# Supplementary material for: Losartan controls immune checkpoint blocker-induced edema and improves survival in glioblastoma mouse models
Source: Proc Natl Acad Sci U S A. 2023 Feb 1;120(6):e2219199120. doi: 10.1073/pnas.2219199120 (PMC9963691; doi:10.1073/pnas.2219199120)
Supplement: Supplementary file 2 — Dataset S01 (XLSX) [file pnas.2219199120.sd01.xlsx]

## Sheet: DEG_GL261
	p_val	avg_logFC	pct.1	pct.2	p_val_adj	cluster	gene
1	3.66278e-144	3.91733	0.717	0.015	7.97203e-140	0	Cd4
2	6.73534e-107	1.95902	0.844	0.113	1.46595e-102	0	Cd3e
3	2.08977e-106	2.9588	0.705	0.067	4.54838e-102	0	Icos
4	3.05453e-101	3.79715	0.582	0.03	6.64818e-97	0	Tnfrsf4
5	1.6108e-100	3.16407	0.7	0.08	3.50592e-96	0	Ctla4
6	2.75199e-97	1.97316	0.819	0.127	5.9897e-93	0	Lat
7	1.07345e-96	1.79571	0.835	0.127	2.33636e-92	0	Cd3g
8	1.61129e-89	2.59299	0.553	0.032	3.50697e-85	0	Cd5
9	1.69231e-89	2.35301	0.768	0.147	3.68332e-85	0	Cd247
10	1.88736e-86	1.5239	0.793	0.128	4.10783e-82	0	Thy1
11	3.2717e-79	1.92986	0.823	0.24	7.12086e-75	0	Cd3d
12	2.42127e-78	2.30679	0.54	0.044	5.26989e-74	0	Cd6
13	1.3342e-77	2.21366	0.734	0.155	2.90388e-73	0	Cd2
14	1.36083e-71	1.65372	0.835	0.226	2.96184e-67	0	Gimap3
15	5.22305e-66	1.85969	0.532	0.062	1.1368e-61	0	Cd28
16	1.01544e-65	1.43155	0.823	0.258	2.2101e-61	0	Sh2d2a
17	5.04472e-65	2.41332	0.637	0.139	1.09798e-60	0	Zap70
18	1.42887e-62	2.31554	0.532	0.075	3.10993e-58	0	Pdcd1
19	7.86602e-60	2.98262	0.338	0.01	1.71204e-55	0	Folr4
20	6.21599e-58	1.62554	0.81	0.326	1.35291e-53	0	Lck
21	1.26396e-57	1.91284	0.709	0.191	2.75102e-53	0	Ptpn22
22	4.03597e-57	1.94979	0.342	0.014	8.7843e-53	0	Podnl1
23	7.32393e-57	1.84839	0.684	0.193	1.59405e-52	0	Ptprcap
24	1.11506e-55	1.41419	0.781	0.271	2.42693e-51	0	2022-09-01
25	2.32117e-54	2.72072	0.316	0.011	5.05202e-50	0	Ccr8
26	3.30195e-53	1.48381	0.709	0.203	7.1867e-49	0	Ltb
27	3.86734e-53	2.57355	0.578	0.143	8.41727e-49	0	Tnfrsf18
28	5.32069e-53	2.48946	0.304	0.01	1.15805e-48	0	Cd40lg
29	4.78178e-51	1.78544	0.599	0.138	1.04075e-46	0	Il7r
30	1.12501e-47	2.09473	0.46	0.078	2.44859e-43	0	2010016I18Rik
31	1.72949e-46	1.38605	0.776	0.297	3.76422e-42	0	Gimap4
32	8.39236e-45	2.47388	0.278	0.013	1.8266e-40	0	Lta
33	1.3338e-44	1.50322	0.451	0.075	2.90302e-40	0	Themis
34	5.71993e-44	1.83422	0.447	0.083	1.24494e-39	0	Maf
35	3.49351e-41	2.28907	0.359	0.048	7.60362e-37	0	Sh2d1a
36	5.92031e-41	1.87918	0.654	0.294	1.28855e-36	0	Rn4.5s
37	1.46423e-40	1.77447	0.325	0.034	3.18689e-36	0	Slamf1
38	2.58507e-40	1.29311	0.7	0.256	5.6264e-36	0	Tbc1d10c
39	4.95724e-39	2.01951	0.443	0.105	1.07894e-34	0	Il2ra
40	3.35774e-38	1.32906	0.367	0.055	7.30813e-34	0	Ptger2
41	6.68072e-38	1.81729	0.384	0.067	1.45406e-33	0	Nt5e
42	8.72633e-38	1.29724	0.797	0.419	1.89929e-33	0	AW112010
43	8.3617e-35	1.27776	0.962	0.828	1.81992e-30	0	Junb
44	2.10375e-34	3.03138	0.637	0.357	4.57881e-30	0	Tigit
45	4.51222e-34	1.54675	0.371	0.067	9.82084e-30	0	Ubash3a
46	1.21763e-33	1.47955	0.578	0.185	2.65017e-29	0	Nkg7
47	1.67849e-33	1.29206	0.443	0.103	3.65323e-29	0	Cxcr6
48	2.25001e-33	1.61393	0.578	0.226	4.89715e-29	0	Bcl2a1b
49	4.99596e-33	1.47712	0.232	0.017	1.08737e-28	0	A430093F15Rik
50	1.30993e-32	1.28452	0.519	0.162	2.85107e-28	0	Inpp4b
51	1.56136e-32	1.27207	0.612	0.219	3.3983e-28	0	Rinl
52	1.98131e-32	2.17414	0.274	0.033	4.31231e-28	0	Sdcbp2
53	6.96489e-32	2.83699	0.485	0.174	1.51591e-27	0	Lag3
54	7.32737e-32	1.61819	0.451	0.132	1.5948e-27	0	Pkp3
55	3.58019e-31	1.61221	0.447	0.126	7.79229e-27	0	Cst7
56	7.8012e-28	2.19125	0.405	0.118	1.69793e-23	0	Tnfrsf9
57	2.23903e-27	1.53255	0.54	0.231	4.87325e-23	0	Cish
58	3.38564e-27	2.22374	0.654	0.47	7.36884e-23	0	Ifi27l2a
59	1.57369e-26	1.71267	0.414	0.128	3.42514e-22	0	Rgs16
60	3.61503e-26	1.3201	0.527	0.208	7.86811e-22	0	Samsn1
61	8.30827e-26	1.68106	0.257	0.04	1.80829e-21	0	Fam20a
62	1.004e-25	1.63728	0.506	0.208	2.1852e-21	0	Bcl2a1d
63	1.70106e-25	1.54922	0.409	0.128	3.70235e-21	0	Gata3
64	2.28509e-25	1.99238	0.338	0.088	4.97351e-21	0	Tox
65	2.56418e-25	2.13033	0.312	0.068	5.58094e-21	0	Ifng
66	5.18147e-24	1.97664	0.291	0.063	1.12775e-19	0	Slamf6
67	1.00602e-23	1.60972	0.595	0.335	2.18961e-19	0	Rabgap1l
68	2.06493e-23	1.94741	0.401	0.141	4.49431e-19	0	Batf
69	2.29495e-23	1.49817	0.684	0.441	4.99496e-19	0	Dgka
70	2.45846e-23	2.02969	0.376	0.119	5.35085e-19	0	Cd27
71	4.20029e-23	1.62738	0.713	0.551	9.14193e-19	0	Cd82
72	1.26151e-21	1.30227	0.722	0.551	2.74567e-17	0	Gimap1
73	1.83751e-20	1.24945	0.376	0.126	3.99935e-16	0	Il27ra
74	1.48894e-19	1.39571	0.506	0.256	3.24068e-15	0	Gmfg
75	3.45042e-19	1.2881	0.738	0.776	7.50983e-15	0	Ndfip1
76	5.23383e-19	1.45077	0.342	0.107	1.13914e-14	0	Gimap7
77	1.83288e-17	1.5632	0.262	0.07	3.98926e-13	0	Tspan32
78	6.34524e-17	1.5181	0.262	0.071	1.38104e-12	0	Cxcr3
79	1.25335e-16	1.73035	0.287	0.093	2.72792e-12	0	Xlr4a
80	1.74135e-16	1.36727	0.304	0.1	3.79004e-12	0	Gpr65
81	3.55721e-15	1.35928	0.376	0.157	7.74226e-11	0	Gimap9
82	5.49078e-15	1.65275	0.291	0.106	1.19507e-10	0	Prelid2
83	1.16844e-14	1.89723	0.312	0.122	2.54311e-10	0	Tcf7
84	1.50732e-14	1.27862	0.414	0.207	3.28067e-10	0	Il18r1
85	1.5986e-14	1.3924	0.224	0.059	3.47936e-10	0	Acsbg1
86	3.0583e-14	1.50488	0.376	0.174	6.65639e-10	0	S100a4
87	3.40765e-13	1.28338	0.363	0.161	7.41676e-09	0	Kcnn4
88	8.04125e-13	1.65254	0.236	0.077	1.75018e-08	0	Tnfsf8
89	4.3349e-12	1.44261	0.443	0.277	9.4349e-08	0	Rilpl2
90	1.63313e-11	1.36292	0.333	0.161	3.5545e-07	0	Dusp4
91	2.61218e-11	1.38123	0.262	0.103	5.6854e-07	0	2310001H17Rik
92	7.0883e-11	1.49194	0.316	0.155	1.54277e-06	0	Igflr1
93	2.60067e-10	1.2776	0.384	0.218	5.66035e-06	0	Cdk6
94	3.5915e-10	1.34809	0.489	0.356	7.8169e-06	0	Glrx
95	5.3573e-10	1.48448	0.451	0.322	1.16602e-05	0	Socs1
96	1.1803e-09	1.30648	0.312	0.151	2.56892e-05	0	Gm5424
97	7.78094e-08	1.38513	0.228	0.102	0.00169352	0	Tespa1
98	2.72362e-07	1.68903	0.245	0.132	0.00592796	0	Angptl2
99	3.4994e-05	1.74093	0.321	0.212	0.761644	0	Ccl4
100	3.97675e-05	1.41937	0.257	0.156	0.865539	0	Ccl3
101	7.18597e-115	2.68606	0.861	0.107	1.56403e-110	1	Myo5b
102	5.62417e-112	2.90094	0.896	0.128	1.2241e-107	1	Reps2
103	2.26961e-109	2.63176	0.951	0.141	4.93982e-105	1	Syt4
104	2.26691e-103	2.84751	0.875	0.14	4.93392e-99	1	Ptprz1
105	2.35171e-103	2.51632	0.938	0.153	5.11849e-99	1	Moxd1
106	3.27739e-97	2.57953	0.951	0.179	7.13323e-93	1	Gpnmb
107	7.8177e-96	2.61391	0.833	0.128	1.70152e-91	1	Col11a1
108	1.55005e-90	2.57453	0.806	0.133	3.37369e-86	1	Sox6
109	8.88537e-89	2.74768	0.799	0.125	1.9339e-84	1	Sox11
110	2.51075e-88	2.23645	0.792	0.118	5.46465e-84	1	Mmp16
111	4.18526e-88	2.14533	0.75	0.095	9.10923e-84	1	Slc6a15
112	7.31123e-88	2.5241	0.847	0.165	1.59129e-83	1	Bcat1
113	2.42026e-87	2.40675	0.819	0.141	5.26769e-83	1	Aldh1l2
114	3.33768e-87	2.68469	0.799	0.13	7.26446e-83	1	Chl1
115	5.36651e-87	2.03451	0.861	0.165	1.16802e-82	1	Pcdhgc3
116	2.86107e-86	2.10051	0.84	0.149	6.22711e-82	1	Col16a1
117	6.81553e-85	2.20505	0.826	0.145	1.4834e-80	1	Prrx1
118	7.34388e-84	2.23253	0.736	0.089	1.59839e-79	1	Prph
119	1.30431e-83	2.02002	0.764	0.126	2.83883e-79	1	Nav3
120	1.57799e-81	2.2593	0.91	0.257	3.4345e-77	1	Map1b
121	1.4421e-80	2.11646	0.868	0.169	3.13872e-76	1	Cyp2j6
122	1.83528e-80	1.70782	0.812	0.113	3.99449e-76	1	4930550L24Rik
123	1.03388e-79	2.24807	0.75	0.11	2.25025e-75	1	Col9a2
124	1.39601e-79	2.06552	0.722	0.104	3.03841e-75	1	Morc4
125	1.56043e-79	2.69703	0.896	0.264	3.39628e-75	1	Nhsl1
126	2.90949e-79	1.80776	0.833	0.132	6.3325e-75	1	Rlbp1
127	9.88665e-78	2.29518	0.771	0.132	2.15183e-73	1	Olig2
128	2.40521e-77	2.1104	0.972	0.392	5.23495e-73	1	Nedd4
129	8.28474e-77	2.57043	0.951	0.304	1.80317e-72	1	Tcf12
130	8.33876e-77	2.23344	0.806	0.151	1.81493e-72	1	Ncald
131	9.74954e-76	1.9736	0.875	0.187	2.12199e-71	1	Gpt2
132	1.61942e-75	2.14478	0.694	0.106	3.52467e-71	1	Reln
133	2.50215e-75	1.87876	0.653	0.077	5.44592e-71	1	Neto1
134	3.06991e-75	1.8256	0.833	0.157	6.68166e-71	1	Aif1l
135	5.03925e-75	1.77085	0.792	0.136	1.09679e-70	1	C2
136	1.52712e-74	2.08376	0.66	0.089	3.32378e-70	1	Fam19a2
137	1.5598e-74	1.74948	0.722	0.101	3.39491e-70	1	Slc47a1
138	4.34585e-74	2.08337	0.778	0.164	9.45874e-70	1	Ddr2
139	4.65251e-73	1.88801	0.736	0.122	1.01262e-68	1	Atcay
140	1.24315e-72	1.76621	0.722	0.11	2.70572e-68	1	Nxf3
141	2.07907e-72	1.95873	0.833	0.162	4.5251e-68	1	Bcas1
142	3.38092e-72	1.71044	0.84	0.16	7.35858e-68	1	Tubb2b
143	8.36508e-72	2.09088	0.917	0.319	1.82066e-67	1	Ppfibp1
144	1.06264e-71	1.80802	0.965	0.301	2.31284e-67	1	Maged1
145	1.29792e-71	1.70254	0.882	0.217	2.82492e-67	1	Mthfd1l
146	1.73592e-71	2.51813	0.785	0.165	3.77823e-67	1	Glce
147	1.45371e-70	1.78541	0.889	0.223	3.16401e-66	1	Rcn1
148	1.94155e-70	2.11162	0.861	0.221	4.22578e-66	1	Col18a1
149	4.34883e-70	1.85224	0.771	0.16	9.46522e-66	1	Rnf144a
150	2.09129e-69	1.93472	0.986	0.957	4.5517e-65	1	4933409K07Rik
151	2.53356e-69	1.69275	0.875	0.226	5.51429e-65	1	Tmem63b
152	7.37315e-69	2.29371	0.632	0.089	1.60477e-64	1	Pet2
153	8.61624e-69	1.72078	0.778	0.143	1.87532e-64	1	Slc1a3
154	4.56677e-68	2.07667	0.757	0.158	9.93958e-64	1	Fat1
155	7.72305e-67	1.74101	0.674	0.109	1.68092e-62	1	Nova1
156	1.14593e-66	1.80922	0.715	0.121	2.49412e-62	1	Smoc1
157	1.62509e-65	2.19959	0.861	0.227	3.537e-61	1	Eps8
158	2.21894e-65	1.74366	0.778	0.165	4.82953e-61	1	Traf4
159	4.1863e-65	2.11836	0.903	0.305	9.11148e-61	1	Ccnd1
160	8.2679e-65	2.58549	0.694	0.122	1.79951e-60	1	Plagl1
161	1.08037e-63	1.82301	0.84	0.251	2.35142e-59	1	Tnik
162	2.21162e-63	2.02677	0.688	0.137	4.81359e-59	1	Cd109
163	2.50797e-63	1.94614	0.632	0.101	5.45859e-59	1	Plod2
164	1.25073e-62	1.74667	0.875	0.288	2.72221e-58	1	Fasn
165	1.92109e-62	1.77095	0.917	0.308	4.18125e-58	1	Txnrd1
166	2.08588e-62	1.92156	0.896	0.398	4.53993e-58	1	Aak1
167	2.9799e-62	2.29064	0.59	0.086	6.48576e-58	1	Pcdh15
168	3.5778e-62	1.9412	0.611	0.09	7.78708e-58	1	Cntn1
169	9.03108e-62	1.80785	0.75	0.175	1.96561e-57	1	Gemin5
170	6.25384e-61	2.7197	0.736	0.187	1.36115e-56	1	Neb
171	1.03155e-60	1.78375	0.771	0.164	2.24518e-56	1	Trib3
172	7.82367e-60	2.26157	0.632	0.11	1.70282e-55	1	Pak3
173	2.99147e-59	1.94348	0.812	0.207	6.51094e-55	1	Ugdh
174	1.14435e-58	1.97837	0.674	0.137	2.49067e-54	1	Erbb3
175	1.49071e-58	1.81799	0.917	0.412	3.24453e-54	1	Slc38a1
176	1.56031e-58	1.71717	0.708	0.142	3.39602e-54	1	Slc1a4
177	6.91071e-58	1.81896	0.674	0.136	1.50412e-53	1	Col11a2
178	1.3315e-57	1.71333	0.861	0.306	2.898e-53	1	Xpot
179	1.76957e-57	1.73713	0.917	0.451	3.85148e-53	1	Eprs
180	1.87597e-57	1.76866	0.896	0.331	4.08306e-53	1	Rars
181	4.59818e-57	2.01248	0.854	0.344	1.00079e-52	1	Dst
182	6.04296e-57	1.71127	0.597	0.101	1.31525e-52	1	Rgs17
183	1.87727e-56	2.09039	0.896	0.41	4.08588e-52	1	Tulp4
184	4.03491e-56	1.93304	0.868	0.359	8.78198e-52	1	Cbx5
185	1.04504e-55	2.08605	0.5	0.06	2.27453e-51	1	Lrp11
186	2.09031e-53	2.08871	0.604	0.116	4.54957e-49	1	Fbn2
187	1.13783e-51	1.93107	0.681	0.161	2.47648e-47	1	Prune2
188	2.56505e-50	1.94078	0.861	0.395	5.58284e-46	1	Zfand5
189	3.59716e-50	1.79015	0.917	0.463	7.82921e-46	1	Gbp6
190	2.20073e-49	1.81918	0.806	0.252	4.78989e-45	1	Ero1l
191	1.41205e-48	1.86573	0.722	0.194	3.07332e-44	1	Slc30a4
192	3.53669e-48	2.12284	0.931	0.931	7.69762e-44	1	Gjc3
193	5.42763e-48	1.9742	0.514	0.079	1.18132e-43	1	Col9a1
194	1.54995e-47	2.11952	0.542	0.097	3.37346e-43	1	Thbs2
195	3.90251e-47	2.10063	0.535	0.086	8.49382e-43	1	H19
196	8.90999e-47	1.83099	0.938	0.561	1.93926e-42	1	Irgm1
197	1.67295e-44	1.74911	0.562	0.125	3.64117e-40	1	Fign
198	2.36273e-41	1.89279	0.764	0.284	5.14249e-37	1	Tmx4
199	5.53788e-41	1.98573	0.458	0.073	1.20532e-36	1	Dll3
200	5.42253e-22	2.03829	0.271	0.047	1.18021e-17	1	Col2a1
201	6.35824e-100	2.00455	0.917	0.145	1.38387e-95	2	Gm1673
202	5.4566e-97	1.88726	0.926	0.149	1.18763e-92	2	Serf1
203	9.41689e-97	2.07429	0.893	0.125	2.04959e-92	2	Bex4
204	8.50812e-96	2.06257	0.86	0.118	1.85179e-91	2	Rhox2h
205	2.2085e-94	2.03572	0.909	0.14	4.80679e-90	2	Bex2
206	1.53239e-87	2.26334	0.934	0.157	3.33525e-83	2	Pcolce
207	5.78004e-84	2.14441	0.884	0.136	1.25803e-79	2	F3
208	3.75017e-80	2.14752	0.95	0.22	8.16225e-76	2	Uchl1
209	4.17804e-79	1.70339	0.727	0.087	9.09351e-75	2	Raet1e
210	5.52818e-79	1.95437	0.909	0.17	1.20321e-74	2	Rab34
211	9.63624e-79	1.65964	0.901	0.14	2.09733e-74	2	Rlbp1
212	4.42916e-78	1.95168	0.818	0.123	9.64006e-74	2	Gm773
213	4.447e-78	1.81021	0.818	0.137	9.67889e-74	2	Nme4
214	1.82448e-77	1.94944	0.851	0.159	3.97098e-73	2	3830403N18Rik
215	4.16169e-77	2.15436	1	0.317	9.05793e-73	2	Cd63
216	5.17622e-77	1.65526	0.843	0.126	1.1266e-72	2	Xlr3c
217	8.97949e-77	1.74508	0.835	0.134	1.95439e-72	2	Ctxn1
218	7.4391e-75	1.60736	0.934	0.164	1.61912e-70	2	Tubb2b
219	1.13396e-74	2.65434	0.926	0.214	2.46807e-70	2	Mt2
220	3.75973e-74	1.85937	0.884	0.178	8.18305e-70	2	Timp1
221	5.75236e-73	1.83123	0.826	0.129	1.252e-68	2	4930550L24Rik
222	6.48693e-69	1.7655	0.835	0.155	1.41188e-64	2	Cela1
223	2.28668e-68	2.49066	0.612	0.066	4.97695e-64	2	Mt3
224	3.77794e-68	1.9344	0.661	0.09	8.22268e-64	2	Pcbd1
225	4.10366e-67	1.68201	0.694	0.106	8.93161e-63	2	Rhox2g
226	8.36212e-67	1.63214	0.661	0.088	1.82002e-62	2	Cmbl
227	1.26003e-66	1.5115	0.851	0.161	2.74245e-62	2	Shisa4
228	3.07661e-66	2.49086	0.686	0.095	6.69624e-62	2	Car6
229	3.27921e-66	1.68241	0.81	0.143	7.1372e-62	2	Apol9a
230	5.77119e-66	2.15271	0.926	0.282	1.2561e-61	2	Aig1
231	1.24116e-65	1.88833	0.909	0.22	2.7014e-61	2	Cks1b
232	2.93099e-65	1.56649	0.95	0.285	6.37931e-61	2	Mrto4
233	6.05914e-65	1.61827	0.893	0.176	1.31877e-60	2	Olig1
234	6.43532e-65	1.69216	0.893	0.19	1.40065e-60	2	Ldhb
235	1.26507e-64	1.65939	0.967	0.274	2.75343e-60	2	Prdx4
236	1.67377e-64	1.51263	0.843	0.193	3.64295e-60	2	Hspb11
237	1.70262e-64	2.6824	0.983	0.468	3.70575e-60	2	Dbi
238	1.08893e-63	1.60763	0.777	0.148	2.37006e-59	2	B9d1
239	2.34669e-63	1.56647	0.669	0.101	5.10757e-59	2	Flywch2
240	4.20096e-63	2.00509	0.909	0.308	9.14339e-59	2	Deb1
241	1.03334e-62	2.0045	0.992	0.421	2.24907e-58	2	Ckb
242	1.10047e-62	1.72347	0.81	0.177	2.39518e-58	2	Insl6
243	2.78629e-62	1.77863	0.678	0.1	6.06436e-58	2	Serpinf1
244	3.23746e-62	1.91051	0.942	0.328	7.04633e-58	2	1110038B12Rik
245	1.97295e-61	1.70487	0.917	0.296	4.29412e-57	2	Psmg4
246	3.49769e-61	1.64681	0.893	0.223	7.61273e-57	2	Ppap2c
247	6.89868e-61	1.86739	0.876	0.253	1.5015e-56	2	Rpl30
248	2.94091e-60	1.75563	0.992	0.535	6.4009e-56	2	Ndufb9
249	3.33542e-60	1.60793	0.967	0.386	7.25954e-56	2	Polr2f
250	4.90552e-60	1.74769	0.909	0.289	1.06769e-55	2	Siva1
251	2.30595e-59	1.53451	0.934	0.248	5.01891e-55	2	Fabp5
252	6.40569e-59	1.70418	0.545	0.059	1.3942e-54	2	Rasl11a
253	3.35982e-58	1.62164	0.62	0.088	7.31266e-54	2	Tst
254	4.00424e-58	1.84004	0.992	0.613	8.71523e-54	2	Uqcrq
255	4.09199e-58	1.66894	1	0.462	8.90621e-54	2	Atpif1
256	1.07522e-57	1.58431	0.636	0.097	2.34022e-53	2	Wfdc13
257	1.18147e-57	1.71542	0.942	0.372	2.57148e-53	2	Snhg6
258	4.67161e-57	1.53687	0.992	0.404	1.01678e-52	2	Ndufb6
259	8.65537e-56	2.89152	0.57	0.075	1.88384e-51	2	Fabp7
260	1.62553e-55	1.95283	0.967	0.62	3.53797e-51	2	Mif
261	2.81671e-55	1.90645	0.934	0.395	6.13056e-51	2	Hmga1-rs1
262	3.80626e-55	1.52294	0.942	0.316	8.28433e-51	2	Ppa1
263	2.72856e-54	1.69089	1	0.551	5.93871e-50	2	Usmg5
264	3.68955e-54	1.90277	0.909	0.32	8.03031e-50	2	Snhg3
265	7.05249e-54	1.52043	0.975	0.471	1.53497e-49	2	Cdk4
266	4.38442e-53	1.68347	0.967	0.396	9.54269e-49	2	Eif4ebp1
267	1.06771e-52	1.88042	0.579	0.091	2.32388e-48	2	Cyct
268	9.22279e-52	1.77578	0.967	0.394	2.00734e-47	2	Mt1
269	1.06461e-51	1.59173	0.727	0.134	2.31713e-47	2	Clu
270	2.29752e-51	1.52871	0.942	0.361	5.00055e-47	2	Snhg12
271	3.13644e-51	1.65248	0.736	0.155	6.82646e-47	2	Cryl1
272	3.32438e-50	1.60689	1	0.676	7.23552e-46	2	Tuba1b
273	1.09189e-49	1.58939	0.992	0.595	2.3765e-45	2	Lgals1
274	1.91346e-49	1.54201	0.992	0.576	4.16465e-45	2	Tuba1a
275	4.25925e-49	1.51307	0.628	0.116	9.27025e-45	2	Fkbp11
276	6.45263e-49	2.26595	0.959	0.485	1.40441e-44	2	Cstb
277	2.2374e-47	1.63712	0.579	0.098	4.8697e-43	2	Bex1
278	7.47316e-47	1.68071	0.57	0.089	1.62653e-42	2	Lhfp
279	8.92896e-47	1.51584	0.455	0.054	1.94339e-42	2	2610017I09Rik
280	9.91134e-47	1.56318	0.612	0.104	2.1572e-42	2	Depdc7
281	8.75226e-46	1.8363	0.537	0.083	1.90493e-41	2	Nts
282	1.12826e-45	1.79185	0.562	0.104	2.45567e-41	2	2010005H15Rik
283	1.18131e-45	1.88558	0.967	0.655	2.57112e-41	2	2410006H16Rik
284	3.10415e-45	1.705	0.603	0.116	6.75618e-41	2	Scrg1
285	3.93661e-44	1.82865	0.678	0.166	8.56804e-40	2	Nupr1
286	1.09602e-40	1.60915	0.438	0.056	2.38549e-36	2	Kdelr3
287	4.93081e-39	1.88502	0.488	0.073	1.07319e-34	2	Atp1b2
288	1.43601e-38	1.52839	0.562	0.117	3.12548e-34	2	Coprs
289	2.97951e-38	1.76144	0.562	0.107	6.4849e-34	2	Serping1
290	5.45852e-35	1.89754	0.388	0.052	1.18805e-30	2	Pbk
291	1.3331e-33	1.70755	0.298	0.028	2.9015e-29	2	Cited1
292	1.27979e-32	2.04617	0.463	0.084	2.78546e-28	2	Aldoc
293	3.00753e-32	2.06059	0.537	0.114	6.5459e-28	2	Mest
294	2.67634e-31	1.86418	0.694	0.234	5.82506e-27	2	Hist1h2ao
295	3.15735e-27	1.53625	0.339	0.053	6.87197e-23	2	Spc25
296	7.12176e-23	1.85134	0.603	0.259	1.55005e-18	2	Ube2c
297	1.16102e-20	1.60551	0.372	0.086	2.52696e-16	2	Rrm2
298	1.8202e-19	1.65433	0.231	0.033	3.96167e-15	2	Fxyd1
299	7.06272e-18	1.71839	0.223	0.033	1.5372e-13	2	Krt8
300	0.00015233	1.61853	0.62	0.617	1	2	Birc5
301	1.88412e-164	4.03529	0.883	0.028	4.10079e-160	3	Pcp4l1
302	4.46788e-155	4.40657	0.917	0.047	9.72433e-151	3	Slco1a4
303	6.21763e-155	4.26558	0.85	0.03	1.35327e-150	3	Slco1c1
304	4.84227e-143	3.28929	1	0.086	1.05392e-138	3	Cldn5
305	1.00186e-137	2.89747	0.75	0.022	2.18055e-133	3	Paqr5
306	2.13718e-132	2.75525	0.983	0.094	4.65156e-128	3	Gpr116
307	2.337e-132	3.62366	0.883	0.066	5.08647e-128	3	Spock2
308	3.45544e-130	2.75848	0.883	0.062	7.52077e-126	3	Tek
309	3.81891e-126	3.25851	0.825	0.051	8.31186e-122	3	Wfdc1
310	1.52549e-125	2.5103	1	0.096	3.32022e-121	3	Esam
311	1.87021e-125	3.25642	0.825	0.053	4.07051e-121	3	Sox17
312	3.10342e-124	3.82073	0.717	0.027	6.75459e-120	3	Cxcl12
313	6.22437e-122	3.85747	0.992	0.138	1.35473e-117	3	Pltp
314	2.12739e-120	2.64204	0.975	0.106	4.63026e-116	3	Ptprb
315	4.77902e-119	2.71384	0.942	0.091	1.04015e-114	3	Eltd1
316	5.2569e-110	2.33811	0.883	0.082	1.14416e-105	3	Tie1
317	6.62856e-110	3.11302	0.625	0.021	1.44271e-105	3	St6galnac2
318	4.37447e-107	3.17783	0.65	0.028	9.52102e-103	3	Prom1
319	1.26243e-106	2.64347	0.917	0.108	2.74767e-102	3	Cd34
320	9.29663e-104	2.97231	0.733	0.053	2.02341e-99	3	Ocln
321	1.29643e-103	3.00842	0.975	0.175	2.82167e-99	3	Crip2
322	1.69545e-103	2.57005	0.8	0.071	3.69016e-99	3	Bcam
323	2.92314e-102	2.5674	1	0.181	6.36221e-98	3	Flt1
324	1.32112e-101	3.46828	0.7	0.05	2.87541e-97	3	Slc22a8
325	5.28042e-101	2.35015	0.825	0.075	1.14928e-96	3	Sox18
326	1.2253e-100	2.34139	0.958	0.137	2.66687e-96	3	Eng
327	9.6971e-100	2.60975	0.95	0.154	2.11057e-95	3	Abcb1a
328	6.13484e-98	2.44448	0.533	0.014	1.33525e-93	3	Sema3c
329	2.6245e-94	2.64567	0.967	0.204	5.71223e-90	3	Ptrf
330	3.5982e-94	2.9327	1	0.249	7.83148e-90	3	Epas1
331	5.72218e-92	2.93498	0.742	0.073	1.24543e-87	3	Sdpr
332	9.86181e-92	2.9082	0.858	0.128	2.14642e-87	3	Lsr
333	3.7242e-91	3.58411	1	0.287	8.10572e-87	3	Ly6c1
334	5.08761e-91	2.47766	0.825	0.099	1.10732e-86	3	Vwf
335	2.31974e-90	2.52922	0.725	0.07	5.04892e-86	3	Ccdc141
336	2.05596e-89	2.51563	0.875	0.135	4.47479e-85	3	Kank3
337	1.10473e-86	2.54182	0.917	0.162	2.40444e-82	3	Vwa1
338	4.06428e-86	2.46101	0.817	0.11	8.84589e-82	3	Acvrl1
339	3.14021e-85	2.33787	0.742	0.087	6.83468e-81	3	Slc16a2
340	2.27074e-84	2.87159	0.917	0.191	4.94227e-80	3	Slc9a3r2
341	4.37172e-84	4.08861	0.917	0.215	9.51506e-80	3	Itm2a
342	2.68872e-83	3.39375	0.792	0.117	5.85201e-79	3	Gsta4
343	5.25087e-83	2.29913	0.708	0.072	1.14285e-78	3	Slc40a1
344	3.6241e-82	2.83037	0.908	0.206	7.88785e-78	3	Eogt
345	4.51703e-81	2.8233	0.908	0.199	9.83132e-77	3	Abcg2
346	6.53591e-81	3.82904	0.617	0.053	1.42254e-76	3	Degs2
347	8.76303e-81	2.88489	0.983	0.311	1.90727e-76	3	9430020K01Rik
348	2.80827e-80	2.52011	0.742	0.094	6.11219e-76	3	Ptn
349	7.70494e-80	3.03616	0.933	0.238	1.67698e-75	3	Sgms1
350	6.47604e-79	3.12924	0.975	0.342	1.40951e-74	3	Tsc22d1
351	8.44488e-78	2.32477	0.675	0.066	1.83803e-73	3	Palmd
352	3.03657e-76	2.46603	0.708	0.086	6.6091e-72	3	Tmem204
353	7.13814e-76	2.78029	0.442	0.015	1.55362e-71	3	Stra6
354	1.3886e-74	2.44897	0.933	0.243	3.02228e-70	3	Sparcl1
355	4.25978e-71	3.06956	0.983	0.373	9.27142e-67	3	Sepp1
356	2.77899e-70	2.37592	0.533	0.04	6.04847e-66	3	Cx3cl1
357	4.18988e-70	2.43477	0.883	0.22	9.11927e-66	3	Ramp2
358	5.02865e-68	2.76547	0.567	0.054	1.09449e-63	3	Cd59a
359	2.99717e-67	2.52282	0.775	0.141	6.52333e-63	3	Fcgrt
360	4.5729e-67	2.57167	0.558	0.051	9.95292e-63	3	AU021092
361	7.03322e-66	2.3823	0.867	0.229	1.53078e-61	3	Id1
362	7.6758e-66	2.61291	0.742	0.135	1.67064e-61	3	Lims2
363	1.01979e-65	2.69259	0.808	0.191	2.21957e-61	3	Ltbp4
364	1.16467e-64	2.39321	0.65	0.093	2.53491e-60	3	Ptprm
365	1.75558e-64	2.50974	0.383	0.014	3.82103e-60	3	Slc19a3
366	1.18906e-62	2.6019	0.3	0.002	2.58799e-58	3	Edn3
367	1.48943e-62	3.68929	0.983	0.738	3.24174e-58	3	Bsg
368	1.55075e-60	2.44312	0.55	0.061	3.3752e-56	3	2610019F03Rik
369	1.30191e-58	2.29933	0.433	0.028	2.83361e-54	3	Edn1
370	1.5539e-57	2.32213	0.708	0.143	3.38205e-53	3	Jam2
371	7.53243e-56	2.60579	0.358	0.017	1.63943e-51	3	Eps8l2
372	8.22187e-55	3.89642	0.35	0.016	1.78949e-50	3	Car4
373	6.52614e-54	2.92549	0.442	0.04	1.42041e-49	3	Aqp11
374	2.01898e-53	2.26909	0.858	0.277	4.39431e-49	3	St3gal6
375	2.11684e-53	4.55878	0.258	0.002	4.60729e-49	3	Gkn3
376	1.64702e-51	2.31674	0.508	0.062	3.58473e-47	3	Cyp2d22
377	1.12212e-49	2.3825	0.825	0.272	2.44229e-45	3	Tm4sf1
378	1.59291e-49	2.38537	0.258	0.004	3.46696e-45	3	Stmn2
379	1.07516e-47	2.58381	0.633	0.136	2.34009e-43	3	Gstm1
380	1.12204e-46	2.26705	0.417	0.041	2.44211e-42	3	Slc35f2
381	2.59806e-45	2.70737	0.333	0.022	5.65468e-41	3	Rasd1
382	1.72619e-44	2.98314	0.233	0.004	3.75705e-40	3	Adh1
383	1.28596e-42	2.4482	0.258	0.009	2.7989e-38	3	Ptprr
384	2.52737e-42	2.85054	0.358	0.032	5.50081e-38	3	Alpl
385	6.21099e-42	4.4087	0.333	0.026	1.35182e-37	3	Mgp
386	8.32858e-42	2.42987	0.392	0.042	1.81272e-37	3	Slc16a4
387	1.2837e-39	2.66947	0.325	0.027	2.79398e-35	3	Hrct1
388	5.94102e-38	2.62252	0.375	0.043	1.29306e-33	3	8430408G22Rik
389	4.7552e-36	2.33352	0.658	0.22	1.03497e-31	3	Slc38a3
390	7.39598e-35	2.52002	0.35	0.042	1.60974e-30	3	Hey1
391	2.99095e-34	2.36423	0.667	0.221	6.50981e-30	3	Plat
392	2.6413e-28	2.40286	0.417	0.089	5.7488e-24	3	Cmtm8
393	7.233e-28	2.49638	0.533	0.162	1.57426e-23	3	Mfsd2a
394	7.26698e-28	2.32256	0.475	0.129	1.58166e-23	3	Pir
395	1.96666e-25	2.5096	0.233	0.023	4.28043e-21	3	Gja4
396	3.05075e-24	2.85246	0.267	0.037	6.63995e-20	3	Egfl8
397	1.66242e-23	2.28614	0.433	0.117	3.61826e-19	3	Grb14
398	4.15329e-23	2.31709	0.275	0.041	9.03964e-19	3	Ccl19
399	7.94518e-23	2.60788	0.55	0.214	1.72927e-18	3	Slc16a1
400	1.23759e-17	2.31497	0.4	0.139	2.6936e-13	3	Sgpp2
401	1.15494e-79	2.44987	0.957	0.163	2.51372e-75	4	Ctsw
402	1.10247e-78	4.10272	0.903	0.172	2.39952e-74	4	Cd8b1
403	4.46702e-73	2.52635	0.978	0.227	9.72247e-69	4	Ms4a4b
404	7.61126e-68	2.85147	0.43	0.015	1.65659e-63	4	Gzmk
405	1.15995e-66	3.25204	0.839	0.169	2.52464e-62	4	Cd8a
406	4.05795e-64	1.71744	0.978	0.205	8.83212e-60	4	Nkg7
407	1.4782e-58	1.73958	0.968	0.218	3.21731e-54	4	Cd3g
408	1.17162e-56	2.45166	0.796	0.157	2.55003e-52	4	Klrd1
409	4.78123e-55	2.83527	0.882	0.224	1.04064e-50	4	Ccl5
410	1.91094e-54	1.46314	0.968	0.208	4.15916e-50	4	Cd3e
411	1.0176e-50	1.5587	0.914	0.214	2.21481e-46	4	Thy1
412	3.71096e-48	2.18719	0.71	0.128	8.07691e-44	4	Cxcr6
413	4.86563e-48	1.99548	0.677	0.114	1.059e-43	4	Klrc1
414	1.36201e-47	3.5572	0.785	0.229	2.96442e-43	4	Ly6c2
415	1.67819e-47	2.0218	0.957	0.437	3.65258e-43	4	Cd52
416	2.96242e-43	1.43958	0.871	0.223	6.4477e-39	4	Lat
417	2.80805e-42	1.78411	0.892	0.289	6.11172e-38	4	Ms4a6b
418	7.90228e-42	1.33456	0.806	0.183	1.71993e-37	4	Itk
419	5.56297e-39	1.76502	0.548	0.087	1.21078e-34	4	Cd226
420	1.00545e-38	2.13857	0.731	0.198	2.18837e-34	4	Hcst
421	4.62091e-38	1.55395	0.753	0.181	1.00574e-33	4	Skap1
422	8.18554e-37	1.51383	0.892	0.319	1.78158e-32	4	Cd3d
423	2.28733e-36	1.14158	0.957	0.304	4.97837e-32	4	Gimap3
424	2.59227e-34	1.67625	0.645	0.148	5.64208e-30	4	Amica1
425	2.4629e-33	1.32777	0.946	0.384	5.36051e-29	4	Lck
426	2.9984e-32	1.42791	0.581	0.118	6.52601e-28	4	Themis
427	1.66271e-31	1.43382	0.312	0.029	3.6189e-27	4	Wdr95
428	5.47104e-31	1.12513	0.925	0.353	1.19077e-26	4	Gimap4
429	1.00492e-30	1.30559	0.796	0.254	2.18721e-26	4	Ptprcap
430	2.32652e-30	1.11757	0.538	0.104	5.06367e-26	4	Klrc2
431	2.95569e-30	1.27762	0.925	0.462	6.43305e-26	4	AW112010
432	5.7917e-30	1.74952	0.645	0.173	1.26056e-25	4	Plac8
433	1.07046e-29	1.09426	0.957	0.449	2.32986e-25	4	Selplg
434	1.18338e-29	1.68274	0.753	0.273	2.57563e-25	4	Ltb
435	1.36806e-29	1.0888	0.806	0.256	2.97758e-25	4	Rasal3
436	1.41677e-29	1.38387	0.935	0.515	3.08361e-25	4	Id2
437	2.49611e-29	1.17447	0.989	0.861	5.43278e-25	4	Shisa5
438	1.13021e-27	1.43347	0.806	0.311	2.4599e-23	4	Tbc1d10c
439	1.38142e-27	1.94678	0.817	0.432	3.00666e-23	4	Epsti1
440	3.00711e-27	1.60511	0.452	0.081	6.54498e-23	4	Cxcr3
441	4.10232e-27	1.40539	0.871	0.452	8.9287e-23	4	Arhgdib
442	4.37429e-27	1.39475	0.538	0.116	9.52063e-23	4	Gzmb
443	5.61705e-27	1.3982	0.613	0.165	1.22255e-22	4	Sema4a
444	2.05168e-26	1.08499	0.946	0.53	4.46548e-22	4	Rac2
445	1.09265e-25	1.34471	0.484	0.101	2.37814e-21	4	Ubash3a
446	5.5228e-25	1.08075	0.892	0.43	1.20204e-20	4	Gimap6
447	6.62214e-24	1.41283	0.849	0.573	1.44131e-19	4	S100a10
448	3.82796e-23	1.27004	0.882	0.634	8.33156e-19	4	S100a6
449	1.45449e-22	1.10676	0.882	0.509	3.1657e-18	4	Il2rg
450	1.4766e-22	1.30659	0.839	0.491	3.21382e-18	4	Ptpn18
451	6.13177e-22	1.81447	0.366	0.068	1.33458e-17	4	Cd96
452	7.52617e-22	1.25686	0.72	0.284	1.63807e-17	4	B4galnt1
453	2.12027e-20	1.56862	0.559	0.186	4.61477e-16	4	S100a4
454	4.01532e-20	1.54808	0.441	0.111	8.73934e-16	4	Fam78a
455	8.1858e-20	1.19562	0.548	0.163	1.78164e-15	4	Cst7
456	2.17475e-19	1.37877	0.473	0.129	4.73335e-15	4	Gimap7
457	1.64799e-18	1.21247	0.645	0.254	3.58686e-14	4	Pstpip1
458	5.73865e-18	1.63889	0.344	0.076	1.24902e-13	4	BC094916
459	2.308e-17	1.1286	0.785	0.517	5.02336e-13	4	Cyba
460	3.14583e-17	1.28189	0.602	0.227	6.8469e-13	4	Cd69
461	4.14566e-17	1.23237	0.591	0.228	9.02304e-13	4	Sash3
462	6.46754e-16	1.30039	0.452	0.14	1.40766e-11	4	Dok2
463	1.17791e-15	1.42734	0.333	0.073	2.56372e-11	4	Gzma
464	2.14281e-15	1.47202	0.398	0.108	4.66382e-11	4	Fasl
465	2.95087e-15	1.53092	0.495	0.186	6.42256e-11	4	Apol7e
466	6.59453e-15	1.25862	0.366	0.098	1.4353e-10	4	Smpd5
467	2.42995e-14	1.67392	0.29	0.065	5.28878e-10	4	BC021614
468	2.8048e-14	1.22796	0.484	0.182	6.10465e-10	4	Fam189b
469	3.9088e-14	1.33978	0.237	0.044	8.50749e-10	4	Pglyrp2
470	6.85164e-14	2.07647	0.559	0.317	1.49126e-09	4	Dnajc15
471	1.20122e-13	1.09013	0.624	0.308	2.61445e-09	4	Adam19
472	2.35924e-13	1.23331	0.312	0.078	5.13489e-09	4	Gm8369
473	4.91282e-13	1.13969	0.645	0.36	1.06928e-08	4	Glrx
474	5.65922e-13	1.68175	0.323	0.091	1.23173e-08	4	Phf11c
475	9.48564e-13	1.68443	0.247	0.054	2.06455e-08	4	Gm14446
476	2.53558e-12	1.28492	0.591	0.317	5.51869e-08	4	Cd48
477	3.16138e-12	1.67105	0.237	0.053	6.88075e-08	4	Ubxn11
478	4.38289e-12	1.64427	0.237	0.053	9.53937e-08	4	Gm5547
479	6.35012e-12	1.40583	0.667	0.406	1.3821e-07	4	Lime1
480	7.84316e-12	1.14174	0.215	0.043	1.70706e-07	4	Sit1
481	9.28148e-12	1.49609	0.495	0.222	2.02012e-07	4	Ifitm1
482	2.28484e-11	1.17495	0.505	0.214	4.97295e-07	4	Lpxn
483	2.85532e-11	1.08928	0.581	0.286	6.21461e-07	4	Arhgap9
484	1.91379e-10	1.10529	0.28	0.077	4.16537e-06	4	Rab37
485	6.63649e-10	1.15654	0.688	0.491	1.44443e-05	4	Mndal
486	7.57366e-10	1.08695	0.43	0.185	1.64841e-05	4	Glipr1
487	4.73793e-09	1.07189	0.258	0.076	0.000103121	4	Jakmip1
488	1.52096e-08	1.20701	0.505	0.292	0.000331037	4	Gmfg
489	1.53381e-08	1.33567	0.409	0.194	0.000333833	4	Phf11b
490	5.06986e-08	1.08839	0.742	0.687	0.00110346	4	Dnajb1
491	6.79265e-08	1.44379	0.452	0.262	0.00147842	4	AA467197
492	7.9715e-08	1.52146	0.548	0.395	0.001735	4	Cmtm7
493	2.87033e-07	1.13427	0.387	0.186	0.00624728	4	Gpr68
494	8.80091e-07	1.34765	0.387	0.205	0.0191552	4	Rnf166
495	1.30754e-06	1.18056	0.387	0.202	0.0284586	4	Flt3l
496	7.04116e-05	1.15827	0.247	0.118	1	4	Ddb2
497	0.000114737	1.30795	0.28	0.145	1	4	Rab19
498	0.000142597	1.28212	0.312	0.179	1	4	Igflr1
499	0.000778264	1.33983	0.419	0.334	1	4	Isg20
500	0.00455263	1.0826	0.581	0.615	1	4	Sp110
501	2.6644e-170	3.45618	0.824	0.008	5.79906e-166	5	Flt3
502	6.84708e-142	3.89072	0.824	0.022	1.49027e-137	5	Kmo
503	5.81835e-122	2.39651	0.662	0.012	1.26636e-117	5	Ctnnd2
504	3.02528e-121	3.94193	0.905	0.052	6.58452e-117	5	Ifi205
505	1.64777e-112	2.61762	0.649	0.015	3.58636e-108	5	Ffar2
506	6.44223e-107	3.29693	0.905	0.066	1.40215e-102	5	Plbd1
507	2.1685e-103	2.22127	0.595	0.013	4.71974e-99	5	Htr7
508	9.82545e-102	3.126	0.811	0.049	2.13851e-97	5	Gm6377
509	2.10991e-99	2.42816	0.527	0.008	4.59223e-95	5	Cldn1
510	5.0194e-93	2.35374	0.959	0.095	1.09247e-88	5	Sfpi1
511	8.85079e-90	2.51602	0.797	0.058	1.92637e-85	5	Scimp
512	8.89478e-90	2.25299	0.892	0.079	1.93595e-85	5	Lilrb3
513	5.7277e-89	2.26919	0.703	0.039	1.24663e-84	5	Rnase6
514	7.47247e-89	2.49371	0.635	0.028	1.62638e-84	5	Gpr141
515	1.78495e-88	2.3148	0.608	0.023	3.88494e-84	5	Ifitm6
516	1.39798e-87	2.35026	0.892	0.082	3.04271e-83	5	Hck
517	3.31379e-87	2.39658	0.905	0.098	7.21246e-83	5	Cbfa2t3
518	2.0106e-86	2.90708	0.757	0.056	4.37607e-82	5	Spint1
519	1.08398e-83	2.51048	0.905	0.101	2.35928e-79	5	Dpp4
520	5.07858e-83	2.39404	0.811	0.069	1.10535e-78	5	Fgr
521	1.0204e-82	2.60366	0.77	0.061	2.22089e-78	5	H2-Oa
522	3.4098e-82	2.40345	0.757	0.059	7.42144e-78	5	Adrbk2
523	3.98627e-81	2.43321	0.892	0.1	8.67612e-77	5	H2-DMb2
524	3.25853e-80	2.88114	0.811	0.079	7.09219e-76	5	Wdfy4
525	3.34158e-80	2.59306	0.838	0.083	7.27295e-76	5	Itgax
526	4.94272e-80	2.41674	0.743	0.057	1.07578e-75	5	Btla
527	1.24256e-79	2.53385	0.959	0.131	2.70444e-75	5	Csf2rb
528	4.30043e-79	1.90169	0.892	0.088	9.35988e-75	5	Pld4
529	8.84035e-78	2.95376	0.919	0.126	1.9241e-73	5	Napsa
530	1.90233e-77	1.87519	0.824	0.085	4.14043e-73	5	Tbc1d9
531	8.99961e-75	2.26036	0.851	0.091	1.95877e-70	5	Cd86
532	4.68254e-74	2.08259	0.622	0.039	1.01915e-69	5	Kynu
533	6.12454e-74	1.9836	0.838	0.085	1.33301e-69	5	Alox5ap
534	1.94717e-73	2.70391	0.865	0.109	4.23803e-69	5	Cxcl16
535	3.12954e-73	1.95318	0.608	0.036	6.81145e-69	5	I830077J02Rik
536	4.03441e-73	2.48067	0.919	0.131	8.78089e-69	5	Irf5
537	4.92863e-73	2.41109	0.797	0.085	1.07272e-68	5	Rasa4
538	1.31324e-71	2.39867	0.851	0.11	2.85827e-67	5	Pkib
539	1.36734e-71	3.47963	0.446	0.013	2.97601e-67	5	1600029D21Rik
540	1.10044e-66	2.47091	0.527	0.029	2.39511e-62	5	Cdh1
541	2.90876e-66	3.06339	0.905	0.168	6.33092e-62	5	Ciita
542	1.33545e-65	2.81109	1	0.241	2.90661e-61	5	Ifi30
543	1.72713e-65	3.01309	0.811	0.115	3.75909e-61	5	Cfp
544	6.08306e-65	1.97955	0.716	0.068	1.32398e-60	5	Fgd2
545	6.61729e-65	1.98195	0.946	0.161	1.44025e-60	5	Csf2ra
546	1.71379e-64	1.93788	0.676	0.057	3.73007e-60	5	Fcgr1
547	2.4721e-62	1.98483	0.851	0.121	5.38052e-58	5	Slamf7
548	3.12268e-61	2.34439	0.892	0.157	6.79652e-57	5	AI607873
549	4.12526e-60	1.88872	0.676	0.068	8.97863e-56	5	Arrdc4
550	5.23755e-58	2.17849	0.541	0.04	1.13995e-53	5	Dnase1l3
551	7.80139e-58	1.99778	0.622	0.058	1.69797e-53	5	Bcl2a1a
552	3.19967e-57	2.19296	0.878	0.157	6.96409e-53	5	Fam105a
553	1.37277e-56	2.0776	0.419	0.019	2.98783e-52	5	Vdr
554	4.33731e-56	1.98987	0.73	0.095	9.44016e-52	5	Zfp366
555	7.69374e-56	2.11847	0.622	0.061	1.67454e-51	5	Klrb1b
556	2.31715e-54	2.28983	0.635	0.073	5.04327e-50	5	Olfm1
557	1.91223e-53	2.20969	0.757	0.103	4.16197e-49	5	Cd83
558	1.62346e-50	2.2358	0.419	0.025	3.53347e-46	5	Gprc5c
559	2.2416e-50	2.84004	0.986	0.384	4.87885e-46	5	H2-Aa
560	1.83021e-49	2.20916	0.311	0.009	3.98346e-45	5	Clec10a
561	6.31649e-49	2.84621	0.986	0.396	1.37478e-44	5	H2-Eb1
562	2.25261e-48	2.84246	0.878	0.235	4.90281e-44	5	Gpr35
563	1.30054e-47	2.93679	1	0.449	2.83063e-43	5	H2-Ab1
564	7.98652e-47	2.57131	0.905	0.281	1.73827e-42	5	Csf2rb2
565	9.48861e-47	2.31439	0.203	0	2.0652e-42	5	Timd4
566	1.43093e-46	2.15804	0.676	0.106	3.11441e-42	5	Dna2
567	1.58187e-46	2.27704	0.73	0.135	3.44293e-42	5	Slamf8
568	4.01631e-46	2.99455	0.554	0.064	8.7415e-42	5	Itgae
569	2.16726e-45	1.87093	0.419	0.029	4.71705e-41	5	Ocstamp
570	2.25592e-45	2.66724	1	0.512	4.91e-41	5	Cd74
571	1.26473e-44	2.05229	0.973	0.387	2.75269e-40	5	H2-DMa
572	4.08272e-44	1.83308	0.351	0.019	8.88603e-40	5	Gpr82
573	5.17401e-44	2.25405	0.811	0.202	1.12612e-39	5	Trerf1
574	8.75885e-44	2.30192	0.824	0.204	1.90636e-39	5	Rogdi
575	6.95102e-43	1.9522	0.554	0.064	1.51289e-38	5	Rab32
576	9.68321e-43	2.02554	0.946	0.369	2.10755e-38	5	H2-DMb1
577	1.65504e-42	2.05647	0.527	0.063	3.6022e-38	5	Camkk1
578	6.7319e-41	2.69166	0.203	0.002	1.4652e-36	5	Ccl22
579	7.27487e-41	1.85447	0.581	0.083	1.58338e-36	5	Amz1
580	4.19209e-40	2.38447	0.77	0.183	9.12407e-36	5	Ms4a4c
581	5.07911e-39	2.00825	0.973	0.566	1.10547e-34	5	Syngr2
582	1.10686e-38	1.87133	0.892	0.306	2.40907e-34	5	Tep1
583	1.38307e-38	2.19544	0.649	0.116	3.01025e-34	5	Tbc1d8
584	5.24747e-37	1.95246	0.905	0.295	1.14211e-32	5	Prkcd
585	1.04954e-34	1.93118	0.959	0.419	2.28432e-30	5	Fam49b
586	1.85075e-33	1.88333	0.595	0.113	4.02815e-29	5	Cyp27a1
587	2.32645e-33	2.05403	0.824	0.275	5.06351e-29	5	Rp2h
588	1.17943e-32	1.86988	0.703	0.17	2.56702e-28	5	Mnda
589	4.95757e-31	2.07642	1	0.933	1.07902e-26	5	Cd300a
590	1.24652e-30	1.99899	0.932	0.612	2.71306e-26	5	Gm2a
591	3.15147e-27	2.88071	0.743	0.285	6.85918e-23	5	Naaa
592	4.58305e-26	2.06852	0.554	0.134	9.97501e-22	5	Qpct
593	2.06032e-25	1.92783	0.892	0.493	4.48429e-21	5	Pfkp
594	5.83048e-24	1.95276	0.459	0.09	1.269e-19	5	Pdcd1lg2
595	9.7785e-22	1.95365	0.703	0.218	2.12829e-17	5	Myo1g
596	1.75669e-16	2.34342	0.378	0.088	3.82343e-12	5	Mgl2
597	2.72916e-15	1.84676	0.554	0.21	5.94001e-11	5	Etv3
598	4.15687e-15	1.97396	0.622	0.27	9.04742e-11	5	Ap1s2
599	4.47322e-14	2.86579	0.243	0.042	9.73595e-10	5	Il4i1
600	9.86446e-07	1.85091	0.608	0.37	0.02147	5	Xcr1
601	2.16433e-121	3.50861	0.733	0.017	4.71066e-117	6	Trem2
602	5.64619e-114	3.33579	0.75	0.024	1.22889e-109	6	C3ar1
603	1.31767e-113	4.61292	0.883	0.045	2.86792e-109	6	C1qc
604	1.7602e-110	3.53773	0.85	0.041	3.83107e-106	6	Mafb
605	4.05638e-108	2.86251	0.617	0.011	8.82871e-104	6	Clec4a3
606	5.27771e-104	4.43229	0.85	0.048	1.14869e-99	6	C1qa
607	6.32428e-103	4.1888	0.983	0.079	1.37648e-98	6	Csf1r
608	2.80771e-101	4.65257	0.9	0.063	6.11097e-97	6	C1qb
609	2.87255e-101	3.48399	0.583	0.011	6.2521e-97	6	P2ry13
610	2.01493e-100	2.71404	0.567	0.01	4.3855e-96	6	Msr1
611	2.91875e-97	2.57206	0.95	0.068	6.35265e-93	6	AF251705
612	4.65228e-94	2.72058	0.933	0.072	1.01257e-89	6	Aif1
613	4.53069e-92	3.13627	0.95	0.082	9.86105e-88	6	Fcgr3
614	1.13573e-91	2.45768	0.85	0.055	2.47191e-87	6	Fcgr1
615	1.83537e-87	2.99592	0.867	0.066	3.99469e-83	6	Fcgr2b
616	4.25968e-87	2.51688	0.5	0.009	9.27118e-83	6	Ms4a7
617	8.37263e-87	3.33175	0.85	0.066	1.8223e-82	6	Lair1
618	1.85615e-86	2.14992	0.833	0.058	4.03991e-82	6	Adap2
619	2.90082e-86	2.826	0.733	0.04	6.31364e-82	6	Rab3il1
620	7.55833e-82	2.29161	0.633	0.028	1.64507e-77	6	Slc7a8
621	1.30943e-79	3.00015	0.483	0.011	2.84997e-75	6	Emr1
622	2.16524e-79	2.23516	0.65	0.032	4.71264e-75	6	Clec4a2
623	4.61723e-79	3.43492	0.833	0.074	1.00494e-74	6	Lyz1
624	1.38982e-78	2.10565	0.517	0.015	3.02495e-74	6	Abcc3
625	3.63562e-78	2.3904	0.7	0.04	7.91292e-74	6	Fcgr4
626	8.08437e-77	3.75301	0.85	0.082	1.75956e-72	6	Lyz2
627	1.55667e-76	2.7222	0.667	0.038	3.3881e-72	6	P2ry6
628	1.05866e-75	2.31108	0.75	0.053	2.30417e-71	6	Igsf6
629	1.53441e-75	2.70174	0.7	0.043	3.33964e-71	6	Pla2g7
630	1.75556e-75	2.67883	0.917	0.101	3.82098e-71	6	Mpeg1
631	2.05504e-73	2.78271	0.983	0.138	4.47279e-69	6	Cd68
632	1.71695e-72	2.34598	0.717	0.049	3.73693e-68	6	Tifab
633	5.21873e-69	2.91693	0.883	0.103	1.13586e-64	6	Sirpa
634	4.42142e-68	2.70252	0.9	0.104	9.62322e-64	6	Ly86
635	9.14933e-67	4.47802	0.6	0.036	1.99135e-62	6	P2ry12
636	1.15744e-66	2.48146	0.883	0.099	2.51917e-62	6	Pld4
637	6.95731e-66	2.07683	0.6	0.035	1.51426e-61	6	Clec5a
638	3.21907e-65	2.49436	0.683	0.054	7.00631e-61	6	Ppfia4
639	4.00725e-65	2.29938	0.467	0.017	8.72178e-61	6	Tlr7
640	1.82161e-62	2.62671	0.667	0.056	3.96473e-58	6	Itgb5
641	3.35833e-62	2.51675	0.75	0.075	7.30941e-58	6	Mertk
642	6.56313e-61	2.82604	0.6	0.042	1.42846e-56	6	LOC100038947
643	6.50784e-58	2.23456	1	0.182	1.41643e-53	6	Fcer1g
644	1.04777e-57	2.2864	0.467	0.022	2.28047e-53	6	C3
645	2.3558e-57	3.99293	0.317	0.005	5.12739e-53	6	Fcrls
646	1.28784e-56	2.59011	0.65	0.061	2.80299e-52	6	Tmem86a
647	8.08789e-55	2.75742	0.633	0.06	1.76033e-50	6	Klra2
648	3.58965e-54	2.34089	0.767	0.1	7.81287e-50	6	Cd14
649	2.40288e-53	2.19333	0.35	0.01	5.22986e-49	6	Capn3
650	1.02294e-51	2.97189	1	0.284	2.22643e-47	6	Ctss
651	2.32318e-51	2.49234	0.583	0.05	5.0564e-47	6	Slamf9
652	7.10019e-51	1.98106	0.983	0.184	1.54536e-46	6	Tyrobp
653	2.81499e-50	2.59675	0.733	0.092	6.12682e-46	6	Cybb
654	4.62792e-50	2.85195	0.483	0.032	1.00727e-45	6	Ptgs1
655	4.62253e-48	2.03901	0.633	0.067	1.00609e-43	6	Tlr2
656	2.43878e-46	2.16066	0.717	0.101	5.308e-42	6	Apobec1
657	8.15272e-46	2.28627	0.55	0.05	1.77444e-41	6	Clec4n
658	3.94786e-44	2.93839	0.833	0.175	8.59251e-40	6	Lrp1
659	8.49365e-44	2.94387	0.35	0.016	1.84864e-39	6	Ccl2
660	1.1913e-43	2.32129	0.767	0.125	2.59286e-39	6	Cxcl16
661	2.2849e-43	2.08144	0.283	0.008	4.97309e-39	6	Abca9
662	6.68344e-43	2.91182	0.25	0.005	1.45465e-38	6	Slc2a5
663	1.11839e-42	2.72573	0.85	0.191	2.43419e-38	6	Lpcat2
664	4.37426e-42	3.93723	0.8	0.173	9.52057e-38	6	Cx3cr1
665	8.64594e-42	2.0158	0.533	0.053	1.88179e-37	6	Il1rn
666	1.25664e-41	2.12546	0.533	0.052	2.73507e-37	6	Tbxas1
667	2.40041e-41	2.07571	0.7	0.099	5.22449e-37	6	2022-03-01
668	2.32885e-39	2.41923	0.933	0.256	5.06875e-35	6	Ctsc
669	6.29375e-37	2.14266	0.767	0.161	1.36984e-32	6	Ms4a6d
670	1.00771e-36	2.82989	0.967	0.408	2.19328e-32	6	Lgmn
671	9.37236e-36	2.51147	0.683	0.128	2.03989e-31	6	Pla2g15
672	1.77964e-35	2.25267	1	0.54	3.87338e-31	6	Ctsz
673	3.39776e-35	2.62916	1	0.746	7.39521e-31	6	Ctsb
674	3.79715e-35	2.09675	0.583	0.084	8.26449e-31	6	Fgd2
675	1.52171e-34	3.28728	0.367	0.028	3.312e-30	6	Siglech
676	2.76519e-33	2.34936	0.983	0.64	6.01843e-29	6	Psap
677	4.20206e-33	3.4225	0.75	0.195	9.14579e-29	6	Tgfbi
678	3.80848e-32	2.06957	0.65	0.117	8.28916e-28	6	Rnase4
679	7.61737e-32	3.63269	0.35	0.028	1.65792e-27	6	Gpr34
680	4.66355e-30	2.29156	0.7	0.177	1.01502e-25	6	Slc11a1
681	4.73751e-30	2.94241	0.8	0.248	1.03112e-25	6	Tgfbr1
682	5.87767e-29	2.21469	0.567	0.102	1.27927e-24	6	Mmp14
683	8.13118e-28	2.60711	0.717	0.202	1.76975e-23	6	Hpgds
684	6.27883e-27	3.06918	0.883	0.38	1.36659e-22	6	Apoe
685	4.99891e-25	2.14132	0.267	0.021	1.08801e-20	6	Sall1
686	1.86591e-24	2.27737	0.8	0.325	4.06116e-20	6	Slc29a3
687	5.22686e-23	3.66248	0.85	0.42	1.13763e-18	6	Hexb
688	1.19284e-22	2.00843	0.917	0.493	2.59622e-18	6	Ms4a6c
689	3.02342e-21	2.28963	0.383	0.056	6.58048e-17	6	Dnase1l3
690	3.26308e-21	1.99646	0.8	0.344	7.1021e-17	6	Gns
691	3.40356e-21	3.12482	0.533	0.135	7.40785e-17	6	Cfb
692	9.12468e-21	2.76742	0.5	0.108	1.98599e-16	6	Tmem119
693	1.32721e-19	2.34509	0.967	0.737	2.88868e-15	6	Ctsd
694	1.88496e-19	2.38238	0.283	0.034	4.10261e-15	6	Gal3st4
695	7.07657e-17	2.13833	0.617	0.201	1.54022e-12	6	Olfml3
696	5.99894e-14	2.18756	0.55	0.19	1.30567e-09	6	Sowahc
697	8.04335e-13	2.04913	0.683	0.313	1.75064e-08	6	Abhd12
698	1.33227e-12	2.3428	0.35	0.085	2.89969e-08	6	Plxdc2
699	3.11627e-10	2.17354	0.65	0.325	6.78256e-06	6	Lrrc3
700	2.88077e-06	2.0214	0.567	0.351	0.0627001	6	Rhob
701	2.58628e-141	2.96405	0.897	0.025	5.62905e-137	7	Fam167b
702	5.97668e-138	3.11875	0.845	0.02	1.30082e-133	7	Aplnr
703	4.57068e-132	2.17722	0.603	0.002	9.94809e-128	7	Ccbp2
704	8.57797e-113	3.51968	0.81	0.029	1.86699e-108	7	Scgb3a1
705	9.31675e-105	2.2305	0.931	0.053	2.02779e-100	7	Igfbp3
706	3.17517e-100	1.97106	0.948	0.061	6.91077e-96	7	Nid1
707	1.05483e-99	1.72277	0.569	0.01	2.29584e-95	7	Nox4
708	1.04198e-89	1.6633	0.793	0.045	2.26786e-85	7	Itga3
709	1.28906e-89	1.76546	0.948	0.076	2.80564e-85	7	Myh10
710	3.60727e-88	3.02967	1	0.104	7.85123e-84	7	Tmem252
711	2.15755e-87	2.07971	0.672	0.026	4.6959e-83	7	Meox1
712	3.14313e-85	1.69501	0.741	0.037	6.84102e-81	7	Cdh13
713	1.18957e-84	1.95684	0.862	0.065	2.5891e-80	7	Ptgfrn
714	1.57745e-83	2.59439	1	0.114	3.43332e-79	7	Col4a1
715	3.87936e-83	3.13017	0.638	0.026	8.44343e-79	7	Apln
716	3.6729e-80	2.10566	0.897	0.078	7.99406e-76	7	Exoc3l
717	7.16574e-80	1.68603	0.897	0.071	1.55962e-75	7	Foxf2
718	8.24103e-80	2.57787	0.759	0.046	1.79366e-75	7	Slc38a5
719	8.39655e-79	2.26631	1	0.119	1.82751e-74	7	Lamb1
720	5.17029e-75	2.5481	1	0.133	1.12531e-70	7	Col4a2
721	1.60793e-74	1.65343	0.828	0.062	3.49966e-70	7	Grrp1
722	5.6414e-74	2.75802	0.741	0.05	1.22785e-69	7	Lrg1
723	2.43873e-73	1.84788	1	0.105	5.3079e-69	7	Robo4
724	7.47122e-73	1.68377	0.948	0.091	1.62611e-68	7	Adcy4
725	1.1391e-72	2.13134	0.466	0.012	2.47924e-68	7	Eva1a
726	4.84722e-72	2.00405	1	0.125	1.055e-67	7	Cdh5
727	5.98682e-72	2.08478	0.328	0.001	1.30303e-67	7	Lalba
728	8.49912e-72	2.41662	0.983	0.125	1.84983e-67	7	Ecscr
729	6.93941e-71	2.16329	0.379	0.005	1.51036e-66	7	Cfi
730	9.96987e-71	2.12506	0.69	0.044	2.16994e-66	7	Bgn
731	6.53936e-70	1.68502	0.707	0.047	1.42329e-65	7	Nid2
732	9.46593e-70	2.74705	1	0.145	2.06026e-65	7	Igfbp7
733	3.45361e-67	1.77649	0.914	0.094	7.51679e-63	7	Clec14a
734	1.5404e-66	1.67351	0.897	0.09	3.35268e-62	7	Palmd
735	7.59918e-66	1.82059	1	0.133	1.65396e-61	7	Vwf
736	1.26094e-65	1.79465	0.983	0.119	2.74443e-61	7	Slco2b1
737	1.25706e-64	2.2971	0.81	0.081	2.736e-60	7	Apold1
738	7.37162e-63	1.70964	0.707	0.058	1.60443e-58	7	Spns2
739	1.14364e-62	1.79785	0.845	0.092	2.48914e-58	7	Scarf1
740	1.90472e-61	1.96316	0.828	0.089	4.14562e-57	7	Procr
741	3.03714e-61	2.53348	0.897	0.12	6.61033e-57	7	Pdlim1
742	4.28108e-61	1.88214	0.534	0.029	9.31777e-57	7	Adamtsl2
743	4.29009e-59	1.89663	0.776	0.077	9.33737e-55	7	Stap2
744	7.09392e-59	2.09044	0.621	0.047	1.54399e-54	7	2200002D01Rik
745	1.18088e-58	2.2514	1	0.175	2.57019e-54	7	Egfl7
746	1.30786e-58	2.46357	1	0.185	2.84655e-54	7	Fn1
747	1.99715e-58	1.86696	0.879	0.119	4.3468e-54	7	Slc39a8
748	2.99741e-58	1.75163	0.828	0.099	6.52386e-54	7	Fam43a
749	5.09298e-57	1.84219	1	0.152	1.10849e-52	7	Cd34
750	4.29931e-56	1.87102	1	0.151	9.35745e-52	7	Esam
751	2.89135e-55	1.80159	0.914	0.144	6.29303e-51	7	Wwtr1
752	4.41171e-55	1.87735	0.414	0.016	9.60208e-51	7	Chst7
753	7.49164e-53	1.73593	0.517	0.034	1.63056e-48	7	Slco2a1
754	8.36797e-52	2.3172	0.81	0.119	1.82129e-47	7	Gmpr
755	8.95469e-52	2.82685	0.466	0.025	1.94899e-47	7	Darc
756	9.17094e-50	1.87919	1	0.203	1.99605e-45	7	Vwa1
757	1.12215e-49	2.4008	0.983	0.222	2.44237e-45	7	Pglyrp1
758	4.30738e-49	2.20983	0.966	0.22	9.37501e-45	7	Igfbp4
759	9.16627e-49	2.2208	0.897	0.174	1.99504e-44	7	Smad1
760	1.21373e-48	1.68744	1	0.184	2.64169e-44	7	Eng
761	1.45479e-48	1.91037	0.69	0.08	3.16635e-44	7	Angptl4
762	2.34285e-47	1.89093	0.966	0.2	5.09921e-43	7	BC028528
763	3.18045e-47	2.33605	0.948	0.192	6.92225e-43	7	Trp53i11
764	5.39999e-47	1.89584	0.569	0.051	1.17531e-42	7	Dok4
765	6.23999e-47	2.07963	0.776	0.112	1.35813e-42	7	Gja1
766	1.14101e-46	2.02431	0.966	0.203	2.48341e-42	7	Ecm1
767	3.45654e-46	2.15826	0.983	0.252	7.52316e-42	7	Gng11
768	9.93031e-46	2.09452	0.948	0.224	2.16133e-41	7	Csrp2
769	1.48701e-45	2.53703	0.655	0.085	3.23648e-41	7	Rnf183
770	9.02919e-45	2.91824	0.621	0.07	1.9652e-40	7	Adm
771	1.53835e-44	1.67875	0.914	0.19	3.34822e-40	7	Myo1b
772	2.22358e-43	1.83584	0.81	0.135	4.83961e-39	7	Lmo2
773	4.32655e-43	1.66529	0.897	0.193	9.41673e-39	7	Rai14
774	8.2315e-43	2.42185	1	0.38	1.79159e-38	7	Sparc
775	9.18489e-42	1.69805	0.276	0.008	1.99909e-37	7	Gchfr
776	4.72598e-41	1.92954	0.983	0.263	1.02861e-36	7	Cpe
777	7.84864e-41	1.92583	0.897	0.217	1.70826e-36	7	Pvrl2
778	6.1185e-39	1.75461	0.81	0.165	1.33169e-34	7	Nrep
779	8.26788e-38	1.6604	0.931	0.219	1.7995e-33	7	Npdc1
780	1.29673e-37	1.91977	0.517	0.059	2.82232e-33	7	Dkk2
781	3.01507e-37	1.81477	0.724	0.116	6.5623e-33	7	Cdc42ep3
782	8.91899e-37	2.09799	0.983	0.407	1.94122e-32	7	Cd93
783	1.21762e-35	1.76464	0.966	0.31	2.65015e-31	7	Serpinh1
784	1.7211e-35	1.74963	0.569	0.075	3.74596e-31	7	Bok
785	1.49199e-34	1.96306	0.552	0.074	3.24732e-30	7	Ch25h
786	1.95966e-34	1.7365	0.914	0.268	4.2652e-30	7	Cdh2
787	9.53475e-34	1.67603	0.879	0.21	2.07524e-29	7	Ctla2b
788	2.53599e-33	2.45537	1	0.895	5.51958e-29	7	Ctla2a
789	3.22966e-33	1.74956	0.931	0.275	7.02935e-29	7	Rhoj
790	7.33577e-33	1.78199	1	0.611	1.59663e-28	7	Ifitm3
791	1.20927e-31	1.74047	0.948	0.353	2.63198e-27	7	Tax1bp3
792	4.92341e-30	2.00989	0.776	0.205	1.07158e-25	7	Lxn
793	5.08504e-29	1.68403	1	0.903	1.10676e-24	7	Tmsb10
794	1.42005e-28	1.8449	0.741	0.196	3.09074e-24	7	Ubtd1
795	4.28113e-28	1.86744	0.931	0.437	9.31788e-24	7	Wbp5
796	9.07774e-28	1.69422	0.948	0.38	1.97577e-23	7	Selm
797	3.52615e-25	2.32253	0.397	0.048	7.67466e-21	7	Ccl19
798	4.02653e-15	2.54431	0.534	0.18	8.76375e-11	7	Angpt2
799	1.83643e-06	1.73509	0.397	0.182	0.03997	7	Airn
800	0.000368385	3.30102	0.224	0.093	1	7	Ubd
801	3.37502e-187	4.35932	0.849	0.003	7.34572e-183	8	Ncr1
802	4.02607e-180	4.72166	0.962	0.014	8.76274e-176	8	Klrb1c
803	8.217e-152	3.23256	0.868	0.015	1.78843e-147	8	Klra7
804	1.3126e-145	3.99011	0.774	0.01	2.85687e-141	8	Klra18
805	1.72809e-135	4.38374	0.774	0.014	3.7612e-131	8	Klra8
806	1.19695e-133	3.27686	0.642	0.004	2.60517e-129	8	Klra4
807	5.48895e-130	1.85059	0.642	0.005	1.19467e-125	8	Klra14
808	6.52625e-129	2.33358	0.642	0.005	1.42044e-124	8	Klra23
809	5.06544e-123	3.23247	0.679	0.01	1.10249e-118	8	Klrb1f
810	4.24272e-121	2.29822	0.623	0.006	9.23428e-117	8	Klra13-ps
811	2.3034e-116	3.18836	0.981	0.05	5.01336e-112	8	Gzma
812	1.30038e-97	2.79082	0.642	0.017	2.83027e-93	8	Klra3
813	1.89527e-96	1.71682	0.434	0.001	4.12506e-92	8	Klra21
814	8.47885e-96	3.41295	0.547	0.009	1.84542e-91	8	Klra9
815	2.21712e-89	2.81347	0.906	0.063	4.82557e-85	8	Txk
816	3.284e-89	2.60926	0.547	0.012	7.14762e-85	8	Eomes
817	5.0393e-88	2.67921	0.66	0.023	1.0968e-83	8	Samd3
818	3.17984e-85	2.30391	0.906	0.067	6.92092e-81	8	Klre1
819	5.36065e-73	2.76151	0.453	0.01	1.16675e-68	8	Klrb1a
820	1.1695e-68	3.24826	0.849	0.085	2.54541e-64	8	Prf1
821	2.83822e-68	2.09902	0.491	0.016	6.17739e-64	8	Clnk
822	4.63677e-63	2.84601	0.642	0.043	1.00919e-58	8	Styk1
823	2.90667e-61	2.66712	0.906	0.113	6.32636e-57	8	Gzmb
824	3.15556e-61	2.39098	0.434	0.014	6.86808e-57	8	Itga2
825	2.55197e-60	2.38152	0.585	0.034	5.55437e-56	8	Atp1b1
826	9.1126e-59	3.24621	0.849	0.104	1.98336e-54	8	Klri2
827	2.06066e-58	2.02829	0.887	0.1	4.48502e-54	8	Sell
828	1.72222e-55	1.87437	0.849	0.104	3.74842e-51	8	Klrc2
829	2.66513e-50	2.6678	1	0.229	5.80066e-46	8	Klrk1
830	1.75724e-47	2.70657	0.755	0.096	3.82463e-43	8	Il12rb2
831	2.45999e-45	2.56047	1	0.287	5.35416e-41	8	Il2rb
832	5.33104e-45	1.7379	0.83	0.119	1.1603e-40	8	Sytl3
833	7.79312e-44	2.62443	0.283	0.007	1.69617e-39	8	Serpinb9b
834	2.89653e-43	2.66592	0.83	0.146	6.3043e-39	8	Gem
835	1.1384e-42	2.98144	0.868	0.188	2.47772e-38	8	Adamts14
836	1.47124e-41	2.2307	0.83	0.151	3.20215e-37	8	Atp8b4
837	2.5137e-37	2.21648	0.925	0.248	5.47106e-33	8	Ugcg
838	5.44235e-37	2.94797	0.887	0.232	1.18453e-32	8	Serpinb9
839	4.05105e-36	1.73572	0.698	0.103	8.8171e-32	8	Fasl
840	1.43269e-34	2.23655	0.585	0.074	3.11826e-30	8	Klrb1b
841	2.79207e-34	2.08043	0.698	0.12	6.07694e-30	8	Satb1
842	5.64714e-33	1.99094	1	0.493	1.2291e-28	8	Ptprc
843	4.2267e-32	2.06522	0.642	0.102	9.19942e-28	8	Tbx21
844	8.728e-32	1.75799	0.528	0.062	1.89965e-27	8	Hsd11b1
845	8.92056e-32	1.78621	0.981	0.351	1.94156e-27	8	Sh2d2a
846	4.45738e-31	2.11868	0.623	0.102	9.70148e-27	8	Cd244
847	9.20226e-31	2.18819	0.698	0.137	2.00287e-26	8	Ccr5
848	3.11908e-30	1.86615	0.887	0.244	6.78867e-26	8	Runx3
849	1.29796e-29	2.32466	0.849	0.278	2.82502e-25	8	Bcl2
850	1.51364e-27	1.69059	0.736	0.167	3.29444e-23	8	Il18rap
851	2.1326e-27	2.2572	0.943	0.407	4.64161e-23	8	Irf8
852	2.20132e-27	2.06312	1	0.723	4.79117e-23	8	Gvin1
853	3.13818e-27	2.01532	0.943	0.336	6.83026e-23	8	Itgal
854	8.80066e-26	1.77173	0.358	0.035	1.91546e-21	8	Aoah
855	3.20637e-25	1.69153	0.849	0.24	6.97867e-21	8	Prkch
856	1.4441e-24	2.24212	0.66	0.158	3.14307e-20	8	Osbpl3
857	4.62466e-23	1.95349	0.981	0.615	1.00656e-18	8	Jak1
858	6.07165e-23	2.0163	0.943	0.68	1.32149e-18	8	Gm4070
859	1.91127e-22	2.40572	0.925	0.609	4.15987e-18	8	Ahnak
860	2.05943e-22	2.08915	0.962	0.662	4.48235e-18	8	Padi2
861	6.60586e-22	1.75065	0.604	0.136	1.43777e-17	8	Tbc1d2b
862	8.35624e-22	2.11546	0.792	0.294	1.81874e-17	8	Chsy1
863	2.15773e-21	2.0876	0.717	0.222	4.69629e-17	8	Ccr2
864	1.58412e-20	1.83849	1	0.992	3.44783e-16	8	Gm17821
865	2.93943e-20	1.99264	0.849	0.405	6.39766e-16	8	Dennd4a
866	3.62603e-20	1.84074	0.698	0.201	7.89205e-16	8	Serpinb6b
867	4.06612e-20	2.05007	1	0.993	8.8499e-16	8	Kcnq1ot1
868	4.57446e-20	1.85266	0.321	0.038	9.95631e-16	8	Baiap3
869	6.41544e-20	1.95106	0.83	0.332	1.39632e-15	8	Dusp2
870	1.00214e-19	1.68843	0.453	0.083	2.18117e-15	8	Emid1
871	3.90655e-19	2.06407	0.792	0.335	8.50261e-15	8	Arsb
872	5.84441e-19	1.72813	0.755	0.237	1.27204e-14	8	Serpina3g
873	2.57605e-18	1.81174	0.377	0.06	5.60677e-14	8	Ppp1r3b
874	2.67076e-18	1.81059	0.509	0.113	5.8129e-14	8	Nlrc3
875	4.15899e-18	2.05274	0.774	0.348	9.05204e-14	8	Pik3r1
876	9.35265e-18	1.80774	0.868	0.468	2.0356e-13	8	Gimap8
877	1.56653e-17	1.83381	0.811	0.405	3.40956e-13	8	Vps37b
878	1.92805e-17	1.89296	0.358	0.058	4.1964e-13	8	P2ry14
879	6.85642e-16	1.67817	0.981	0.98	1.4923e-11	8	Zfp488
880	1.35999e-15	2.23003	0.566	0.182	2.96002e-11	8	Mctp2
881	1.5795e-15	1.88799	0.774	0.409	3.43778e-11	8	Nup210
882	2.68547e-15	2.19054	0.604	0.212	5.84492e-11	8	Bcl2l11
883	3.90745e-15	2.01748	0.774	0.406	8.50457e-11	8	C230081A13Rik
884	6.03561e-15	1.79375	0.83	0.496	1.31365e-10	8	Esyt1
885	1.66649e-14	2.0328	0.679	0.269	3.62711e-10	8	Gm4759
886	1.20211e-10	1.72288	0.321	0.074	2.61638e-06	8	Adora2a
887	3.47846e-10	1.72528	0.396	0.117	7.57087e-06	8	Gpc1
888	5.20146e-10	1.69658	0.717	0.384	1.1321e-05	8	Gm17757
889	1.872e-09	1.77729	0.792	0.516	4.07442e-05	8	Elmo2
890	4.02939e-09	1.69558	0.283	0.066	8.76997e-05	8	Syne3
891	2.59525e-08	1.86819	0.623	0.338	0.000564856	8	Suco
892	2.98474e-08	1.72937	0.585	0.303	0.000649628	8	Tmem2
893	5.38529e-08	1.82998	0.66	0.445	0.00117211	8	Usp48
894	5.62056e-08	1.90052	0.679	0.46	0.00122331	8	Ttc39b
895	8.80996e-08	1.87434	0.358	0.127	0.00191749	8	Atp8b2
896	5.71553e-07	1.73025	0.547	0.316	0.0124398	8	Agpat3
897	1.57236e-06	1.68009	0.396	0.167	0.0342223	8	Lpin1
898	8.72653e-05	1.78834	0.264	0.108	1	8	Rttn
899	0.000184311	1.67426	0.566	0.434	1	8	Rc3h1
900	0.000608589	1.94807	0.358	0.204	1	8	Smad3
901	1.05884e-215	3.90038	0.97	0.002	2.30457e-211	9	Kndc1
902	3.59819e-198	3.09097	0.97	0.005	7.83147e-194	9	Nkx6-2
903	3.39418e-195	3.63835	0.909	0.003	7.38744e-191	9	Kcna1
904	1.31246e-191	3.49342	0.939	0.005	2.85658e-187	9	Slc24a2
905	2.32586e-182	3.04334	1	0.01	5.06224e-178	9	Dusp26
906	1.46683e-178	3.30882	0.788	0.001	3.19255e-174	9	Tmem125
907	2.50308e-172	3.55759	0.788	0.002	5.44796e-168	9	Gjc2
908	6.35538e-159	4.9594	1	0.016	1.38325e-154	9	Nfasc
909	6.08056e-158	2.85389	0.909	0.011	1.32343e-153	9	Fgfr2
910	8.56311e-158	3.86959	0.727	0.002	1.86376e-153	9	Aspa
911	7.72988e-154	4.12391	0.758	0.004	1.68241e-149	9	Enpp6
912	2.07352e-153	3.0343	0.909	0.011	4.51301e-149	9	Ablim2
913	2.80256e-153	5.6693	1	0.018	6.09977e-149	9	Mag
914	1.45007e-150	4.80014	1	0.019	3.15609e-146	9	Tppp
915	2.42356e-150	3.89613	0.909	0.012	5.27488e-146	9	Opalin
916	9.30204e-150	3.23356	0.667	0.001	2.02459e-145	9	Olfml1
917	2.55278e-142	3.41989	0.788	0.008	5.55613e-138	9	Lrrn1
918	1.94351e-140	4.77072	1	0.023	4.23006e-136	9	Aplp1
919	2.04633e-136	3.28785	0.636	0.002	4.45383e-132	9	Hapln2
920	6.86266e-132	3.57273	0.848	0.014	1.49366e-127	9	Map6d1
921	1.30849e-130	3.03628	0.788	0.011	2.84794e-126	9	Lpar1
922	2.64075e-130	3.53722	0.939	0.022	5.7476e-126	9	Efnb3
923	1.25191e-126	2.90722	0.788	0.011	2.72479e-122	9	Hepacam
924	3.15431e-118	2.79377	0.848	0.018	6.86536e-114	9	S1pr5
925	5.28452e-116	4.56164	0.909	0.026	1.15018e-111	9	Mobp
926	8.86277e-111	3.08419	0.758	0.014	1.92898e-106	9	Car14
927	1.55616e-109	2.85069	0.606	0.006	3.38699e-105	9	Spock1
928	1.39457e-108	3.10828	1	0.04	3.03527e-104	9	Fa2h
929	1.09261e-107	3.91553	0.97	0.036	2.37806e-103	9	Phyhipl
930	6.87733e-101	3.76475	0.727	0.016	1.49685e-96	9	Edil3
931	7.3888e-101	2.73329	0.848	0.027	1.60817e-96	9	Larp6
932	3.13339e-98	3.87827	0.818	0.026	6.81982e-94	9	Ptprd
933	6.3618e-92	3.10455	1	0.054	1.38465e-87	9	Ank3
934	2.06719e-89	3.08166	1	0.056	4.49924e-85	9	Map1a
935	3.74617e-87	4.92973	0.909	0.043	8.15353e-83	9	Ptgds
936	1.71843e-85	3.94245	0.939	0.051	3.74017e-81	9	Pcdh9
937	3.8944e-83	5.46403	0.636	0.016	8.47616e-79	9	Klk6
938	1.97826e-82	4.71618	1	0.066	4.30569e-78	9	Ugt8a
939	1.07076e-81	4.5828	1	0.067	2.33052e-77	9	Mog
940	6.0969e-74	3.14041	0.939	0.064	1.32699e-69	9	Stmn4
941	2.86131e-72	3.57458	1	0.079	6.22764e-68	9	Slc44a1
942	3.92895e-67	2.88901	1	0.091	8.55135e-63	9	Myrf
943	2.14341e-62	3.82761	1	0.103	4.66513e-58	9	Mapt
944	6.54711e-62	3.71615	1	0.103	1.42498e-57	9	Aatk
945	2.45192e-61	3.0189	0.909	0.079	5.33661e-57	9	Zfp536
946	6.82242e-61	5.49586	1	0.108	1.4849e-56	9	Tubb4a
947	3.40869e-60	5.58345	1	0.11	7.41902e-56	9	Cldn11
948	1.03035e-59	2.96222	0.939	0.088	2.24256e-55	9	Sox8
949	1.55406e-59	3.83241	0.97	0.1	3.38242e-55	9	Tmem151a
950	4.8592e-59	3.47989	1	0.111	1.0576e-54	9	Tmeff2
951	1.66121e-55	3.14379	0.788	0.061	3.61562e-51	9	Bfsp2
952	2.92675e-54	4.4165	1	0.128	6.37006e-50	9	Tspan2
953	1.22637e-53	3.96036	1	0.13	2.66919e-49	9	Lgi3
954	6.59389e-53	4.52599	0.697	0.048	1.43516e-48	9	Il33
955	4.15829e-50	2.73654	1	0.137	9.05051e-46	9	Kcnj10
956	9.49465e-50	3.445	1	0.139	2.06651e-45	9	Plxnb3
957	4.11929e-49	4.2297	1	0.15	8.96564e-45	9	Dbndd2
958	3.76859e-47	2.99305	0.697	0.054	8.20234e-43	9	Htra1
959	1.06296e-46	3.32396	1	0.152	2.31354e-42	9	Gnao1
960	4.73006e-45	2.75395	1	0.159	1.0295e-40	9	Arhgef10
961	2.01126e-43	2.90009	1	0.158	4.37752e-39	9	Cmtm5
962	6.38349e-41	2.93577	0.939	0.151	1.38937e-36	9	Trim2
963	2.12372e-40	3.62012	0.939	0.156	4.62229e-36	9	Gpr37
964	1.14693e-39	2.88494	0.97	0.166	2.49628e-35	9	Tubb3
965	2.43933e-39	2.96178	0.909	0.148	5.30921e-35	9	Adamts4
966	2.46254e-39	3.08661	0.879	0.13	5.35972e-35	9	Kcna6
967	6.6578e-39	5.88207	1	0.217	1.44907e-34	9	Plp1
968	1.35811e-38	3.09789	1	0.206	2.95592e-34	9	Clip3
969	2.43892e-38	2.93375	1	0.211	5.30831e-34	9	Pacs2
970	1.67764e-37	3.21968	0.97	0.19	3.65139e-33	9	2022-09-04
971	1.93591e-37	3.49594	1	0.22	4.2135e-33	9	Cryab
972	2.12846e-37	2.74741	0.848	0.116	4.63258e-33	9	Sema6d
973	8.4478e-36	5.37742	1	0.249	1.83866e-31	9	Mbp
974	3.28326e-35	2.82443	0.97	0.208	7.14602e-31	9	Fez1
975	3.78746e-34	3.17239	1	0.235	8.24341e-30	9	Enpp2
976	1.30988e-33	3.24555	0.818	0.132	2.85094e-29	9	Mal
977	1.65052e-33	2.83208	0.939	0.173	3.59236e-29	9	Epb4.1l3
978	2.22273e-33	2.94979	1	0.251	4.83777e-29	9	Ncam1
979	3.35506e-32	3.00076	0.97	0.245	7.30228e-28	9	Tmod2
980	2.25115e-30	3.15519	0.97	0.252	4.89964e-26	9	Csrp1
981	4.41285e-30	2.74518	0.97	0.229	9.60456e-26	9	Endod1
982	8.88404e-30	3.06816	1	0.299	1.93361e-25	9	Abca2
983	9.12209e-30	3.88886	0.788	0.146	1.98542e-25	9	Cntn2
984	1.32868e-28	4.09572	0.758	0.141	2.89187e-24	9	Car2
985	2.96591e-28	2.9904	0.97	0.3	6.45531e-24	9	Sox2ot
986	5.14314e-27	2.94615	0.758	0.145	1.1194e-22	9	Gjb1
987	6.13226e-26	4.52758	0.879	0.202	1.33469e-21	9	Apod
988	2.28444e-25	3.66801	0.879	0.25	4.97208e-21	9	C4b
989	8.58727e-25	3.24952	1	0.468	1.86902e-20	9	Scd2
990	8.75668e-25	3.77355	1	0.532	1.90589e-20	9	Cnp
991	1.22711e-24	4.88699	1	0.375	2.67081e-20	9	Trf
992	1.19094e-23	3.02415	1	0.578	2.59208e-19	9	Syt11
993	3.13058e-23	2.80475	1	0.517	6.8137e-19	9	Sirt2
994	5.6555e-23	2.94877	1	0.576	1.23092e-18	9	Qk
995	1.86657e-22	3.2391	1	0.631	4.06258e-18	9	Tmem88b
996	2.65494e-22	4.4125	0.909	0.307	5.77848e-18	9	Ermn
997	2.79036e-22	2.74209	1	0.656	6.07322e-18	9	Dpysl2
998	6.20466e-17	3.29718	0.394	0.053	1.35044e-12	9	Col20a1
999	1.07471e-09	2.85992	0.455	0.127	2.33911e-05	9	Anln
1000	5.26183e-08	3.11249	0.333	0.083	0.00114524	9	9630013A20Rik
1001	1.12604e-186	3.97541	0.848	0.002	2.45082e-182	10	Ly6d
1002	1.26489e-186	4.60213	0.848	0.002	2.75304e-182	10	Cd19
1003	8.18446e-156	5.07102	1	0.017	1.78135e-151	10	Cd79a
1004	3.74305e-152	4.78272	0.727	0.003	8.14675e-148	10	Ms4a1
1005	4.80862e-145	4.22355	0.697	0.003	1.0466e-140	10	Faim3
1006	3.14267e-143	4.60022	0.667	0.002	6.84002e-139	10	Mzb1
1007	1.54029e-136	3.45715	0.848	0.012	3.35243e-132	10	Pou2af1
1008	6.08189e-135	4.51272	1	0.025	1.32372e-130	10	Cd79b
1009	4.02703e-124	3.61244	0.758	0.011	8.76482e-120	10	Fcrla
1010	8.24429e-98	2.8311	0.909	0.033	1.79437e-93	10	Blnk
1011	8.85693e-98	3.03917	0.697	0.014	1.92771e-93	10	Blk
1012	9.11293e-91	3.26174	0.727	0.02	1.98343e-86	10	Fcrl1
1013	9.04947e-89	3.17103	0.697	0.018	1.96962e-84	10	Cxcr5
1014	2.30088e-69	2.23389	0.424	0.006	5.00787e-65	10	Vpreb3
1015	1.06313e-56	1.87917	0.364	0.006	2.3139e-52	10	Cacna1i
1016	1.45715e-53	3.57701	0.848	0.075	3.17149e-49	10	H2-Ob
1017	1.64375e-51	3.01263	0.667	0.041	3.57762e-47	10	Siglecg
1018	5.45252e-51	4.22339	0.788	0.071	1.18674e-46	10	Bank1
1019	1.67865e-43	2.20337	0.545	0.033	3.65358e-39	10	Pax5
1020	1.92083e-41	2.51776	0.788	0.082	4.18068e-37	10	Btk
1021	1.92057e-36	3.40579	0.727	0.088	4.18012e-32	10	Cd55
1022	1.15802e-32	3.39661	0.545	0.05	2.52042e-28	10	Spib
1023	5.20051e-31	2.63485	0.879	0.158	1.13189e-26	10	Ikzf3
1024	9.0389e-31	2.1368	0.758	0.104	1.96732e-26	10	Ebf1
1025	3.55364e-30	2.87022	0.242	0.007	7.73451e-26	10	Derl3
1026	4.65714e-30	2.65553	0.818	0.144	1.01363e-25	10	Mef2c
1027	4.22548e-29	2.42062	0.788	0.134	9.19676e-25	10	H2-DMb2
1028	7.84134e-28	2.48914	0.818	0.153	1.70667e-23	10	Hvcn1
1029	7.06847e-26	2.40172	0.909	0.233	1.53845e-21	10	Syk
1030	1.52344e-24	2.10473	0.455	0.044	3.31576e-20	10	Bcl11a
1031	3.82574e-24	3.29673	0.727	0.147	8.32671e-20	10	Tnfrsf13c
1032	1.23116e-23	2.68493	0.727	0.129	2.67961e-19	10	Ero1lb
1033	8.94993e-23	1.91833	0.758	0.148	1.94795e-18	10	Plcg2
1034	1.25713e-22	5.21638	0.273	0.015	2.73615e-18	10	Igj
1035	1.13013e-20	1.93719	0.667	0.122	2.45973e-16	10	Dok3
1036	1.38897e-20	3.19093	0.758	0.186	3.02309e-16	10	Scd1
1037	3.30996e-20	2.33871	0.667	0.118	7.20412e-16	10	Irf4
1038	1.71489e-19	4.0433	0.515	0.082	3.73246e-15	10	Fcer2a
1039	6.0618e-19	1.87619	1	0.624	1.31935e-14	10	Serp1
1040	6.55977e-19	2.01672	0.576	0.095	1.42773e-14	10	H2-Oa
1041	7.22726e-19	2.38211	0.455	0.061	1.57301e-14	10	Cacna1e
1042	1.2876e-17	2.08944	0.818	0.242	2.80247e-13	10	Atp2a3
1043	2.47987e-17	2.29412	0.636	0.132	5.39744e-13	10	Cd83
1044	2.69448e-17	1.94812	1	0.708	5.86453e-13	10	Serinc3
1045	3.36427e-17	2.07626	0.727	0.178	7.32234e-13	10	Filip1l
1046	4.16222e-17	2.05948	0.273	0.022	9.05907e-13	10	Ccr6
1047	6.79158e-17	1.90509	0.97	0.563	1.47819e-12	10	Map3k1
1048	2.95947e-16	1.86324	0.606	0.123	6.44128e-12	10	Sell
1049	3.95722e-16	2.48038	0.697	0.211	8.61289e-12	10	Ralgps2
1050	6.98105e-16	2.04542	0.515	0.091	1.51942e-11	10	Btla
1051	2.3116e-15	3.85666	0.727	0.265	5.03121e-11	10	Cd22
1052	1.63353e-14	2.11322	0.788	0.274	3.55538e-10	10	Gm4759
1053	2.00755e-14	1.87925	0.485	0.09	4.36943e-10	10	Bcar3
1054	2.41032e-14	2.21802	0.758	0.256	5.24605e-10	10	Prkcb
1055	5.68604e-14	1.91214	0.545	0.12	1.23757e-09	10	2022-03-01
1056	2.65301e-13	2.17267	0.576	0.152	5.77427e-09	10	Arid3b
1057	3.49547e-13	1.91593	0.939	0.727	7.6079e-09	10	Cmah
1058	5.05657e-13	1.84795	0.242	0.024	1.10056e-08	10	St8sia6
1059	6.31084e-13	1.85316	0.424	0.077	1.37355e-08	10	Serpinb1a
1060	7.6628e-13	1.9417	0.273	0.033	1.66781e-08	10	Bhlha15
1061	1.4572e-12	2.37978	0.879	0.576	3.17159e-08	10	Foxp1
1062	2.44174e-12	2.03233	0.818	0.334	5.31445e-08	10	Swap70
1063	2.6162e-12	2.17781	0.485	0.113	5.69416e-08	10	Zfp318
1064	5.99638e-12	2.03937	0.788	0.342	1.30511e-07	10	Iqsec1
1065	9.73102e-12	1.86816	0.576	0.15	2.11796e-07	10	St6gal1
1066	1.54535e-11	2.10359	0.515	0.138	3.36346e-07	10	Snn
1067	2.00482e-11	2.12818	0.394	0.077	4.3635e-07	10	H2-Eb2
1068	4.10591e-11	1.89963	0.545	0.155	8.93652e-07	10	Man1a
1069	4.14255e-11	2.09352	0.576	0.181	9.01627e-07	10	Plekhm3
1070	4.27037e-10	2.53856	0.879	0.651	9.29447e-06	10	Strbp
1071	4.39962e-10	1.84283	0.576	0.174	9.57578e-06	10	Sh3bp5
1072	4.52949e-10	2.35851	0.697	0.326	9.85844e-06	10	Bach2
1073	9.43992e-10	2.70891	0.697	0.314	2.0546e-05	10	Chst3
1074	1.01286e-09	2.44772	0.545	0.201	2.2045e-05	10	Lrrk2
1075	1.25857e-09	1.82778	0.758	0.389	2.73928e-05	10	Pml
1076	1.96283e-09	1.92185	0.758	0.391	4.27209e-05	10	Fam65b
1077	4.65706e-08	2.09549	0.545	0.208	0.00101361	10	Trp53inp1
1078	5.10661e-08	2.02584	0.424	0.126	0.00111145	10	B3gnt5
1079	7.89698e-08	1.98971	0.818	0.75	0.00171878	10	Macf1
1080	1.26167e-07	2.41269	0.636	0.333	0.00274602	10	Cd38
1081	1.615e-07	1.83105	0.636	0.312	0.00351506	10	Elk4
1082	2.07136e-07	2.28346	0.333	0.084	0.00450832	10	Srpk3
1083	2.27748e-07	1.95322	0.212	0.035	0.00495694	10	Mcoln2
1084	3.52839e-07	1.94509	0.273	0.06	0.00767954	10	Sbk1
1085	8.91007e-07	2.23093	0.364	0.113	0.0193928	10	Pgap1
1086	2.7987e-06	2.24263	0.515	0.21	0.0609137	10	Itpr3
1087	3.90222e-06	2.35743	0.667	0.428	0.0849319	10	Sema4b
1088	4.46051e-06	1.9103	0.697	0.54	0.097083	10	A430078G23Rik
1089	5.01204e-06	2.63581	0.212	0.045	0.109087	10	Fam129c
1090	9.62125e-06	1.98949	0.545	0.26	0.209407	10	Ttpal
1091	1.16754e-05	2.08848	0.545	0.295	0.254115	10	Cybasc3
1092	1.20896e-05	1.8685	0.273	0.073	0.263131	10	Kynu
1093	1.6028e-05	2.1886	0.576	0.329	0.34885	10	Gga2
1094	0.00014071	2.8126	0.303	0.112	1	10	Cr2
1095	0.000153946	2.10416	0.667	0.52	1	10	Pdia4
1096	0.000503604	1.84631	0.576	0.417	1	10	Il5ra
1097	0.000588099	1.96264	0.333	0.142	1	10	Cerk
1098	0.000918233	1.85782	0.606	0.51	1	10	Bptf
1099	0.00145538	1.98522	0.394	0.222	1	10	Txndc11
1100	0.00872724	2.3451	0.606	0.593	1	10	Dennd5b
1101	1.695e-143	5.64051	0.724	0.004	3.68916e-139	11	S100a9
1102	1.84907e-139	5.28953	0.793	0.008	4.02451e-135	11	S100a8
1103	1.4408e-119	4.69931	0.621	0.004	3.1359e-115	11	Retnlg
1104	1.19685e-109	5.1276	0.621	0.006	2.60495e-105	11	Mmp9
1105	9.68732e-108	4.152	0.793	0.016	2.10844e-103	11	Clec4d
1106	1.91837e-93	5.0472	0.931	0.037	4.17534e-89	11	Hdc
1107	3.36572e-92	2.8669	0.69	0.014	7.32548e-88	11	Slpi
1108	5.04595e-86	4.52109	0.828	0.03	1.09825e-81	11	Clec4e
1109	5.84005e-77	4.33302	0.897	0.046	1.27109e-72	11	C5ar1
1110	3.73889e-72	3.67135	0.483	0.008	8.1377e-68	11	Trem3
1111	3.68926e-71	4.55535	0.621	0.018	8.02968e-67	11	Hp
1112	2.4532e-70	5.83379	0.793	0.037	5.33939e-66	11	Cxcl2
1113	6.61912e-66	2.70257	0.31	0.001	1.44065e-61	11	Gm10872
1114	1.326e-64	3.21643	0.552	0.015	2.88605e-60	11	Alox5
1115	1.37684e-64	4.69288	0.759	0.038	2.99669e-60	11	Trem1
1116	6.18146e-62	5.4373	0.655	0.028	1.3454e-57	11	Niacr1
1117	1.36892e-56	3.29977	0.483	0.013	2.97945e-52	11	Arg2
1118	3.15795e-56	3.25577	0.828	0.056	6.87329e-52	11	Nlrp3
1119	9.55391e-56	3.67525	1	0.099	2.07941e-51	11	Ccr1
1120	6.67957e-53	3.71286	0.655	0.034	1.45381e-48	11	Cd300ld
1121	9.95747e-53	4.0137	0.414	0.01	2.16724e-48	11	Cd300lb
1122	5.88792e-49	4.48728	0.379	0.009	1.28151e-44	11	Asprv1
1123	5.90762e-47	4.74503	0.759	0.062	1.28579e-42	11	Ccl6
1124	4.74109e-46	2.96241	0.966	0.113	1.0319e-41	11	Alox5ap
1125	7.92838e-45	3.58336	0.759	0.064	1.72561e-40	11	Emilin2
1126	9.47799e-45	3.33449	0.724	0.056	2.06288e-40	11	Trpm2
1127	1.78391e-44	4.56904	0.379	0.01	3.88269e-40	11	Mmp8
1128	1.05941e-43	4.98126	0.759	0.068	2.3058e-39	11	Irg1
1129	2.58569e-43	4.62301	0.897	0.105	5.62775e-39	11	Il1b
1130	2.21065e-42	3.64965	0.379	0.011	4.81149e-38	11	F630028O10Rik
1131	2.81756e-42	3.0437	0.828	0.083	6.13243e-38	11	Cyp4f18
1132	2.84097e-42	3.48385	0.897	0.104	6.18337e-38	11	Il1r2
1133	8.05723e-41	3.38074	0.862	0.101	1.75366e-36	11	Clec7a
1134	2.01188e-40	2.68169	0.931	0.123	4.37886e-36	11	Cxcr4
1135	1.35132e-37	3.8577	0.724	0.071	2.94115e-33	11	Pygl
1136	6.50972e-36	3.67276	0.655	0.06	1.41684e-31	11	Sirpb1b
1137	4.42272e-35	3.81838	0.483	0.029	9.62604e-31	11	Lcn2
1138	1.70777e-34	3.10468	0.897	0.135	3.71696e-30	11	Itgam
1139	2.28229e-34	5.01957	0.621	0.057	4.9674e-30	11	Ptgs2
1140	4.3946e-34	3.15701	0.793	0.1	9.56484e-30	11	Nfam1
1141	1.18314e-33	3.37583	0.862	0.13	2.57509e-29	11	Cd300lf
1142	1.65503e-33	2.99412	0.897	0.136	3.60217e-29	11	Cd33
1143	1.77589e-32	3.36693	0.276	0.008	3.86523e-28	11	Chi3l1
1144	1.9882e-31	3.28668	0.379	0.019	4.32731e-27	11	Aqp9
1145	3.00568e-28	2.83009	1	0.216	6.54185e-24	11	Gp49a
1146	8.59136e-27	3.90199	0.207	0.005	1.86991e-22	11	Cd177
1147	2.57725e-26	3.07284	0.586	0.069	5.60938e-22	11	Trim30b
1148	3.5059e-26	2.74196	0.586	0.066	7.63059e-22	11	Pla2g7
1149	5.27555e-26	2.7109	0.793	0.131	1.14822e-21	11	Themis2
1150	1.13826e-25	2.8537	0.931	0.196	2.47743e-21	11	Ncf1
1151	2.09145e-25	2.76693	0.586	0.066	4.55204e-21	11	Ptafr
1152	2.31721e-25	2.70202	1	0.254	5.0434e-21	11	Lilrb4
1153	2.56142e-25	3.63687	0.586	0.066	5.57494e-21	11	Il1rn
1154	6.5552e-25	4.27624	0.655	0.092	1.42674e-20	11	Osm
1155	9.93103e-25	3.2715	0.966	0.28	2.16149e-20	11	Gsr
1156	1.31993e-24	2.68159	0.966	0.234	2.87284e-20	11	Plek
1157	5.09377e-24	2.67824	0.828	0.16	1.10866e-19	11	Ccl3
1158	1.39417e-23	3.39333	0.966	0.333	3.03441e-19	11	Mxd1
1159	1.53821e-23	3.01448	0.966	0.271	3.3479e-19	11	Nfkbid
1160	1.17999e-22	4.38653	0.586	0.085	2.56824e-18	11	G0s2
1161	8.38371e-22	3.02788	0.448	0.045	1.82472e-17	11	Cd101
1162	1.10144e-21	2.89794	0.483	0.054	2.39729e-17	11	1810033B17Rik
1163	3.36466e-21	2.96481	0.793	0.182	7.32318e-17	11	Pilra
1164	6.82908e-21	2.73679	0.517	0.065	1.48635e-16	11	Ankrd33b
1165	1.29586e-20	2.81976	0.345	0.027	2.82044e-16	11	Rdh12
1166	8.07977e-20	2.81467	0.724	0.147	1.75856e-15	11	Tnf
1167	2.88796e-19	2.82281	0.897	0.289	6.28564e-15	11	Ets2
1168	2.91912e-19	4.77658	0.931	0.444	6.35346e-15	11	Csf3r
1169	3.63023e-19	3.72891	0.69	0.14	7.90119e-15	11	Cass4
1170	5.94845e-19	3.03991	0.586	0.1	1.29468e-14	11	Adrb2
1171	1.11457e-18	2.97313	0.793	0.222	2.42585e-14	11	Slc16a3
1172	1.65131e-18	2.79858	0.552	0.086	3.59407e-14	11	B430306N03Rik
1173	4.46965e-17	2.82127	0.586	0.112	9.72819e-13	11	Cd24a
1174	5.41999e-17	2.68837	1	0.819	1.17966e-12	11	Wdr92
1175	6.06476e-16	2.74931	0.897	0.439	1.32e-11	11	Cd44
1176	1.21074e-15	2.73276	0.241	0.017	2.63518e-11	11	Rab44
1177	3.10906e-15	2.8514	0.828	0.363	6.76688e-11	11	Trib1
1178	4.46171e-15	2.78274	0.483	0.081	9.71092e-11	11	Igsf6
1179	1.07885e-14	3.87821	0.966	0.904	2.34811e-10	11	Cxcr2
1180	1.18239e-14	3.49411	0.69	0.2	2.57347e-10	11	Ccrl2
1181	1.4417e-14	3.13343	0.517	0.102	3.13787e-10	11	Tnfaip2
1182	1.02562e-13	2.7096	0.897	0.41	2.23227e-09	11	Rab11fip1
1183	1.51e-13	3.45991	0.586	0.154	3.28651e-09	11	Il1f9
1184	1.30017e-12	2.8089	0.897	0.543	2.82982e-08	11	Nfkbiz
1185	2.2838e-12	4.43733	0.655	0.218	4.97069e-08	11	Slfn4
1186	1.12171e-11	2.78026	0.483	0.108	2.4414e-07	11	C5ar2
1187	6.08674e-11	3.7735	0.586	0.195	1.32478e-06	11	H2-Q10
1188	6.97122e-11	3.02192	0.586	0.176	1.51729e-06	11	Gcnt2
1189	8.21557e-11	2.85372	0.69	0.248	1.78812e-06	11	Plaur
1190	4.26074e-10	2.87715	0.552	0.163	9.27349e-06	11	Acsl1
1191	5.16951e-10	2.72693	0.586	0.195	1.12514e-05	11	Slc11a1
1192	9.60133e-10	2.8413	0.517	0.154	2.08973e-05	11	Padi4
1193	1.57095e-08	2.80569	0.379	0.091	0.000341916	11	Tlr2
1194	4.66416e-07	2.89267	0.414	0.128	0.0101516	11	Atp1a3
1195	1.21985e-06	2.83458	0.207	0.035	0.0265499	11	Ppp1r3d
1196	8.88748e-06	2.69776	0.655	0.377	0.193436	11	Ptp4a1
1197	1.36445e-05	2.75959	0.345	0.113	0.296973	11	Cpeb2
1198	1.44623e-05	2.96703	0.379	0.131	0.314772	11	Cd14
1199	8.89244e-05	2.76469	0.241	0.062	1	11	Clec5a
1200	0.00566653	2.74646	0.586	0.568	1	11	Slc7a11
1201	2.2548e-63	3.62391	0.696	0.025	4.90758e-59	12	Cd300lg
1202	8.73429e-60	2.74041	0.348	0.003	1.90102e-55	12	Col13a1
1203	8.58383e-52	4.35909	0.478	0.012	1.86827e-47	12	Thrsp
1204	1.2073e-48	4.83965	1	0.099	2.62769e-44	12	Plvap
1205	2.31414e-43	3.01633	0.217	0.001	5.03673e-39	12	Ntf3
1206	1.23418e-42	3.05221	0.522	0.021	2.68619e-38	12	Fmo1
1207	7.60912e-39	3.78803	0.87	0.083	1.65612e-34	12	Igfbp3
1208	3.39305e-36	3.98272	0.348	0.009	7.38497e-32	12	Gpihbp1
1209	3.6958e-35	3.59907	0.435	0.018	8.0439e-31	12	Esm1
1210	9.23549e-34	2.1541	0.261	0.005	2.0101e-29	12	Ces2e
1211	1.0442e-33	2.97527	0.522	0.03	2.2727e-29	12	Car8
1212	3.35487e-30	3.48739	0.696	0.067	7.30187e-26	12	Plscr2
1213	1.54578e-29	2.83882	1	0.173	3.3644e-25	12	Igfbp7
1214	3.09455e-29	3.37158	0.609	0.052	6.7353e-25	12	Lmcd1
1215	3.39413e-25	2.38403	0.609	0.058	7.38732e-21	12	Ldb2
1216	3.55147e-25	2.70218	0.652	0.069	7.72977e-21	12	Prss23
1217	1.27106e-24	3.63505	0.913	0.191	2.76647e-20	12	Ppap2a
1218	3.59794e-23	2.40094	0.783	0.122	7.83092e-19	12	Cyyr1
1219	4.13632e-23	3.15487	0.652	0.082	9.0027e-19	12	Mgll
1220	9.38849e-23	2.43492	0.87	0.153	2.0434e-18	12	Kdr
1221	6.56246e-22	2.09173	0.957	0.204	1.42832e-17	12	Egfl7
1222	3.41965e-21	2.16136	0.826	0.138	7.44286e-17	12	Robo4
1223	6.78095e-21	2.24319	0.652	0.09	1.47587e-16	12	Dysf
1224	1.2282e-20	2.30911	0.652	0.085	2.67318e-16	12	Gas6
1225	1.68348e-20	2.34419	0.913	0.181	3.6641e-16	12	Podxl
1226	4.25544e-20	4.17839	0.217	0.008	9.26197e-16	12	Rbp7
1227	2.16732e-18	2.86472	0.696	0.113	4.71716e-14	12	Cd24a
1228	2.41852e-18	2.63943	0.783	0.155	5.26392e-14	12	Ushbp1
1229	3.89386e-18	2.91732	0.739	0.138	8.47498e-14	12	Emcn
1230	6.50657e-18	3.79863	0.783	0.166	1.41615e-13	12	Hspb1
1231	1.74824e-17	3.31635	0.565	0.08	3.80505e-13	12	Slc43a3
1232	2.71879e-17	3.16541	0.957	0.361	5.91744e-13	12	Rgcc
1233	4.0559e-17	2.17414	0.696	0.128	8.82766e-13	12	Flt4
1234	4.12437e-17	3.03373	0.87	0.233	8.9767e-13	12	1810011O10Rik
1235	1.56274e-15	2.59893	0.826	0.228	3.4013e-11	12	Timp3
1236	1.91042e-15	2.01337	0.609	0.1	4.15802e-11	12	Fam101b
1237	3.11965e-15	2.36827	0.913	0.3	6.78992e-11	12	Cd200
1238	4.18634e-15	2.21733	0.348	0.033	9.11156e-11	12	Efnb2
1239	6.27056e-15	2.82003	0.478	0.063	1.36479e-10	12	Fam167b
1240	8.09844e-15	2.0432	0.391	0.043	1.76263e-10	12	Prickle2
1241	1.29015e-14	2.57716	0.783	0.228	2.80802e-10	12	Tenc1
1242	6.9007e-14	2.15116	0.87	0.282	1.50194e-09	12	Ramp2
1243	1.36583e-13	2.58319	0.609	0.126	2.97273e-09	12	Arhgef15
1244	2.33333e-13	2.18068	0.913	0.388	5.07849e-09	12	Id3
1245	8.88168e-13	2.00701	0.565	0.106	1.9331e-08	12	Acer2
1246	1.66797e-12	2.989	0.739	0.23	3.63034e-08	12	Ppap2b
1247	3.43498e-12	2.52704	0.391	0.054	7.47624e-08	12	Meox1
1248	2.30143e-11	2.02172	0.87	0.309	5.00907e-07	12	Caskin2
1249	2.31526e-11	2.09548	0.565	0.127	5.03917e-07	12	Crim1
1250	1.00605e-10	2.32653	0.565	0.142	2.18967e-06	12	Mcf2l
1251	2.02614e-10	2.5342	0.217	0.019	4.40988e-06	12	Rilp
1252	2.12241e-10	2.08412	0.609	0.145	4.61943e-06	12	Tmem204
1253	2.70355e-10	2.10506	0.261	0.027	5.88427e-06	12	Stc1
1254	3.44965e-10	2.0295	0.696	0.231	7.50816e-06	12	BC028528
1255	3.93433e-10	2.75337	0.826	0.345	8.56308e-06	12	Scarb1
1256	1.22808e-09	2.1614	0.348	0.052	2.67292e-05	12	Tbxa2r
1257	1.47772e-09	2.02554	0.261	0.03	3.21626e-05	12	Proser2
1258	1.8326e-09	2.28115	0.739	0.29	3.98866e-05	12	Id1
1259	2.27985e-09	2.03755	0.696	0.236	4.9621e-05	12	Als2cl
1260	2.47498e-09	2.14066	0.652	0.214	5.3868e-05	12	Anxa3
1261	5.42979e-09	2.73813	0.217	0.023	0.000118179	12	Atoh8
1262	2.2072e-08	2.4687	0.652	0.246	0.000480397	12	Klf4
1263	5.34305e-08	2.44905	0.435	0.099	0.00116292	12	B3gnt3
1264	1.15439e-07	2.04701	0.739	0.352	0.00251252	12	Sgk1
1265	1.82002e-07	2.42403	0.217	0.028	0.00396127	12	Olfr1372-ps1
1266	3.13811e-07	2.55776	0.826	0.631	0.00683009	12	Ivns1abp
1267	3.20846e-07	2.27604	0.304	0.057	0.0069832	12	Ccm2l
1268	6.19057e-07	2.22615	0.348	0.078	0.0134738	12	Dusp23
1269	8.37685e-07	2.10432	0.609	0.216	0.0182322	12	Klf2
1270	1.32147e-06	2.05623	0.478	0.153	0.0287618	12	Afap1
1271	1.66725e-06	2.381	0.217	0.033	0.0362877	12	Efnb1
1272	2.64441e-06	2.57868	0.304	0.067	0.0575555	12	Clec1a
1273	3.5155e-06	2.02516	0.696	0.371	0.0765149	12	Plk2
1274	3.83233e-06	2.56554	0.391	0.114	0.0834106	12	Stard8
1275	4.7747e-06	2.21526	0.478	0.155	0.103921	12	B4galt4
1276	5.09076e-06	2.6	0.304	0.067	0.1108	12	Cdc42ep2
1277	2.5577e-05	2.37408	0.435	0.152	0.556683	12	Trim47
1278	2.67026e-05	2.87219	0.217	0.042	0.581183	12	Gm13889
1279	2.733e-05	2.28661	0.435	0.157	0.594837	12	Rapgef3
1280	3.67481e-05	2.17058	0.304	0.082	0.799823	12	Dcbld1
1281	3.77462e-05	2.0831	0.87	0.729	0.821546	12	Rapgef4
1282	4.73276e-05	2.68722	0.478	0.213	1	12	Vamp5
1283	6.01993e-05	2.24316	0.217	0.044	1	12	Sncg
1284	6.25828e-05	2.22363	0.435	0.165	1	12	Ecscr
1285	0.000130594	2.12129	0.696	0.492	1	12	Oaz2
1286	0.000165037	2.04297	0.478	0.201	1	12	Dhrs3
1287	0.000192377	3.23301	0.391	0.159	1	12	Mfap2
1288	0.000225804	2.18162	0.391	0.144	1	12	Gm20748
1289	0.000378674	2.17601	0.348	0.118	1	12	Exoc3l
1290	0.000477355	2.08066	0.304	0.101	1	12	Alox12
1291	0.000791275	2.85538	0.217	0.057	1	12	Arl4d
1292	0.00164968	2.48205	0.261	0.085	1	12	Sult1a1
1293	0.00196735	2.29483	0.435	0.246	1	12	Syt15
1294	0.00198129	2.02712	0.348	0.15	1	12	2610305D13Rik
1295	0.00365226	2.01425	0.739	0.796	1	12	Ripply3
1296	0.00401162	2.24528	0.435	0.247	1	12	Tmem88
1297	0.00522712	2.314	0.304	0.135	1	12	Emp2
1298	0.00563151	2.20365	0.478	0.308	1	12	2810025M15Rik
1299	0.00589994	2.15838	0.304	0.133	1	12	Zbtb46
1300	0.00633077	2.1607	0.391	0.209	1	12	Cxx1a
