# Supplementary material for: Losartan controls immune checkpoint blocker-induced edema and improves survival in glioblastoma mouse models
Source: Proc Natl Acad Sci U S A. 2023 Feb 1;120(6):e2219199120. doi: 10.1073/pnas.2219199120 (PMC9963691; doi:10.1073/pnas.2219199120)
Supplement: Supplementary file 3 — Dataset S02 (XLSX) [file pnas.2219199120.sd02.xlsx]

## Sheet: DEG TECs_Los vs Control
	p_val	avg_log2FC	pct.1	pct.2	p_val_adj
Pbld1	7.7305e-11	-1.73957	0.845	1	1.68254e-06
Sepp1	5.55344e-08	2.86832	0.931	0.651	0.00120871
Erdr1	1.50551e-07	2.87429	0.5	0.023	0.00327675
Pcp4l1	3.93354e-07	3.76502	0.5	0.093	0.00856135
Abcb1a	1.26561e-06	1.76327	0.914	0.651	0.0275461
9430020K01Rik	1.55153e-06	2.10531	0.948	0.791	0.0337691
Degs2	1.62789e-06	3.11664	0.552	0.14	0.0354311
Prom1	1.86448e-06	4.23913	0.448	0.116	0.0405804
Lysmd2	2.01825e-06	-2.03214	0.259	0.721	0.0439273
Igfbp7	3.56054e-06	-1.08484	0.845	0.977	0.077495
B2m	4.30429e-06	-0.636759	1	1	0.0936829
Ptn	5.43225e-06	3.23987	0.466	0.163	0.118233
Gm15645	9.91525e-06	-1.28179	0.69	0.93	0.215806
Tmsb4x	1.90846e-05	-0.744523	0.983	1	0.415375
1810011O10Rik	2.70222e-05	-2.30739	0.138	0.512	0.588137
Lef1	2.73059e-05	1.521	0.793	0.465	0.594313
Pllp	3.04741e-05	3.10756	0.431	0.14	0.663268
Tek	3.47948e-05	1.02523	0.793	0.512	0.757308
Cyth3	4.50684e-05	3.24968	0.397	0.116	0.980914
Itm2a	4.95493e-05	2.70312	0.845	0.628	1
Rad54b	5.06446e-05	2.72137	0.362	0.047	1
Spock2	6.86102e-05	2.6408	0.655	0.326	1
Abcg2	7.24756e-05	1.85658	0.828	0.721	1
Slco1c1	7.28757e-05	2.98364	0.534	0.326	1
Ndrg1	7.89226e-05	2.98365	0.5	0.256	1
Igfbp3	8.63252e-05	-1.4802	0.655	0.907	1
Egfl7	0.000125306	-0.61083	1	1	1
Nebl	0.000137267	2.27488	0.293	0.047	1
H2-Q4	0.000137784	-1.13868	0.69	0.953	1
Bsg	0.000141486	2.14607	0.983	0.837	1
Afap1l2	0.000142921	2.72507	0.293	0.047	1
Ccnd1	0.000143101	-1.31553	0.276	0.674	1
Rbbp7	0.000158551	1.99691	0.638	0.395	1
Sgms1	0.000164247	2.33283	0.793	0.651	1
Rgcc	0.000165056	-1.35167	0.569	0.837	1
Ifitm3	0.000170062	-0.8839	0.948	1	1
Rdm1	0.000201421	3.16399	0.31	0.023	1
Gnb2	0.000208178	-1.46247	0.431	0.837	1
Tfrc	0.000256516	2.62765	0.483	0.256	1
Sat1	0.00025933	-0.646481	0.741	0.93	1
Fnbp1l	0.000315525	1.99142	0.586	0.372	1
Dpf2	0.000327247	1.2241	0.603	0.326	1
Gnai2	0.000335374	-0.545376	0.845	1	1
Itga1	0.000354355	-1.1365	0.741	0.837	1
Gm609	0.000388736	2.16348	0.241	0	1
Scgb3a1	0.000391233	-1.92782	0.431	0.721	1
Net1	0.000409769	2.52076	0.5	0.233	1
Slc2a1	0.000418969	0.925861	0.966	0.791	1
Dek	0.000421558	2.11111	0.552	0.326	1
Tpi1	0.000435345	1.52713	0.724	0.558	1
Vasp	0.000451889	-1.76526	0.362	0.674	1
Synpo	0.000456115	-1.73326	0.293	0.651	1
Igf1r	0.000470844	1.62647	0.621	0.442	1
Ctla2a	0.000514583	-0.979388	0.914	0.977	1
St3gal2	0.000523186	-1.65783	0.19	0.488	1
S1pr1	0.000531198	1.20882	1	0.93	1
Gm20594	0.000531567	-0.711682	1	1	1
Ptrf	0.000537623	1.42504	0.914	0.837	1
Paqr5	0.000733229	2.00171	0.5	0.186	1
Ehd4	0.000735666	-0.858133	0.638	0.907	1
Atp10a	0.000757938	1.88519	0.569	0.302	1
Irgm1	0.000766406	-1.02184	0.483	0.698	1
Sgpp2	0.000777345	2.95228	0.31	0.093	1
Rasd1	0.000781104	3.19378	0.362	0.093	1
Col4a2	0.000787389	-0.79536	0.914	0.953	1
Hspg2	0.000831167	-0.571268	0.759	0.953	1
Adamts9	0.000839616	-1.0702	0.259	0.605	1
Rhoa	0.000860448	1.31701	0.879	0.767	1
Dysf	0.000942002	-1.50585	0.431	0.791	1
Plscr4	0.000955438	2.66491	0.31	0.116	1
Meox1	0.00100143	-1.69982	0.31	0.628	1
Mndal	0.00105593	-1.90193	0.241	0.605	1
Xaf1	0.00105881	-1.10778	0.655	0.837	1
Fam63a	0.00121277	1.73507	0.793	0.605	1
Rpl8	0.00130263	0.673782	1	0.953	1
Eps8l2	0.00131004	2.19246	0.259	0.047	1
Fyco1	0.0013114	1.52512	0.69	0.581	1
Kitl	0.00132499	2.1757	0.517	0.256	1
Qrich1	0.00133071	1.68267	0.621	0.465	1
Minos1	0.00135057	-1.39182	0.534	0.721	1
Golim4	0.00136464	2.24286	0.431	0.326	1
Herc6	0.00136614	-1.79777	0.241	0.628	1
Cldn5	0.00138671	0.838372	0.948	0.744	1
Ammecr1l	0.00142717	-1.33582	0.138	0.465	1
Apln	0.00145257	-2.06626	0.207	0.535	1
Elmod3	0.00146468	2.08151	0.207	0.047	1
Cyr61	0.00146962	-2.52312	0.31	0.605	1
Ctla2b	0.0014795	-1.61655	0.448	0.698	1
Hs3st1	0.00150043	2.32544	0.241	0.023	1
Ppp2r5d	0.00155283	1.79802	0.397	0.163	1
Dctn4	0.00156698	1.106	0.603	0.419	1
Apbb3	0.00157364	-2.10924	0.103	0.395	1
Col4a1	0.00160191	-0.53191	0.741	0.953	1
Kdr	0.0016321	-0.784705	0.759	0.953	1
Mgat4a	0.001653	-1.46008	0.397	0.558	1
Fbln2	0.00166116	2.77964	0.19	0	1
Palm	0.00169201	1.26619	0.397	0.186	1
St6galnac2	0.00169232	2.75076	0.397	0.256	1
Pik3ip1	0.00178796	2.58646	0.431	0.209	1
Rab1	0.00179578	0.758642	0.879	0.674	1
Mal	0.00181179	1.73944	0.621	0.395	1
Cystm1	0.00181942	2.23478	0.172	0	1
Sema3c	0.0019549	1.84386	0.345	0.093	1
Rai14	0.00196159	-1.11237	0.552	0.837	1
Apoe	0.0019684	2.12529	0.569	0.326	1
Fkbp4	0.00199405	2.22277	0.552	0.349	1
Tmem173	0.00206673	-1.04361	0.431	0.698	1
Anxa7	0.00210934	1.54211	0.741	0.558	1
Esf1	0.00215153	-1.46543	0.138	0.442	1
Tnfrsf19	0.00215254	2.07129	0.328	0.07	1
Cdc34	0.0021679	-1.33362	0.138	0.419	1
Irf7	0.00223883	-0.675628	0.569	0.791	1
Uros	0.00226017	1.50377	0.241	0.047	1
Sfxn3	0.0022898	1.50094	0.5	0.395	1
Ifi204	0.00232871	-2.6107	0.155	0.419	1
Pdxk	0.00236876	1.77003	0.466	0.279	1
Tceb2	0.00241655	-0.94307	0.707	0.884	1
Eogt	0.0024364	1.3142	0.931	0.884	1
Smpdl3a	0.00244575	2.71627	0.293	0.093	1
Clk1	0.00248655	-1.00799	0.776	0.93	1
Mark2	0.00250588	-0.672516	0.328	0.605	1
Lamb1	0.00253353	-1.12008	0.448	0.744	1
Acbd5	0.00253595	1.95614	0.414	0.163	1
Sqstm1	0.00259816	0.889864	0.845	0.628	1
Ltbp4	0.00260754	1.32426	0.517	0.326	1
Capns1	0.00262496	-1.76869	0.552	0.744	1
B4galt4	0.00262671	1.31714	0.552	0.326	1
Dnm3	0.00267737	1.28948	0.397	0.186	1
Tbc1d4	0.00269331	1.56716	0.431	0.14	1
Prkar1a	0.00271711	0.947671	0.897	0.814	1
Sdpr	0.00278057	1.89305	0.517	0.233	1
Bgn	0.0027832	-1.45913	0.293	0.605	1
Dok3	0.00283746	-2.13223	0.103	0.395	1
Glul	0.00285487	2.09718	0.638	0.535	1
Ppap2b	0.00291652	-2.03025	0.276	0.605	1
Olfr613	0.00292501	-0.524463	0.931	0.977	1
Cpe	0.00300058	-1.09107	0.466	0.698	1
Slc16a6	0.00304353	-1.88997	0.138	0.372	1
Klhl24	0.00307294	1.47283	0.5	0.256	1
Cggbp1	0.00314924	1.57268	0.483	0.302	1
Bcl2l1	0.00322317	1.25047	0.793	0.628	1
Plekhg1	0.00330037	-0.932713	0.328	0.651	1
Ilk	0.00338724	-0.868515	0.621	0.837	1
Mdp1	0.00339617	1.64109	0.448	0.256	1
Chn2	0.00340144	2.07384	0.224	0.047	1
Tbc1d15	0.00340348	2.02978	0.397	0.163	1
Gm14005	0.00341192	-1.14848	0.621	0.744	1
Wdr48	0.00342048	1.47721	0.414	0.186	1
Mrps5	0.00342453	-1.34573	0.379	0.628	1
Paip1	0.00348328	1.30999	0.448	0.302	1
Sec11a	0.00348444	1.68967	0.517	0.302	1
Lars2	0.00352041	-0.610018	1	1	1
Tgfb2	0.00355415	1.63736	0.362	0.14	1
Zfp580	0.0035721	2.10059	0.207	0.047	1
Itih5	0.00358973	1.99789	0.293	0.116	1
Ints6	0.00362004	-0.596295	0.069	0.372	1
Vmn2r-ps129	0.00366676	-0.504138	0.897	0.977	1
Megf6	0.00375815	1.37305	0.276	0.07	1
Get4	0.00375995	2.11855	0.431	0.256	1
Cript	0.00382465	1.82958	0.431	0.279	1
Ifit3	0.00383197	-1.6307	0.31	0.581	1
Mcam	0.00387122	-1.07891	0.431	0.698	1
Gkn3	0.00387544	4.39027	0.19	0.023	1
Epsti1	0.00391402	-1.67896	0.172	0.442	1
Cnih	0.00393389	1.70896	0.534	0.372	1
Nrp2	0.00393963	-1.4485	0.328	0.465	1
Ikbkap	0.00399721	0.78565	0.241	0.047	1
Yeats4	0.00404612	-2.52613	0.172	0.395	1
Dab2ip	0.00406638	-1.12808	0.586	0.791	1
Pdlim1	0.00407167	-1.17098	0.397	0.674	1
Add3	0.00411834	1.39838	0.397	0.186	1
Tnfrsf12a	0.00414739	-1.41348	0.379	0.628	1
Adh5	0.00415022	1.32938	0.603	0.395	1
Plekhg5	0.00416303	-1.31729	0.5	0.698	1
Ralgds	0.00422209	-1.56788	0.224	0.488	1
Gm11974	0.00424187	-1.92515	0.259	0.419	1
Chmp5	0.00424873	1.67275	0.69	0.535	1
Cfh	0.00428049	1.28098	0.362	0.116	1
Prickle1	0.00431317	2.2285	0.293	0.163	1
Sae1	0.0043248	1.6688	0.5	0.279	1
Errfi1	0.00444562	2.35293	0.224	0.07	1
Osbpl1a	0.00446872	2.4188	0.259	0.07	1
Grb14	0.00447816	2.6292	0.241	0.047	1
Chst12	0.00452834	1.67825	0.19	0.047	1
Isg15	0.0045576	-1.04807	0.534	0.744	1
Gm2a	0.00456135	1.71809	0.379	0.233	1
Trim8	0.00465492	-1.68159	0.19	0.419	1
Tbccd1	0.00475638	2.12572	0.172	0	1
E330020D12Rik	0.0047663	-0.889225	0.466	0.674	1
Efnb3	0.00476691	-0.816166	0	0.186	1
Nid1	0.0047919	-1.03604	0.483	0.721	1
Sparc	0.00479795	-0.69363	0.897	0.953	1
Cfb	0.00481375	-1.51657	0.345	0.535	1
Trappc6b	0.00485573	-1.36556	0.224	0.535	1
Flt4	0.00485873	-1.08862	0.672	0.814	1
Gng5	0.00489896	-0.752061	0.845	0.953	1
Ddx58	0.00491934	-1.00498	0.483	0.721	1
Hdac3	0.00492699	1.24682	0.534	0.395	1
Vmn1r65	0.00492745	-0.488084	0.431	0.651	1
Lypd1	0.00494341	3.14905	0.138	0	1
Fcrl6	0.00503011	0.471937	0.414	0.279	1
Timeless	0.00505384	-0.788935	0.293	0.558	1
Tmem216	0.00506055	1.65683	0.138	0	1
Stx7	0.00511342	1.81413	0.448	0.279	1
Rps2	0.00511831	-0.450069	0.759	0.953	1
Gstt2	0.00517306	1.9579	0.379	0.186	1
H2-Q9	0.00518023	-0.603622	0.517	0.814	1
Atp6ap1	0.00520822	1.64051	0.534	0.372	1
Ubl4	0.00527763	-1.52888	0.19	0.465	1
Rrbp1	0.00544355	-0.476856	0.638	0.86	1
Mtg1	0.00545105	2.41488	0.224	0.093	1
Abhd8	0.00546239	1.9471	0.362	0.186	1
Cdk19	0.00547323	1.74096	0.397	0.209	1
Tmem59	0.00550909	1.03843	0.862	0.698	1
Wdr92	0.00553039	-1.65795	0.569	0.884	1
Tgtp1	0.00563927	-1.6088	0.517	0.721	1
0610009D07Rik	0.00565191	2.09803	0.448	0.302	1
Pmp22	0.00565525	1.75333	0.31	0.093	1
H3f3a	0.00566476	0.936668	0.897	0.744	1
Pam	0.00571941	0.627987	0.672	0.442	1
Chst1	0.00573277	-1.80363	0.121	0.349	1
Sult1a1	0.00580116	1.43423	0.362	0.14	1
Capza2	0.00587786	1.15342	0.672	0.488	1
Tnfrsf10b	0.00588163	-1.21732	0.914	0.93	1
Cobll1	0.00589363	1.78425	0.362	0.209	1
Nrp1	0.0059612	-0.94144	0.672	0.884	1
Stard3nl	0.00597407	1.57665	0.414	0.209	1
Jam2	0.00598226	1.3436	0.621	0.372	1
2022-09-04	0.00604245	-0.970476	0.638	0.767	1
Slc6a6	0.00611672	1.40078	0.586	0.419	1
Ctsw	0.00612588	-2.0796	0.19	0.419	1
Gltp	0.00615211	1.5894	0.552	0.326	1
Ube2l3	0.00616176	-0.906614	0.448	0.674	1
Clic4	0.00621097	0.899207	0.879	0.767	1
Ppm1j	0.00622105	-1.1577	0.069	0.326	1
Gm6525	0.0062554	-0.377503	0.034	0.233	1
Sdha	0.00625836	1.71958	0.569	0.372	1
Apol9a	0.00633006	-1.63129	0.069	0.302	1
Il10	0.00633197	-2.73555	0.138	0.372	1
Ushbp1	0.00635014	-1.06182	0.793	0.907	1
Zswim8	0.00638111	-0.874943	0.293	0.488	1
Gm4070	0.00646347	-0.797424	0.672	0.837	1
Slc22a8	0.00652142	1.89389	0.466	0.256	1
Hrsp12	0.0065295	2.2878	0.19	0.023	1
Gpr30	0.00662013	3.22156	0.138	0.023	1
Lmo2	0.00667212	-1.08623	0.431	0.674	1
Isg20	0.00668035	-1.88516	0.241	0.465	1
Gpcpd1	0.00671869	0.800374	0.879	0.674	1
Rbbp6	0.00675456	-1.31131	0.345	0.605	1
Polk	0.00677963	1.75238	0.586	0.442	1
Nhp2l1	0.00677964	0.951929	0.707	0.558	1
Adamtsl2	0.00678103	-1.68957	0.224	0.442	1
Pttg1ip	0.00683637	1.52756	0.707	0.581	1
Kctd12b	0.00687979	-1.72237	0.19	0.372	1
Clca1	0.00692945	-1.86412	0.069	0.279	1
Adamts1	0.00705884	-1.56281	0.534	0.767	1
Rpl19	0.00708525	-0.460219	0.948	1	1
Crispld1	0.00708906	1.97715	0.138	0	1
Ezh1	0.00717955	1.35162	0.414	0.163	1
C330024D21Rik	0.00721927	-0.751173	0.552	0.791	1
Fam58b	0.00722178	2.57734	0.172	0.07	1
Unc45b	0.00725677	-1.0586	0.431	0.605	1
Utrn	0.00735378	1.37321	0.879	0.767	1
Tgtp2	0.00748477	-0.825898	0.345	0.605	1
Phf6	0.00749622	1.0123	0.276	0.116	1
Tnfaip2	0.00751865	-1.37411	0.052	0.279	1
Nkap	0.00752408	1.4834	0.224	0.047	1
Ppp1cb	0.00762124	1.63724	0.586	0.442	1
Sema6d	0.00772543	-0.328512	0.5	0.721	1
Samd12	0.0077738	2.03292	0.155	0	1
Kctd10	0.00781521	1.3083	0.81	0.605	1
Polr1e	0.00782374	1.07352	0.172	0.07	1
Tinagl1	0.00783919	0.938646	0.569	0.326	1
Ndufa13	0.00786314	-0.415702	0.586	0.884	1
Trp53i11	0.00792159	-1.04536	0.431	0.674	1
Stmn2	0.00797609	2.01734	0.19	0.023	1
Spns2	0.00797667	-0.479031	0.31	0.628	1
Lims2	0.00802163	0.837548	0.552	0.279	1
Hat1	0.00802238	1.61202	0.31	0.163	1
Usp54	0.00802251	1.681	0.414	0.233	1
Cd300lg	0.00805958	-3.39781	0.034	0.256	1
Kdm4b	0.00809944	1.33127	0.259	0.116	1
Rpl36	0.00816283	-0.488681	0.828	0.953	1
Arap3	0.00846096	-1.20706	0.69	0.86	1
Fpgs	0.00849359	-1.03892	0.069	0.326	1
Ldlrad3	0.00866417	2.28991	0.5	0.279	1
H2-Ke2	0.00869703	-1.61227	0.207	0.465	1
Lgals3bp	0.00870725	-0.682046	0.345	0.674	1
Dpm3	0.00875914	-2.01689	0.207	0.395	1
Ube2f	0.00876904	-1.51923	0.172	0.395	1
Lama4	0.00879907	-1.10322	0.466	0.651	1
Cd59a	0.00881249	2.22056	0.483	0.279	1
Dusp12	0.00886595	2.43886	0.19	0.07	1
Map1lc3a	0.00889037	1.42821	0.466	0.256	1
Nfib	0.00889171	-0.82766	0.638	0.884	1
Pdcl3	0.00899423	1.40855	0.5	0.326	1
Pxdc1	0.00900004	-1.46556	0.069	0.302	1
Dennd4c	0.00903366	0.811132	0.31	0.14	1
9430008C03Rik	0.00905495	-1.3372	0.5	0.791	1
Sft2d1	0.00910273	-1.375	0.414	0.651	1
Asap3	0.00919767	-0.675057	0.345	0.674	1
Aktip	0.00925325	1.40975	0.276	0.116	1
Nxpe4	0.0092969	1.28667	0.569	0.349	1
Fam13c	0.009328	1.82492	0.603	0.465	1
Mgp	0.0093607	2.26671	0.293	0.093	1
Aqp11	0.00936582	2.1125	0.379	0.186	1
Slco3a1	0.00938833	-2.07086	0.172	0.419	1
Mrpl30	0.00942243	-1.59088	0.276	0.488	1
Selp	0.00942421	1.12245	0.155	0.023	1
Cd9	0.00947469	1.34216	0.776	0.628	1
Ywhaq	0.00950531	1.156	0.845	0.674	1
Scamp5	0.00952736	-1.09594	0.138	0.302	1
Maged2	0.00953027	2.34806	0.448	0.326	1
Vps9d1	0.00959222	1.42077	0.259	0.07	1
Apol9b	0.00962407	-1.21336	0.086	0.349	1
Xlr	0.00970059	-2.36193	0.052	0.256	1
Tmem252	0.00974515	-0.901809	0.724	0.837	1
Gde1	0.00982844	1.46167	0.5	0.302	1
Zfp488	0.00983626	-0.66379	0.983	0.977	1
Nsmaf	0.00987954	-1.47564	0.155	0.465	1
Rab12	0.00989276	-1.72851	0.345	0.488	1
Card10	0.00990068	-1.37396	0.466	0.651	1
Fcgrt	0.00994757	1.68991	0.5	0.302	1
Laptm4a	0.0099962	0.979811	0.914	0.93	1
9430023L20Rik	0.0100695	2.01761	0.362	0.209	1
Arhgef15	0.0100795	-1.45641	0.552	0.791	1
Stip1	0.0101572	1.26312	0.5	0.372	1
Klhl4	0.0102655	-1.46261	0.207	0.395	1
Zkscan5	0.0102828	1.60411	0.155	0.023	1
Zmym2	0.0103497	-1.34197	0.362	0.535	1
Lamb2	0.010559	0.780094	0.724	0.605	1
F830016B08Rik	0.0105886	-1.42286	0.724	0.837	1
Igtp	0.0106002	-0.821939	0.448	0.767	1
Oas2	0.0106788	-1.20535	0.241	0.465	1
Rhobtb2	0.010701	-0.326425	0.034	0.302	1
D330041H03Rik	0.0107957	-1.81595	0.552	0.721	1
Dnaja3	0.0108349	1.83284	0.328	0.233	1
Spry1	0.0109139	-1.50913	0.276	0.558	1
Cyfip1	0.0109754	0.983433	0.603	0.465	1
Acyp1	0.0110066	1.30046	0.138	0.023	1
Ifnar1	0.0110389	1.01799	1	0.977	1
Laptm5	0.011044	2.02028	0.121	0	1
Dcbld2	0.0110584	1.11751	0.19	0.116	1
Asap1	0.0110594	-0.938827	0.5	0.721	1
Apbb1	0.0111049	1.91729	0.138	0	1
Ska3	0.0111162	0.884972	0.207	0.093	1
Sigmar1	0.0112145	1.29754	0.414	0.279	1
Atp5b	0.0112252	0.871852	0.845	0.744	1
Srsf10	0.0113768	1.09543	0.603	0.488	1
U2af2	0.0114129	-0.98306	0.483	0.744	1
Exosc10	0.0114262	-0.349914	0.362	0.674	1
Ecscr	0.0114942	-1.05433	0.638	0.837	1
Prrt4	0.0115981	0.673042	0.121	0	1
Nxn	0.0116214	-1.23601	0.31	0.558	1
Mcf2l	0.0116355	-0.942872	0.724	0.837	1
Ly6c1	0.0116369	1.18634	0.966	0.977	1
Zfp521	0.0116393	-1.11777	0.431	0.698	1
Gpihbp1	0.0116928	-3.61316	0.052	0.256	1
Add1	0.0117644	-1.46625	0.431	0.674	1
Mettl1	0.0118727	0.70937	0.138	0.023	1
Maf1	0.0119886	1.72754	0.552	0.395	1
Epas1	0.0120979	1.00487	0.983	0.977	1
Oplah	0.0121242	1.53752	0.259	0.116	1
Amd2	0.0121372	1.77447	0.448	0.256	1
Dhrs13	0.01215	2.49614	0.121	0	1
Apold1	0.0121504	-1.51403	0.586	0.674	1
Alg3	0.0121889	-1.96671	0.121	0.326	1
Abcc4	0.0122691	0.800799	0.828	0.605	1
Nr4a1	0.0122727	-1.17007	0.31	0.535	1
Car8	0.0122942	-2.77092	0.034	0.233	1
Naa20	0.0122983	-0.871084	0.534	0.721	1
Spin1	0.0123371	1.03917	0.448	0.302	1
Nat6	0.0123766	-2.15278	0.155	0.279	1
Fam193b	0.0124687	-1.40506	0.276	0.558	1
Rhebl1	0.0124966	2.69092	0.138	0.023	1
Uqcrc1	0.0125169	1.21205	0.707	0.628	1
Pura	0.0125986	1.91092	0.138	0.023	1
Acadm	0.0126745	1.46879	0.414	0.209	1
Cdc14a	0.0126967	1.36606	0.224	0.093	1
Clcc1	0.012713	1.67956	0.31	0.14	1
Tspan13	0.0127488	2.17442	0.724	0.628	1
Dusp22	0.0127621	2.12703	0.397	0.233	1
Scarb2	0.0128195	2.22551	0.224	0.116	1
Cav2	0.0129131	1.80742	0.5	0.372	1
Cxcl12	0.0129671	1.27366	0.431	0.256	1
Dph5	0.0130615	-1.41081	0.793	0.953	1
Pdcd11	0.0131308	0.895501	0.328	0.186	1
Fam107a	0.0131625	1.40108	0.224	0.07	1
D5Ertd605e	0.0131771	-0.588954	0.155	0.395	1
Hlx	0.0134023	-0.91227	0.259	0.605	1
Ppap2c	0.0134268	-1.157	0.121	0.349	1
Ints3	0.0135176	1.37418	0.397	0.209	1
Clns1a	0.0135301	1.10902	0.569	0.512	1
2210039B01Rik	0.0135521	-0.309923	0.431	0.814	1
Mtus1	0.0136026	1.32974	0.759	0.674	1
Pald1	0.013607	-0.746793	0.379	0.581	1
Edem2	0.0136296	1.16207	0.414	0.256	1
Lrrfip1	0.0136559	-1.05186	0.5	0.698	1
Qtrt1	0.0136883	-2.26389	0.069	0.256	1
St3gal6	0.0137155	1.13846	0.845	0.698	1
Pydc4	0.0138208	-1.1639	0.172	0.349	1
Rnf169	0.0138277	-0.938102	0.207	0.395	1
Far2	0.0138447	1.66503	0.19	0.07	1
Rasgrp2	0.0139217	1.56998	0.259	0.163	1
Cct7	0.0139591	1.30758	0.655	0.581	1
Serpinh1	0.0140724	-1.01618	0.724	0.837	1
Tmem43	0.0140839	1.32622	0.362	0.209	1
Mob3b	0.0140991	0.657173	0.172	0.07	1
Plxnb2	0.0141174	-1.28126	0.328	0.581	1
Med23	0.0141477	-1.72836	0.259	0.419	1
Cdc45	0.0141985	2.11636	0.121	0.047	1
Gm7334	0.0142142	-1.41262	0.172	0.302	1
Gm6402	0.0143159	0.766552	0.397	0.163	1
Sgms2	0.0145081	1.49341	0.328	0.209	1
Dbndd2	0.0146088	0.70475	0.121	0	1
Anxa1	0.014658	-0.938969	0.259	0.512	1
Mitd1	0.0146591	-1.44119	0.328	0.488	1
Timm23	0.0146603	-1.08021	0.397	0.651	1
Ext1	0.0147042	-0.896258	0.121	0.395	1
1700047I17Rik2	0.0147783	1.51204	0.534	0.395	1
Fam177a	0.0147783	1.51204	0.534	0.395	1
Flnb	0.0148686	-0.484442	0.69	0.837	1
Rpl37a	0.0148888	-0.376764	0.914	0.977	1
Stat2	0.0150273	-0.437779	0.466	0.721	1
Wars	0.0150458	-1.69825	0.397	0.581	1
Cd81	0.0150619	0.729759	0.966	0.907	1
Taf10	0.0151109	-0.972769	0.069	0.302	1
L3mbtl3	0.0151185	-0.432749	0.017	0.186	1
Hagh	0.0151841	1.83642	0.397	0.256	1
Col5a2	0.015267	1.17661	0.138	0	1
Stom	0.0153024	0.707276	0.483	0.233	1
Tmem176a	0.0154504	-0.730451	0.517	0.767	1
Rab10	0.015513	-1.04511	0.31	0.581	1
Tcta	0.0157399	1.59159	0.31	0.116	1
Vegfb	0.015775	0.983514	0.121	0	1
Pds5b	0.0157872	0.907318	0.328	0.326	1
Exoc3l4	0.0158049	-1.02963	0.293	0.512	1
Sp110	0.015908	-0.870128	0.328	0.581	1
Kctd17	0.0159979	-0.390228	0.31	0.558	1
Dnajc30	0.0160218	2.32584	0.328	0.186	1
Tex264	0.0160352	2.12409	0.31	0.116	1
Cnbp	0.0161095	0.967621	0.897	0.837	1
Tmeff1	0.0161289	1.49325	0.121	0	1
Dusp2	0.0161471	-0.724623	0.328	0.535	1
Matr3	0.0161728	1.31725	0.569	0.488	1
Plvap	0.016196	-1.58892	0.138	0.302	1
Lrp10	0.0162248	-0.653242	0.534	0.721	1
Cryz	0.0162585	1.98899	0.19	0.093	1
Hnrnpk	0.0164788	0.831167	0.862	0.814	1
Dhx15	0.0165398	1.33449	0.621	0.488	1
Ifi44	0.0165733	-1.04556	0.362	0.628	1
Iqgap1	0.0166021	0.897085	0.897	0.767	1
2310044G17Rik	0.0166972	1.4293	0.19	0.07	1
Hmgxb4	0.0167271	1.06499	0.259	0.07	1
Angpt2	0.0168376	-1.04418	0.241	0.488	1
2200002D01Rik	0.0169414	-1.40495	0.293	0.488	1
Gpr157	0.0169993	-0.272257	0.655	0.884	1
Akt1s1	0.0170354	0.779651	0.466	0.256	1
Ift27	0.0170393	1.70478	0.207	0.07	1
Cbx8	0.0170502	1.56691	0.103	0	1
Samd8	0.0171701	0.803091	0.448	0.349	1
Flt1	0.0172166	0.669934	1	0.953	1
Tmem9	0.0172347	1.69171	0.345	0.163	1
Rpl28	0.0173188	-0.50884	0.914	0.977	1
Aif1l	0.0173595	2.32427	0.155	0.093	1
Cmpk1	0.0173845	1.70098	0.5	0.372	1
Pydc3	0.0174431	-1.27489	0.328	0.512	1
Mtx1	0.0174744	1.3816	0.362	0.186	1
Midn	0.017541	-1.12309	0.379	0.558	1
Bst2	0.0175441	-0.528531	0.707	0.884	1
Gm10336	0.0175543	0.911876	0.121	0	1
Osmr	0.0175557	1.04373	0.69	0.605	1
Cit	0.0176299	0.51494	0.121	0.023	1
Ctr9	0.0176379	1.27632	0.293	0.14	1
Hip1r	0.0177562	1.07631	0.31	0.07	1
Tpcn1	0.0178347	1.71522	0.397	0.279	1
Ngly1	0.0178655	2.03505	0.293	0.116	1
Acp1	0.0180076	1.29648	0.414	0.256	1
Slc38a2	0.018028	-0.932149	0.569	0.674	1
Airn	0.0180698	-1.91946	0.19	0.372	1
Klhl7	0.0184698	1.79789	0.517	0.419	1
Fam92a	0.0185873	1.61565	0.345	0.14	1
Gmpr	0.0187059	-0.97365	0.414	0.628	1
Ipp	0.0187574	1.04486	0.103	0	1
Pbxip1	0.0187897	-0.996277	0.276	0.419	1
Uck1	0.0188316	1.13868	0.345	0.163	1
Trf	0.0189756	-0.988514	0.345	0.581	1
Traip	0.0190615	1.08351	0.121	0	1
Cenpq	0.0190636	1.10749	0.103	0	1
Dcaf8	0.0191735	1.09609	0.569	0.349	1
Rpl27	0.0191929	-0.412317	0.793	0.953	1
Smad3	0.0192214	-1.28806	0.224	0.395	1
Sptan1	0.0194263	-0.483637	0.81	0.93	1
Bnip3l	0.0194579	0.851736	0.776	0.581	1
Kctd12	0.0195374	1.30523	0.19	0.047	1
Spata6	0.0195634	2.35803	0.362	0.233	1
Zeb1	0.0195988	-1.3744	0.379	0.628	1
Stt3a	0.0196861	0.754684	0.69	0.488	1
Cct6a	0.0197573	1.63602	0.483	0.372	1
Arhgef3	0.0197683	1.92513	0.328	0.116	1
Adamts10	0.0197801	0.708995	0.672	0.419	1
Eda2r	0.0198592	-1.00541	0	0.163	1
Gm12669	0.0199518	1.26729	0.5	0.279	1
Gm4951	0.0200879	-0.974074	0.276	0.535	1
Capn2	0.0201181	1.29346	0.569	0.465	1
Gm19757	0.0201327	-0.3811	0.621	0.837	1
Mtmr4	0.0202108	0.581411	0.138	0.047	1
Rapgef2	0.0203958	1.18206	0.379	0.326	1
Tmem50b	0.0204151	1.11604	0.328	0.186	1
Grm6	0.0205134	-1.1388	0	0.14	1
Tmem214	0.0205498	1.34951	0.431	0.326	1
Rabif	0.0205663	1.71669	0.31	0.163	1
Ankrd40	0.020584	-1.8698	0.19	0.395	1
Spef1	0.0206191	-0.879366	0.103	0.302	1
Dclk2	0.0206284	-0.542922	0.086	0.256	1
Foxf2	0.02071	-0.424931	0.586	0.721	1
Sox17	0.0208151	0.895092	0.69	0.535	1
Pdgfb	0.0209205	-0.937773	0.603	0.837	1
Tmem140	0.0209389	1.97939	0.414	0.279	1
Rheb	0.020987	1.30515	0.586	0.442	1
Ugt1a6b	0.0209891	-1.27009	0.034	0.163	1
Zfp300	0.0211317	-0.322209	0.879	0.907	1
Myh10	0.0212151	-0.855886	0.483	0.628	1
Kat6a	0.0212257	0.97889	0.448	0.465	1
Prpf39	0.021246	-0.434258	0.362	0.674	1
Lifr	0.0215488	1.23515	0.603	0.442	1
Ccndbp1	0.0216444	1.86158	0.328	0.186	1
Extl3	0.0216785	0.890988	0.603	0.442	1
Nqo2	0.0216837	0.940713	0.31	0.14	1
Lrrcc1	0.0217252	0.769059	0.31	0.186	1
Zfp598	0.0217817	-0.809145	0.172	0.488	1
4833417C18Rik	0.0218013	-1.50357	0.034	0.256	1
Ska2	0.0218145	1.78592	0.207	0.093	1
Slco2a1	0.0219482	1.32526	0.397	0.279	1
Rhoj	0.0219756	-0.524719	0.638	0.837	1
Ndfip1	0.0221726	0.859078	0.69	0.535	1
Tnfsf13	0.0222078	2.32195	0.121	0	1
Rtp4	0.022224	-0.626827	0.483	0.674	1
Tpd52l2	0.0222475	-1.06951	0.414	0.674	1
Fam57a	0.0222895	2.09552	0.259	0.093	1
Rtn4	0.022322	-0.915807	0.207	0.465	1
F8a	0.0225391	-1.00313	0.069	0.186	1
Jag1	0.0225557	1.08723	0.776	0.628	1
Uba1y	0.0225663	-0.318426	0.621	0.907	1
Ctage5	0.0226657	1.05357	0.328	0.209	1
Oasl2	0.0226856	-0.868101	0.552	0.698	1
Sfxn4	0.0227165	0.758504	0.397	0.395	1
Mrpl44	0.0227792	1.25854	0.241	0.093	1
Coro2a	0.0227883	0.943924	0.19	0.093	1
Ezh2	0.0228233	1.1028	0.241	0.14	1
Gpr116	0.0228338	0.677863	0.966	0.977	1
Sirt3	0.0228868	0.840112	0.103	0	1
Npat	0.0228958	0.948468	0.293	0.163	1
Crtc1	0.0229238	-0.928343	0.155	0.465	1
Itga3	0.0230106	-0.944776	0.362	0.558	1
Edn3	0.0230269	2.21369	0.172	0.023	1
Zfp148	0.0230273	1.14162	0.414	0.349	1
Timp3	0.0230477	0.41779	0.793	0.698	1
Akr1a1	0.0231602	0.798034	0.879	0.791	1
H2-Q5	0.0232296	-0.255016	0.569	0.837	1
Unc119b	0.0232311	1.88942	0.259	0.14	1
Plscr2	0.0232335	-1.64418	0.293	0.488	1
Ergic2	0.0232721	1.41014	0.431	0.302	1
Nsf	0.0233166	1.46862	0.362	0.279	1
Zfp810	0.0233693	1.49729	0.224	0.14	1
Elk3	0.0234084	-0.929748	0.603	0.767	1
Hexim1	0.0234799	-1.83675	0.086	0.256	1
Dap	0.0235137	1.28964	0.621	0.465	1
Vash1	0.0235197	-0.878431	0.431	0.698	1
Bicd2	0.0235254	-0.820122	0.155	0.372	1
Tmx2	0.0235895	1.10097	0.379	0.233	1
Vezt	0.0237228	1.27533	0.362	0.186	1
1700052K11Rik	0.0237378	1.2311	0.121	0.023	1
Lin9	0.0238874	1.61256	0.172	0.023	1
Tnfrsf11b	0.0240645	-1.30685	0.017	0.186	1
Cxcr2	0.0241392	-0.46832	0.828	0.977	1
Herc1	0.0241821	-0.666612	0.431	0.721	1
Rhpn2	0.0242749	1.3554	0.155	0.047	1
Xiap	0.0243822	-1.01294	0.448	0.605	1
Gramd1a	0.0243914	-1.04583	0.379	0.558	1
Fam181b	0.024434	1.49475	0.103	0.023	1
Smc3	0.024554	1.11119	0.431	0.302	1
H3f3b	0.0247572	0.697752	0.931	0.86	1
Sspn	0.0247879	1.34761	0.103	0	1
Sh3tc1	0.0248687	-1.25732	0.259	0.465	1
Atp5l	0.0250893	-0.636773	0.621	0.791	1
Asb3	0.0251457	1.0678	0.259	0.07	1
4933409K07Rik	0.0253554	-0.675972	0.845	0.953	1
Fam132a	0.0254234	1.90166	0.103	0.023	1
Ubr4	0.0254239	1.24838	0.655	0.628	1
Klhl6	0.0255342	-0.91689	0.379	0.605	1
Eif2ak4	0.0255473	-0.75019	0.19	0.372	1
Lgalsl	0.0255837	-1.46269	0.069	0.209	1
Rnf121	0.0256885	1.70693	0.259	0.14	1
Cenpi	0.0257171	0.527431	0.121	0.023	1
Trappc6a	0.0257369	-2.03158	0.121	0.302	1
Fscn1	0.0257921	-0.268335	0.466	0.721	1
Ift74	0.0258029	1.58376	0.155	0.023	1
A930006K02Rik	0.0259136	0.781048	0.138	0.023	1
Uhrf1	0.0260278	1.26278	0.19	0.07	1
Npc2	0.0260351	1.31362	0.552	0.535	1
Mbtps2	0.0262329	0.504337	0.259	0.093	1
Fam101b	0.0263135	-0.800512	0.31	0.581	1
Dcaf5	0.0264442	-0.887946	0.172	0.395	1
Igfbp1	0.0264761	-1.18268	0	0.116	1
Piezo1	0.0265103	-0.933336	0.448	0.698	1
Tcp1	0.0267512	0.982696	0.621	0.442	1
Adipor2	0.0268355	0.813668	0.414	0.209	1
Glce	0.0269486	1.16087	0.207	0.116	1
Zcchc6	0.0270519	-0.66132	0.19	0.465	1
Ghitm	0.027106	1.42459	0.603	0.512	1
1700011J10Rik	0.0271547	-0.99953	0.103	0.209	1
Slfn5	0.0273809	-0.571619	0.948	0.977	1
Rbbp9	0.0275445	1.94963	0.31	0.116	1
Prkx	0.0276077	1.10527	0.466	0.302	1
Becn1	0.0276204	1.35418	0.5	0.349	1
Ndufa3	0.0277213	-0.584115	0.586	0.837	1
Slc35a1	0.0277928	1.42892	0.31	0.163	1
Mvk	0.0279384	1.25877	0.19	0.07	1
Tacc3	0.0279835	1.41972	0.138	0.047	1
Exoc3l	0.0279899	-0.776872	0.534	0.721	1
Deaf1	0.0280293	-1.08776	0.224	0.442	1
Mfsd1	0.0280592	1.55343	0.448	0.349	1
Kptn	0.0281691	1.00386	0.241	0.07	1
Pcdhga11	0.0282388	0.683487	0.103	0	1
Dpagt1	0.0282564	1.32041	0.431	0.349	1
Psen1	0.0282774	1.69667	0.397	0.209	1
Sp3	0.0283124	1.0032	0.431	0.279	1
Tab1	0.0283415	0.718705	0.121	0.023	1
Cers4	0.0284008	1.25747	0.534	0.419	1
Gtpbp5	0.0284696	1.48031	0.155	0.07	1
Casp8	0.0285822	-1.11848	0.379	0.605	1
1810013L24Rik	0.0286871	1.16268	0.276	0.116	1
Ctsh	0.0286972	1.49922	0.586	0.419	1
Slc26a10	0.0287316	1.98814	0.103	0	1
Tcirg1	0.0287598	-0.968491	0.5	0.674	1
Nubpl	0.0288309	2.39188	0.172	0.047	1
Papd7	0.028927	1.08542	0.328	0.256	1
Bbs7	0.0290956	0.817128	0.138	0.023	1
Stx17	0.0291239	1.25464	0.328	0.209	1
Blzf1	0.0292277	1.41731	0.276	0.163	1
Diablo	0.029288	1.78707	0.276	0.163	1
Rad51ap1	0.0293191	0.886635	0.121	0.07	1
Nlgn2	0.0293319	-1.00237	0.034	0.233	1
Iars2	0.0294408	-0.74807	0.172	0.442	1
Armcx5	0.0295528	0.680416	0.121	0.047	1
Gtf3c5	0.0296419	-1.51174	0.19	0.302	1
Rrm2	0.0296669	1.73474	0.138	0.023	1
Fbxo28	0.029796	-0.725594	0	0.163	1
Usp48	0.0298548	0.686713	0.379	0.209	1
Stx12	0.0299052	1.437	0.586	0.558	1
Zc3h8	0.0299165	2.02334	0.155	0.047	1
Mtmr10	0.0299831	-0.990196	0.172	0.302	1
Rin3	0.0299891	-1.08377	0.466	0.581	1
Grb2	0.029996	-0.799315	0.241	0.465	1
Gm16675	0.0300138	-1.62952	0.034	0.186	1
Gas5	0.0300293	-0.917696	0.724	0.884	1
Myo1b	0.0300938	-0.490801	0.534	0.791	1
Ulk1	0.0301031	-0.709316	0.172	0.349	1
Pmm1	0.0302394	2.02841	0.103	0.023	1
Vps37a	0.03033	0.862581	0.328	0.163	1
Ier5	0.0303884	-1.29787	0.138	0.302	1
Cdc42se2	0.0304552	1.40934	0.431	0.279	1
Tsc22d1	0.0304796	1.02486	0.897	0.884	1
Msx1	0.0304957	1.68044	0.138	0.047	1
Nuf2	0.030546	1.18404	0.224	0.233	1
Trim30a	0.0305478	-1.65448	0.362	0.535	1
Hmcn1	0.0306395	0.854239	0.328	0.186	1
I830012O16Rik	0.0306876	-0.66879	0.172	0.372	1
Rmdn2	0.0307622	-1.08125	0.017	0.14	1
Lypla2	0.0308019	-0.611868	0.362	0.628	1
Ccdc22	0.0308084	1.60752	0.224	0.093	1
Bcap29	0.0309521	1.35826	0.224	0.14	1
Plxnd1	0.0309632	-0.600853	0.586	0.814	1
Fam210a	0.0309868	0.717679	0.207	0.093	1
2022-09-06	0.0310117	0.471089	0.103	0	1
Fam49a	0.0310562	-0.870275	0.069	0.209	1
Tbc1d9	0.0310732	-0.678128	0.017	0.163	1
Mid1	0.0310984	1.24377	0.603	0.535	1
Ipo9	0.0312482	-1.1831	0.328	0.512	1
Rgs19	0.0313104	-1.62545	0.259	0.419	1
Ddit4	0.0313289	0.35999	0.776	0.698	1
Ppm1h	0.0313482	0.833225	0.345	0.209	1
Mrps23	0.0313714	1.61985	0.293	0.209	1
Lrp8	0.0314669	-0.59061	0.397	0.605	1
Hnrnpab	0.0317651	-1.17525	0.293	0.535	1
Csde1	0.0317925	0.804013	0.81	0.721	1
Pcsk7	0.0318705	-0.813285	0.328	0.488	1
Ppp3cc	0.0320616	1.54801	0.155	0.047	1
Ptcd2	0.0322176	1.23479	0.345	0.163	1
Trappc5	0.0323194	1.11681	0.448	0.233	1
Arl5a	0.0324999	-0.935937	0.328	0.535	1
9130023H24Rik	0.032529	-0.481555	0.017	0.14	1
Pnrc1	0.0325342	-1.30499	0.207	0.419	1
Exosc4	0.0325753	-1.20497	0.431	0.558	1
Setdb1	0.032577	-1.20675	0.241	0.372	1
Hmgb2	0.0326121	1.08206	0.5	0.372	1
Slco2b1	0.0326151	-0.437123	0.707	0.837	1
Slc19a3	0.032628	1.85119	0.276	0.14	1
Nt5c2	0.0327081	1.47835	0.259	0.163	1
Tgfbrap1	0.0327649	-0.71702	0.155	0.256	1
Zc3h7a	0.0328688	-0.844687	0.569	0.744	1
9430015G10Rik	0.0328713	1.30724	0.207	0.047	1
Mir703	0.0328735	0.848332	0.397	0.209	1
Slc16a3	0.0329184	1.70791	0.121	0.023	1
Zfp808	0.0329806	-1.50467	0.121	0.326	1
Iws1	0.0330082	-0.575086	0.276	0.465	1
Adamtsl4	0.0330172	1.47613	0.155	0.023	1
Krcc1	0.0330688	1.39973	0.362	0.233	1
Esm1	0.0331087	-2.38418	0.086	0.256	1
Osbpl9	0.0331475	0.949262	0.793	0.558	1
Cdh11	0.0331761	-0.930049	0.362	0.558	1
Gabarapl2	0.0332427	0.71956	0.776	0.581	1
Cd74	0.033398	-1.30174	0.362	0.581	1
Rgmb	0.0334102	-0.569397	0.017	0.14	1
Ccdc34	0.0334387	1.15066	0.19	0.07	1
Farp1	0.0335018	-1.1011	0.207	0.349	1
Rars	0.0336018	-0.922722	0.259	0.465	1
Canx	0.0336564	0.886498	0.741	0.651	1
Prim1	0.0336606	1.61095	0.155	0.093	1
Fam102a	0.0336659	-1.13072	0.172	0.326	1
Ret	0.0336878	0.815632	0.103	0	1
Adar	0.0336912	-0.647073	0.414	0.674	1
St6gal1	0.0337053	1.99626	0.19	0.093	1
Tmem126b	0.0338807	1.9553	0.138	0.023	1
Gpatch4	0.0339283	-1.10514	0.069	0.209	1
Pde6d	0.03397	1.46731	0.362	0.233	1
Zc3h12c	0.033997	-0.902616	0.103	0.302	1
Map7d1	0.0340169	-0.974517	0.328	0.558	1
Atp6v1c1	0.0340349	1.67508	0.328	0.256	1
Tbl1x	0.0340789	1.1329	0.259	0.163	1
Txn1	0.0342201	-0.553229	0.69	0.837	1
Cox4i1	0.03423	0.435743	0.897	0.837	1
Tnfrsf21	0.0342616	0.986199	0.155	0.047	1
Paqr4	0.0343152	1.98219	0.276	0.209	1
Micu1	0.0343254	1.74875	0.241	0.116	1
Cirbp	0.0346223	0.92618	0.483	0.279	1
Glrx3	0.0346797	0.986578	0.534	0.372	1
Atp5f1	0.0348116	0.806363	0.69	0.535	1
St8sia6	0.0348303	1.82376	0.103	0	1
Icam2	0.0348367	-0.465667	0.603	0.767	1
Hsdl2	0.0349985	2.00365	0.241	0.14	1
Phlda3	0.0350074	-1.26042	0.017	0.186	1
Zic3	0.0350738	1.06426	0.534	0.442	1
2410015M20Rik	0.0351189	1.27615	0.5	0.349	1
Sacm1l	0.0351577	1.97285	0.276	0.14	1
Kdm6b	0.0351904	0.525696	0.483	0.465	1
Trim24	0.0353191	-1.13346	0.172	0.256	1
Pls3	0.0353463	1.03172	0.776	0.674	1
Ubr5	0.0353473	-0.392806	0.345	0.605	1
Gpr137	0.0353662	-1.71688	0.172	0.349	1
Ddrgk1	0.0355599	1.05853	0.586	0.419	1
Pip5k1c	0.0355683	-0.3685	0.431	0.628	1
Prune2	0.0356063	0.746064	0.138	0.023	1
Cdc42ep3	0.0356922	-1.06037	0.345	0.535	1
Mtcp1	0.0357244	1.88826	0.121	0.047	1
Cebpd	0.035729	-1.45127	0.138	0.279	1
Ly6a	0.035815	0.324611	1	1	1
Dstyk	0.0358522	-1.04559	0.155	0.302	1
Slco1a4	0.0359373	2.00669	0.638	0.512	1
Med10	0.0359409	-0.75957	0.379	0.581	1
Pion	0.0359773	-0.821687	0.069	0.279	1
Tbrg3	0.0360096	0.692961	0.138	0.093	1
Aurkaip1	0.0360126	-0.945851	0.31	0.581	1
Sdc3	0.0364045	-0.359895	0.397	0.628	1
Dguok	0.0364214	1.60313	0.362	0.209	1
Irf8	0.0364244	-1.1809	0.138	0.233	1
Hnrnpa0	0.0364618	-1.97019	0.276	0.419	1
Rmnd1	0.0366228	-1.28914	0.034	0.14	1
Rnls	0.0366495	-0.313805	0.034	0.163	1
Twistnb	0.0366556	1.96429	0.207	0.14	1
Ssfa2	0.0366946	1.18949	0.448	0.372	1
Gpr108	0.0367366	1.52553	0.379	0.302	1
Uqcr11	0.0369009	-0.660568	0.534	0.767	1
Tsn	0.0369029	1.05809	0.466	0.349	1
H2afz	0.0369373	0.961091	0.741	0.628	1
Nab2	0.0369442	-0.968784	0.086	0.186	1
Ost4	0.0369677	-0.468774	0.569	0.744	1
Fpgt	0.0370221	1.03094	0.121	0.023	1
Dcaf11	0.0370433	1.5071	0.31	0.14	1
Bag6	0.037125	-0.647092	0.362	0.581	1
Pelo	0.0372169	-1.00248	0.138	0.326	1
Hhex	0.0372684	-0.601695	0.293	0.512	1
Ttll12	0.0373082	0.691344	0.224	0.116	1
Cnih4	0.0373099	0.715953	0.483	0.419	1
Slc43a3	0.0374581	-1.63986	0.224	0.395	1
Ocln	0.0375195	1.25145	0.672	0.442	1
Socs5	0.0375431	1.14237	0.31	0.14	1
Ddx17	0.0376406	-0.73939	0.621	0.767	1
H2afy	0.0377378	-0.887839	0.379	0.581	1
Zfp41	0.0378075	-0.674107	0.017	0.116	1
Olfr1372-ps1	0.0379417	-2.5504	0.052	0.163	1
Sgsm3	0.0379547	1.21733	0.397	0.372	1
Nanog	0.0380466	-0.267957	0.172	0.442	1
4933400F21Rik	0.0380869	-1.05242	0.052	0.209	1
Spsb1	0.038236	-1.32668	0.207	0.326	1
Nde1	0.0382388	1.48747	0.483	0.349	1
Prkcd	0.0382658	1.33941	0.19	0.07	1
Slc35f5	0.0382849	1.81567	0.362	0.186	1
Mpv17l	0.038305	0.297757	0.586	0.558	1
Ddr2	0.0383768	-0.574802	0.19	0.326	1
Nol6	0.0385041	0.780563	0.224	0.093	1
Man2a1	0.0386228	-0.904316	0.448	0.651	1
Abl1	0.0386866	-1.05738	0.172	0.372	1
Ldha	0.0386872	0.987331	0.862	0.791	1
Trerf1	0.0387291	0.630288	0.121	0.023	1
Tbx3	0.0387907	1.43314	0.379	0.279	1
Nek6	0.0388672	-1.09964	0.259	0.442	1
Gbp2	0.0389017	-1.92241	0.379	0.605	1
Chml	0.038904	-1.20147	0.017	0.116	1
Crip2	0.0389058	0.828036	0.966	0.953	1
Pdss2	0.03891	1.43041	0.155	0.047	1
Rfc3	0.0391153	1.22304	0.172	0.047	1
Myg1	0.0393141	1.41552	0.241	0.163	1
Zfp36	0.039317	-1.12994	0.534	0.698	1
Gm14393	0.0393736	0.708064	0.293	0.116	1
Prmt6	0.0393749	-1.64361	0.034	0.14	1
Taok2	0.039543	-0.996115	0.603	0.744	1
Ralgapa2	0.0396579	0.775384	0.224	0.14	1
Pdk1	0.0397659	-1.59327	0.138	0.326	1
Cep112	0.0397972	1.18761	0.155	0.093	1
Myo5a	0.0398678	-0.499256	0.069	0.209	1
Dad1	0.040179	-0.500614	0.638	0.837	1
Cd97	0.0402903	0.704703	0.603	0.465	1
Lrrc8d	0.0403249	-0.90797	0.155	0.326	1
Plk2	0.0403271	-0.891941	0.759	0.93	1
Wtap	0.0403653	0.934549	0.621	0.512	1
Atg3	0.0404056	-1.126	0.172	0.326	1
Zkscan14	0.0404426	1.43673	0.103	0.07	1
Ptdss1	0.0406263	-0.787244	0.293	0.419	1
Tppp3	0.0407368	2.55536	0.103	0.023	1
Pde4dip	0.0407575	-0.685706	0.034	0.186	1
Kcmf1	0.040952	-1.44123	0.259	0.349	1
Gm5595	0.0409641	-0.477922	0.431	0.651	1
Pex2	0.0409758	1.45206	0.276	0.116	1
Phf21a	0.0410466	-0.596881	0.259	0.419	1
Lamc1	0.041055	-0.703197	0.517	0.698	1
AW112010	0.0412784	-1.00842	0.345	0.488	1
Nub1	0.041314	1.13556	0.431	0.279	1
1200014J11Rik	0.0413998	1.12498	0.793	0.744	1
Rsbn1	0.0414004	0.486346	0.207	0.116	1
Urgcp	0.0414072	1.23924	0.276	0.186	1
Raph1	0.0414283	0.823181	0.414	0.302	1
Ppp1r18	0.0415212	-1.04308	0.362	0.512	1
Lpcat1	0.0415605	-1.17071	0.138	0.279	1
Arf4	0.0416038	0.519411	0.776	0.605	1
Ifi203	0.0417223	-0.454674	0.397	0.628	1
Gdpd1	0.0417442	0.859305	0.155	0.047	1
Pfn1	0.0418238	-0.44902	0.845	0.93	1
BC028528	0.0418534	-0.475915	0.793	0.907	1
Tap1	0.0418769	-1.14217	0.552	0.721	1
Prpf38a	0.0418938	1.2804	0.293	0.14	1
Ston1	0.0419144	-0.356364	0.086	0.186	1
Rnf130	0.0420388	-1.29648	0.172	0.349	1
Fut8	0.0420958	1.26691	0.897	0.884	1
Taf1d	0.0421588	-0.847411	0.328	0.512	1
Erlec1	0.0422031	0.697496	0.19	0.093	1
Znrf3	0.0422258	0.837033	0.517	0.349	1
Tcf7l1	0.0423065	-0.66858	0.138	0.302	1
Gnl2	0.0424322	1.1688	0.379	0.302	1
2610524H06Rik	0.0425074	-1.46255	0.362	0.512	1
Ssh2	0.0425483	-0.483923	0.328	0.535	1
Uba7	0.0426547	-0.982146	0.621	0.744	1
Mpdu1	0.0426774	0.78653	0.466	0.302	1
Mbd2	0.0426934	-0.788144	0.328	0.488	1
Clic5	0.0427361	0.430165	0.328	0.116	1
Cbx3	0.0428415	0.512464	0.828	0.721	1
Map4k3	0.0428511	-0.420141	0.276	0.558	1
Ces2e	0.0428745	-1.09397	0	0.116	1
Nipbl	0.042941	-0.596156	0.448	0.605	1
Dram2	0.0430145	1.28393	0.466	0.349	1
Nrarp	0.0430513	-1.54272	0.224	0.372	1
Hdgf	0.0430777	-0.61369	0.328	0.605	1
Fam149a	0.0431058	-0.91015	0.017	0.14	1
Rad51	0.0431444	0.686034	0.103	0.023	1
Acvrl1	0.043148	0.752526	0.828	0.744	1
Eef1a1	0.0431573	0.287014	1	1	1
Tmem219	0.0432015	1.79076	0.276	0.14	1
Plod3	0.0432244	1.16999	0.552	0.488	1
Htra1	0.0432382	1.63168	0.138	0.047	1
Nans	0.0432505	-0.971282	0.276	0.442	1
Bach1	0.0434006	-0.951719	0.172	0.326	1
Dnalc1	0.0435768	0.478264	0.155	0.093	1
Cog8	0.0435986	1.16763	0.466	0.256	1
Nom1	0.0436696	-0.764317	0.569	0.721	1
Alpl	0.0437362	0.918845	0.293	0.116	1
Ppp1r15a	0.0439089	-0.72067	0.414	0.628	1
Helz	0.0440035	-1.01485	0.293	0.488	1
St5	0.0440927	-1.16655	0.19	0.326	1
Eno1	0.0444326	0.948375	0.655	0.512	1
Ppap2a	0.0445742	-1.129	0.569	0.698	1
Zfpm1	0.0445792	-0.689257	0.069	0.302	1
Gatsl3	0.0446484	1.48463	0.328	0.279	1
Adora2a	0.0446561	-1.11721	0.052	0.209	1
Abca3	0.0446894	-0.986878	0.379	0.605	1
Fam213a	0.0447802	1.20379	0.172	0.07	1
Rps3a1	0.0447954	0.398017	0.966	0.837	1
Cpped1	0.0448159	1.16733	0.293	0.163	1
Cyp39a1	0.04501	0.528613	0.121	0.047	1
Nars2	0.0450408	-1.43112	0.155	0.256	1
Ttc19	0.0450801	-0.73019	0.069	0.209	1
Nsmf	0.045086	-0.663078	0.276	0.465	1
Cox19	0.0452331	-1.48658	0.224	0.372	1
Jund	0.0452686	-1.25074	0.259	0.419	1
Ccnj	0.0453167	-1.2554	0.017	0.14	1
Pcid2	0.0453215	1.27799	0.259	0.163	1
4933421O10Rik	0.0453393	-0.252826	0.621	0.791	1
A430033K04Rik	0.0453488	0.383993	0.138	0.07	1
Hras1	0.0453822	-0.750827	0.103	0.256	1
Chic2	0.0453927	-1.2613	0.172	0.326	1
Hist1h2ao	0.0455576	1.44545	0.207	0.093	1
Tmem109	0.0455653	1.24934	0.621	0.488	1
Atp2a3	0.0456207	1.27166	0.19	0.07	1
Cactin	0.0456449	-1.35744	0.155	0.279	1
Naa35	0.04565	1.76263	0.276	0.209	1
Pyurf	0.0457536	-1.17774	0.19	0.279	1
Pigb	0.0457922	0.878475	0.103	0.023	1
Qars	0.0460016	1.06348	0.483	0.372	1
Stk25	0.046029	-0.845371	0.534	0.651	1
Alkbh3	0.0461297	1.56253	0.259	0.163	1
Ptpn9	0.0461643	-1.38592	0.069	0.163	1
Gss	0.0462059	1.22555	0.207	0.116	1
Helb	0.0462114	0.344037	0.172	0.047	1
Rn45s	0.0462171	-0.481209	1	1	1
Rpusd3	0.0462305	1.83312	0.155	0.093	1
Racgap1	0.0463308	0.861237	0.138	0.023	1
Apbb2	0.0465898	-0.71618	0.672	0.86	1
Rpl31-ps12	0.0466094	-0.684367	0.621	0.721	1
Oas3	0.046667	-0.570719	0.569	0.674	1
Tmem167	0.0466753	-0.564069	0.466	0.651	1
Plcg2	0.0466853	0.899838	0.121	0.047	1
Capza1	0.046703	-0.518427	0.414	0.628	1
Lins	0.0467359	0.363551	0.19	0.047	1
Epor	0.0467869	-1.31574	0.017	0.14	1
Tmem11	0.0468381	-1.08881	0.19	0.419	1
Nsmce4a	0.0468513	1.52907	0.207	0.116	1
Rgs2	0.0468629	-1.42084	0.069	0.209	1
Paip2	0.0468881	1.07066	0.621	0.512	1
Cmip	0.0469904	-1.16254	0.241	0.442	1
Rasal1	0.0470086	-0.746421	0.034	0.233	1
Rasa4	0.0470817	-1.58001	0	0.116	1
Ivns1abp	0.0472366	-0.954341	0.517	0.698	1
Ppp1r37	0.0472467	-0.917179	0.172	0.349	1
Galnt18	0.0473174	-0.740848	0.172	0.372	1
Tnfsf10	0.0474454	-0.474969	0.707	0.86	1
Stx16	0.0474573	-0.597571	0.155	0.302	1
Dnm3os	0.0475326	0.569659	0.103	0	1
Atp11a	0.0478048	-0.953733	0.31	0.488	1
Thbs1	0.0478455	-1.59912	0.052	0.209	1
2700049A03Rik	0.0478458	0.64989	0.207	0.047	1
Rpl39	0.0479254	-0.616636	0.81	0.884	1
Pithd1	0.0480304	2.22519	0.138	0.047	1
Jagn1	0.048055	1.34361	0.276	0.163	1
Hnrnpl	0.0480857	-1.02284	0.5	0.698	1
Bcar1	0.048121	-0.595656	0.397	0.535	1
2022-09-01	0.0481252	-0.91422	0.224	0.349	1
Hnrnpf	0.048134	0.730381	0.81	0.698	1
Dap3	0.0481393	0.702905	0.259	0.256	1
Nbeal2	0.0481436	0.94084	0.293	0.163	1
Srfbp1	0.0481484	-1.08908	0.069	0.256	1
Atr	0.0482785	-0.930896	0.034	0.163	1
1700128F08Rik	0.0483887	-0.538949	0.362	0.535	1
Ifrd1	0.0485417	-1.47185	0.259	0.419	1
Cuedc1	0.0485724	-0.553616	0.086	0.326	1
Srsf9	0.0485884	0.528348	0.138	0.372	1
Egln2	0.0486095	1.30958	0.5	0.372	1
Stxbp5	0.0486745	0.670504	0.31	0.233	1
Cd151	0.0487215	1.10335	0.569	0.419	1
Rilpl1	0.0487843	-1.01916	0.207	0.349	1
Fyn	0.0488229	-0.557777	0.31	0.488	1
Rnf13	0.0488587	1.0135	0.5	0.326	1
Nup210	0.0488842	-0.317964	0.034	0.163	1
Urm1	0.0489782	-0.253906	0.155	0.302	1
4933417O13Rik	0.0490417	-1.95593	0.034	0.163	1
Rplp2-ps1	0.0492335	-0.395608	0.569	0.744	1
Asph	0.049252	0.933642	0.172	0.093	1
Scyl1	0.0492896	1.48035	0.466	0.279	1
Fas	0.0493745	0.49595	0.276	0.116	1
Suv420h1	0.0495614	-0.707414	0.345	0.651	1
Tmem101	0.0497167	1.64157	0.207	0.14	1
Sik2	0.0497406	0.458472	0.19	0.093	1
Zfp574	0.0497965	1.46632	0.172	0.14	1
Rps16	0.0498693	-0.449022	0.879	0.93	1
P2rx4	0.0500379	1.42439	0.121	0.023	1
Dnajc14	0.0501037	1.01805	0.431	0.326	1
Atf1	0.0502026	1.67058	0.224	0.14	1
Zfp646	0.0502203	-0.541288	0.052	0.186	1
Ipmk	0.0502208	1.63829	0.121	0.07	1
Uba5	0.0503021	-0.842736	0.121	0.256	1
Ube3a	0.0503186	1.11993	0.31	0.14	1
Snap23	0.0504132	0.893993	0.431	0.302	1
Rara	0.0504694	-0.269569	0.31	0.581	1
Gfod1	0.0505106	0.767317	0.138	0.047	1
E030011O05Rik	0.0505856	1.11866	0.121	0.023	1
Mlf1ip	0.0505956	1.17249	0.121	0.023	1
Ebf1	0.0506836	1.68354	0.414	0.349	1
Hist2h3b	0.0508008	1.35059	0.121	0.023	1
LOC100861615	0.0508718	-0.690252	0.034	0.14	1
Fam220a	0.0508738	-1.17194	0.086	0.209	1
Map3k6	0.051001	1.39783	0.207	0.093	1
Tbc1d16	0.0510312	-0.447064	0.017	0.14	1
Kansl3	0.0510776	0.905299	0.379	0.233	1
Cyth4	0.0512395	-1.09379	0.155	0.302	1
Serf2	0.0512513	-0.36083	0.793	0.907	1
Traf6	0.0513061	0.62432	0.259	0.163	1
Cxx1a	0.0513102	-1.19341	0.431	0.651	1
Lnpep	0.0514244	-0.871872	0.276	0.395	1
Syce2	0.0514509	1.16943	0.121	0.047	1
Tmc4	0.051462	-1.22927	0.103	0.233	1
Psmb8	0.0516256	-0.36964	0.586	0.814	1
Ccdc86	0.0516474	-0.972414	0.086	0.279	1
Zfp943	0.0518369	0.936422	0.19	0.14	1
Pltp	0.0518676	1.76619	0.845	0.907	1
Bcl6b	0.0519022	-0.705577	0.19	0.349	1
Rcn3	0.0519353	2.52429	0.172	0.07	1
Apod	0.0519369	-1.74355	0.431	0.628	1
Stambpl1	0.0519712	0.369318	0.103	0.047	1
Khk	0.0519823	1.64111	0.241	0.093	1
Rpl27a	0.0520253	-0.302284	0.862	0.953	1
Mcm8	0.0520467	0.420957	0.207	0.116	1
Slc25a17	0.0520959	1.36856	0.345	0.233	1
Lrpap1	0.0521007	0.663415	0.569	0.372	1
Naa50	0.052115	1.15929	0.414	0.349	1
Ylpm1	0.0521383	0.572725	0.397	0.256	1
Stox2	0.052157	0.822567	0.172	0.093	1
Ift43	0.0522333	-2.94833	0.069	0.186	1
Bcat2	0.0524335	1.06395	0.397	0.233	1
Naa40	0.0524356	-1.41451	0.121	0.256	1
Rpn2	0.0524512	0.869375	0.655	0.581	1
Mgll	0.0525424	-1.74258	0.103	0.233	1
Pgm2	0.0525465	1.6402	0.259	0.163	1
Erlin1	0.05261	1.29341	0.207	0.14	1
Aim2	0.0527067	-0.55095	0.517	0.674	1
Parvb	0.0527612	-0.878656	0.466	0.581	1
Ssx2ip	0.0528279	1.53963	0.241	0.116	1
Rps9	0.0528512	0.505578	0.948	0.884	1
Cyhr1	0.0530076	1.34614	0.397	0.233	1
Col15a1	0.0530168	-1.00016	0.034	0.163	1
Srf	0.0530605	-0.797562	0.069	0.256	1
Rp2h	0.0531722	1.1754	0.293	0.093	1
Flrt2	0.0534017	0.723219	0.172	0.07	1
Mob1b	0.053404	0.812793	0.241	0.093	1
Higd2a	0.0534266	1.00319	0.707	0.605	1
Rps23	0.0535387	-0.430681	0.897	0.953	1
Arhgap29	0.0537031	-0.583187	0.793	0.86	1
Zmiz1	0.0537192	-0.779347	0.586	0.791	1
Aes	0.0537345	-0.503161	0.448	0.698	1
Mtr	0.0537844	0.783406	0.138	0.07	1
Fam78a	0.0538141	-0.432547	0.034	0.186	1
Pnp	0.0538338	-0.618378	0.431	0.628	1
Ube2m	0.0539173	-0.682498	0.19	0.372	1
Tnfrsf11a	0.0539436	-1.15982	0.155	0.349	1
Pcdhgb4	0.0539736	-0.544394	0.103	0.302	1
Man1c1	0.0540019	-0.871111	0.276	0.465	1
Flt3l	0.0540281	1.34082	0.155	0.047	1
Bub3	0.0540307	0.86617	0.586	0.442	1
1810032O08Rik	0.0541427	-1.23374	0.138	0.279	1
Cep78	0.0541904	2.39981	0.103	0.023	1
Cacna1e	0.0543199	-0.780015	0.276	0.419	1
Inpp5b	0.054544	1.45047	0.207	0.163	1
Smpd2	0.0545672	-0.404528	0.19	0.395	1
Tril	0.0548465	0.952617	0.207	0.093	1
Cep350	0.0548778	0.616507	0.328	0.233	1
Lrrc33	0.0549458	-0.979116	0.241	0.442	1
Itpr3	0.0550375	0.889948	0.379	0.163	1
Pycard	0.0550777	-0.876222	0.155	0.349	1
Commd5	0.0553184	-1.40115	0.155	0.279	1
Nup214	0.0554242	-0.725128	0.241	0.419	1
A130077B15Rik	0.0555703	-0.661015	1	0.977	1
Strn4	0.0556341	-0.536181	0.19	0.419	1
Lsr	0.0556579	0.981421	0.759	0.651	1
Lrrc57	0.055739	2.10388	0.224	0.14	1
Vwa8	0.0557498	-0.528842	0.224	0.488	1
Ccni	0.0558106	-1.36182	0.431	0.581	1
Txndc5	0.0558669	-0.489704	0.328	0.535	1
Asxl1	0.0558678	-1.09908	0.328	0.488	1
Mlycd	0.0560181	-1.92757	0.069	0.256	1
Pcdhb20	0.0560415	-0.941956	0.017	0.116	1
Ttll7	0.0561195	1.31127	0.293	0.116	1
Pfdn5	0.0561491	0.732124	0.741	0.581	1
Socs3	0.0562195	-0.525374	0.517	0.721	1
Arhgef40	0.0562468	0.896222	0.155	0.047	1
Micall1	0.0562728	-0.559001	0.31	0.512	1
Pisd	0.0564291	-1.27292	0.397	0.605	1
Eif5b	0.0564316	-0.414464	0.448	0.674	1
Luc7l2	0.0564837	-0.647302	0.759	0.86	1
Cav1	0.0565009	1.50762	0.603	0.465	1
Ncoa7	0.0565524	-0.898279	0.103	0.279	1
Ctbp2	0.0565963	0.700364	0.397	0.279	1
Atp6v0e2	0.0566293	1.45362	0.138	0.093	1
Tmco3	0.0566703	0.886618	0.552	0.535	1
Pot1b	0.0568687	-0.398113	0.621	0.837	1
Tarbp2	0.0569241	1.34138	0.397	0.256	1
U2af1	0.0569273	-0.374315	0.534	0.767	1
St3gal1	0.0569808	-0.683492	0.345	0.558	1
Ptprk	0.05705	-0.821019	0.431	0.628	1
Htra3	0.0571503	-1.137	0.259	0.372	1
Ctsd	0.0571758	1.58985	0.707	0.674	1
Aars	0.0571917	-0.826287	0.397	0.581	1
Sirt4	0.057204	1.35446	0.121	0.023	1
Zbed6	0.0572768	1.06772	0.276	0.256	1
Slc40a1	0.0572888	1.26668	0.603	0.512	1
Zfp952	0.0573078	1.84262	0.172	0.093	1
Usf1	0.0574654	0.299727	0.328	0.186	1
Ptprg	0.0575646	0.826094	0.759	0.767	1
Tmem80	0.057566	0.634933	0.241	0.07	1
Angel2	0.0576093	1.20988	0.414	0.349	1
Zdhhc13	0.0576144	-1.11131	0.103	0.186	1
Ndufb5	0.057714	1.36174	0.517	0.419	1
Zfp687	0.0577146	-0.864248	0.103	0.326	1
Rnf111	0.0577538	-1.35501	0.259	0.395	1
Dancr	0.0580791	-1.40243	0.069	0.186	1
Suco	0.0581216	0.644008	0.172	0.047	1
Ccnjl	0.0581895	-0.622889	0.052	0.116	1
Lancl1	0.0582494	1.33239	0.31	0.209	1
Csf2rb2	0.0582993	1.18577	0.155	0.07	1
Gng7	0.0583692	1.30956	0.155	0.023	1
Ppm1d	0.0583802	1.31222	0.138	0.047	1
Arcn1	0.0584117	0.797359	0.569	0.419	1
Zfp213	0.0585156	-0.499605	0.034	0.163	1
Gabpb1	0.0585562	1.30014	0.414	0.233	1
Calm1	0.0585613	0.506535	0.983	0.977	1
Ptpre	0.0586382	-0.517003	0.121	0.326	1
Gm10409	0.0587854	-0.456183	0.052	0.209	1
Foxc1	0.0590884	0.608112	0.259	0.14	1
Thoc3	0.0591079	1.07958	0.207	0.093	1
Gt(ROSA)26Sor	0.0591475	1.11454	0.259	0.14	1
Rbm17	0.059174	-0.585291	0.276	0.558	1
Zrsr1	0.059192	0.87087	0.155	0.116	1
Gxylt1	0.0592011	-0.379627	0.121	0.302	1
Cox7b	0.0592735	-0.95028	0.466	0.651	1
Sun2	0.0593215	0.974289	0.172	0.093	1
Ddx6	0.0593513	1.12677	0.466	0.442	1
Gid4	0.0594379	0.839126	0.345	0.209	1
Mdh2	0.0595933	0.857527	0.707	0.628	1
Inpp5f	0.0596225	0.972492	0.293	0.093	1
Gstm1	0.0596474	1.55048	0.466	0.349	1
Fancg	0.0596643	0.835802	0.172	0.07	1
Cltb	0.0596996	0.664752	0.759	0.628	1
Gimap5	0.0597301	-0.765133	0.345	0.512	1
Hivep1	0.0597368	-0.383914	0.293	0.535	1
Prpf40a	0.0597819	1.01105	0.448	0.279	1
Acrbp	0.0598282	-1.00174	0.034	0.14	1
Spen	0.0598578	-0.989457	0.293	0.419	1
Rad23a	0.0598864	1.22693	0.414	0.302	1
Birc3	0.0599075	0.968711	0.207	0.116	1
Luc7l3	0.0599144	-1.035	0.517	0.674	1
Bptf	0.059947	-0.654089	0.466	0.628	1
Abhd2	0.0599686	0.698394	0.81	0.674	1
Il15	0.0600247	-0.529023	0.259	0.419	1
Snw1	0.0600923	1.00654	0.431	0.256	1
Tgfb1	0.0601065	-0.630443	0.017	0.116	1
Dtwd1	0.0601418	-2.16494	0.086	0.186	1
Rfk	0.0601805	0.89761	0.414	0.302	1
Tspan6	0.0602268	-0.490309	0.345	0.581	1
Zfp40	0.0602914	-1.18508	0.052	0.163	1
Smcr7l	0.0603056	0.608063	0.19	0.116	1
Calcoco1	0.0603234	1.27025	0.345	0.233	1
Mtmr3	0.0603564	0.842759	0.362	0.209	1
Galnt1	0.0604318	-0.302082	0.328	0.558	1
Sorbs2	0.0606057	0.578538	0.793	0.651	1
Ndufa11	0.0606612	-0.683473	0.448	0.628	1
Tex9	0.0607515	0.363484	0.155	0.07	1
Zfp52	0.0608308	-1.2353	0.241	0.419	1
Pear1	0.0609203	-0.632982	0.552	0.744	1
Pcdhb17	0.061077	-1.49242	0.017	0.116	1
Kansl2	0.0610967	-0.705013	0.224	0.442	1
Plcd1	0.0611367	-2.69816	0.052	0.209	1
Klf10	0.0612084	1.06975	0.31	0.209	1
Zcchc14	0.0612627	-1.42518	0.328	0.512	1
Dcbld1	0.0613331	-0.647039	0.241	0.488	1
Slc35d2	0.0614414	1.75301	0.31	0.256	1
Itpk1	0.061461	1.02753	0.19	0.093	1
9030617O03Rik	0.0614695	-0.644989	0.069	0.209	1
Zbp1	0.0614713	-0.444394	0.362	0.581	1
Cwc22	0.0615841	1.16953	0.293	0.186	1
Psma8	0.0616102	2.10176	0.138	0.07	1
Lrrc4	0.0617041	0.387316	0.121	0.07	1
Mapk6	0.0618178	1.23821	0.431	0.488	1
Bach2	0.0619151	-0.556164	0.19	0.442	1
Hddc2	0.0619447	-1.30602	0.155	0.302	1
Trex1	0.0619555	-1.28504	0.172	0.302	1
Rin1	0.0619887	-0.514485	0.207	0.419	1
Armc6	0.0620483	2.12266	0.138	0.047	1
Cdkl1	0.0621104	-0.77016	0.017	0.116	1
Raver1	0.0621583	-0.512708	0.276	0.442	1
Mov10	0.0621803	-0.550139	0.276	0.488	1
2022-09-09	0.0621823	-0.405028	0.414	0.651	1
Rec8	0.0621824	-1.39218	0.017	0.116	1
Slc5a6	0.0622445	1.37768	0.138	0.023	1
Dleu2	0.0624223	0.614876	0.138	0.047	1
Orai2	0.0625453	-0.956496	0.069	0.186	1
Nlrc5	0.0626685	-0.948236	0.328	0.535	1
Smad1	0.0626726	-0.788042	0.431	0.628	1
Srp72	0.0627617	-1.02733	0.293	0.465	1
Zfp90	0.0627624	1.58348	0.224	0.093	1
Tmem254b	0.0630013	-0.964938	0.241	0.442	1
Dnajb11	0.0632077	1.48768	0.5	0.488	1
Fadd	0.0632444	0.92907	0.379	0.302	1
Ttc7b	0.0633242	-0.702224	0.293	0.488	1
Ripply3	0.0633303	-1.75574	0.759	0.86	1
Apool	0.0633535	-1.75387	0.103	0.233	1
Rab24	0.0634633	1.19664	0.155	0.07	1
Stag1	0.0635562	0.695335	0.379	0.233	1
Etohd2	0.0637555	-1.32293	0.103	0.256	1
Btbd19	0.0637659	-0.67024	0.448	0.581	1
Ctdnep1	0.0637861	-0.864059	0.172	0.372	1
Cachd1	0.0639241	-1.23746	0.121	0.256	1
Atp6v0c	0.0639946	0.47033	0.638	0.465	1
Guf1	0.0640351	1.43524	0.207	0.07	1
Slc10a1	0.0642862	0.454805	0.276	0.116	1
Slc25a22	0.0643092	-0.8881	0.155	0.326	1
Afap1l1	0.0643436	0.810981	0.724	0.628	1
Rfc2	0.064541	1.56263	0.362	0.302	1
Mpp1	0.0645711	-0.788819	0.293	0.488	1
Psmd10	0.0646233	1.96317	0.241	0.14	1
Tmem251	0.0647649	-1.4793	0.086	0.209	1
Mcm2	0.064978	0.967914	0.259	0.186	1
Rpl18a	0.0649941	-0.411148	1	1	1
Rps3	0.0650492	0.276433	0.966	0.907	1
E2f4	0.0650982	-0.931778	0.224	0.302	1
Dgkz	0.0651126	-0.820024	0.431	0.581	1
Csnk2a2	0.0651247	-0.509116	0.103	0.302	1
Sec23b	0.0651767	1.64236	0.362	0.279	1
Ndnf	0.0652709	1.46645	0.121	0.047	1
Vrk2	0.0652775	1.24252	0.172	0.047	1
6720401G13Rik	0.0652967	-1.10599	0.293	0.419	1
Bst1	0.0653347	0.869065	0.155	0.047	1
Pxmp4	0.0654915	1.20515	0.483	0.465	1
Immp1l	0.0654951	1.45144	0.345	0.209	1
Efnb2	0.0655767	-1.523	0.069	0.209	1
Cabin1	0.065613	0.566616	0.5	0.326	1
Nsun6	0.065676	1.41922	0.155	0.047	1
Ccdc58	0.06578	1.00533	0.241	0.14	1
Tln2	0.0660141	0.660093	0.19	0.14	1
Dcun1d1	0.0660343	1.04918	0.431	0.233	1
Piezo2	0.0660949	-0.799634	0.241	0.395	1
Nhsl1	0.066262	1.01577	0.638	0.628	1
Cul7	0.0662737	-0.530076	0.224	0.419	1
Nfxl1	0.0663021	-0.99006	0.052	0.14	1
Tpst1	0.066307	-0.611135	0.052	0.233	1
D16Ertd472e	0.0664211	0.300816	0.121	0.047	1
Ado	0.0665026	0.793859	0.241	0.14	1
BC005537	0.0666159	1.46952	0.276	0.186	1
Vmac	0.0666305	1.50861	0.241	0.163	1
Gmnn	0.0666828	1.90221	0.19	0.116	1
Cbx7	0.0667371	0.864751	0.207	0.116	1
Cmah	0.066743	-1.03377	0.603	0.698	1
Ormdl3	0.0667668	-1.20244	0.138	0.279	1
Sbno2	0.066821	-0.669737	0.603	0.791	1
Gadd45a	0.0668314	1.08734	0.155	0.07	1
Cthrc1	0.0668771	0.882842	0.224	0.093	1
Mlkl	0.0669244	-1.24332	0.241	0.395	1
Nop58	0.0671875	1.02435	0.483	0.326	1
Gstm5	0.0672683	-1.46602	0.241	0.419	1
Alg6	0.0673745	0.681759	0.19	0.093	1
Setd1b	0.067472	0.28817	0.345	0.279	1
Commd9	0.0674978	1.84037	0.172	0.116	1
Tax1bp1	0.0675055	0.666756	0.638	0.488	1
l7Rn6	0.067569	1.2564	0.431	0.349	1
H2-Q10	0.0676494	-0.281116	0.069	0.256	1
Micall2	0.0676996	-0.763824	0.086	0.233	1
Aco2	0.0677475	1.53836	0.569	0.605	1
Rnf2	0.0677848	-0.324428	0.155	0.326	1
Wdr3	0.0677983	-1.09344	0.052	0.186	1
Cd209c	0.0678159	-1.02056	0.224	0.465	1
Osbpl2	0.067993	-0.571315	0.121	0.372	1
Acbd3	0.0680044	-0.964818	0.103	0.186	1
Ddx11	0.0680078	-0.475553	0.103	0.279	1
Slc7a8	0.0681702	-0.545863	0.034	0.14	1
Rapgef4	0.0682078	-0.519966	0.759	0.884	1
Gm15421	0.0683839	-0.414612	0.155	0.302	1
Aplf	0.0684156	-0.460978	0.603	0.767	1
Vipas39	0.0684924	1.49995	0.328	0.279	1
Cul9	0.0686104	-0.548446	0.052	0.186	1
Zfp26	0.068713	-0.404181	0.155	0.442	1
Hnrnpr	0.0688507	1.65428	0.517	0.465	1
Slc9a3r2	0.0689435	0.91507	0.914	0.884	1
Hcfc1r1	0.0691024	1.09445	0.414	0.279	1
Limd2	0.0691336	0.970558	0.31	0.279	1
Fuom	0.0691469	-1.36493	0.034	0.116	1
Otud6b	0.0692869	0.934016	0.276	0.14	1
Armc9	0.0693299	0.743762	0.103	0.07	1
Fsd1l	0.0696112	0.931311	0.138	0.163	1
Imp4	0.0697447	1.31799	0.259	0.186	1
Golga5	0.069806	-1.4152	0.155	0.372	1
Abca4	0.0699471	-0.711034	0.121	0.209	1
Lyl1	0.0699887	-0.442212	0.276	0.512	1
Angel1	0.0700637	-0.95683	0.052	0.209	1
Kif20a	0.0702078	0.987767	0.138	0.047	1
A430107P09Rik	0.0703845	-0.407077	0.879	0.907	1
Styx	0.0704249	-1.34102	0.172	0.349	1
Tmbim6	0.0704725	0.606902	0.897	0.814	1
Fam43a	0.0707035	-0.575315	0.5	0.651	1
Tsc22d3	0.0707518	0.572468	0.603	0.465	1
Gm129	0.0707723	1.02754	0.207	0.093	1
Spcs2	0.0708567	0.772144	0.655	0.628	1
Mfap2	0.0709015	-2.8459	0.017	0.116	1
Chmp2b	0.0709298	1.65215	0.397	0.349	1
B230120H23Rik	0.071049	-0.977745	0.414	0.535	1
Spata13	0.0710737	-0.580934	0.483	0.651	1
Hnrpll	0.071132	-0.983782	0.069	0.186	1
Fktn	0.0711363	0.606048	0.19	0.116	1
Rmi1	0.0712124	-0.89271	0.052	0.163	1
Zfp182	0.071283	-1.31497	0.052	0.209	1
Rasip1	0.0714969	-0.407189	0.638	0.814	1
Nipsnap1	0.0715239	1.30236	0.138	0.047	1
Npr2	0.0715769	-1.21981	0.034	0.14	1
Pibf1	0.0716018	1.3098	0.224	0.14	1
Smim13	0.0716736	1.91787	0.155	0.14	1
Arl2bp	0.0718245	0.728065	0.466	0.326	1
Ldhd	0.0719091	0.937548	0.103	0.116	1
Supt16	0.0719266	-0.683629	0.603	0.488	1
Lamtor4	0.0719367	-1.26922	0.276	0.465	1
Pkd1	0.0720229	-1.10287	0.483	0.605	1
Rab2a	0.0721783	-1.0159	0.5	0.605	1
Smtn	0.0722369	-0.26309	0.621	0.814	1
Plekhm2	0.0723168	1.15336	0.31	0.209	1
Tob2	0.0725314	-0.732312	0.276	0.372	1
Sun1	0.0725667	1.34389	0.362	0.279	1
Rrm2b	0.0725977	1.47719	0.121	0.047	1
Med13l	0.0726662	0.90511	0.379	0.302	1
2810408M09Rik	0.0726881	1.72362	0.207	0.14	1
Mfap1b	0.0727572	0.410175	0.397	0.209	1
Lgmn	0.0727917	-0.282965	0.466	0.651	1
Utp18	0.0728811	-0.79743	0.086	0.186	1
Lrrc8b	0.0729637	-0.592268	0.086	0.233	1
Dctn5	0.0729863	-0.946987	0.431	0.558	1
Stab1	0.0731027	-0.617105	0.724	0.884	1
Slx4ip	0.0731041	-0.484612	0.017	0.116	1
Ntpcr	0.0732827	-1.15217	0.086	0.209	1
Adm	0.0733279	-1.51277	0.293	0.442	1
Il6st	0.0733379	0.817116	0.569	0.465	1
Gng2	0.0734555	-0.927509	0.138	0.256	1
Prelid2	0.0736715	1.84404	0.155	0.093	1
Cbfa2t3	0.0736727	-0.70668	0.19	0.349	1
Rraga	0.0737122	1.3732	0.345	0.233	1
Fbln5	0.0738446	1.60892	0.103	0.047	1
Klhl22	0.0738984	0.825718	0.276	0.163	1
Haus1	0.0739182	1.25666	0.172	0.07	1
S100a6	0.0739195	-0.804053	0.5	0.628	1
Gnb1	0.0739947	0.407059	0.914	0.884	1
Nf2	0.074004	1.37642	0.414	0.372	1
Rtfdc1	0.0741215	-0.904532	0.379	0.488	1
Dhrs3	0.0741754	-1.45816	0.328	0.488	1
Cox5b	0.074278	-0.488476	0.672	0.837	1
Ccdc107	0.0742934	1.41733	0.293	0.186	1
Nono	0.0745607	0.46607	0.724	0.581	1
Rpl3	0.0745731	0.511878	0.897	0.86	1
Fam69b	0.0746511	1.07906	0.121	0.023	1
Hnrnpu	0.0748414	-0.312384	0.621	0.814	1
Nfe2l1	0.0749955	-1.00646	0.448	0.628	1
Prr5l	0.0750206	0.655353	0.414	0.256	1
Tmem237	0.0750422	1.80648	0.224	0.093	1
Rnase4	0.0751165	-0.329747	0.172	0.349	1
Pik3r4	0.0752941	1.12854	0.345	0.302	1
Lemd2	0.075322	-0.867749	0.121	0.302	1
Fendrr	0.0753349	0.678827	0.103	0.047	1
Slc16a13	0.0753401	1.50165	0.155	0.07	1
Klhl9	0.0754263	0.634636	0.552	0.465	1
Dhfr	0.0756663	0.639527	0.138	0.07	1
Mier3	0.0756927	1.19278	0.172	0.093	1
Acad10	0.0758946	0.585301	0.138	0.07	1
Cryzl1	0.0759601	1.29662	0.328	0.209	1
Uggt1	0.0759621	0.545593	0.431	0.349	1
Fam111a	0.0759894	0.979925	0.155	0.07	1
Atad5	0.0759924	0.423722	0.138	0.047	1
Mmp15	0.0760414	-0.632872	0.155	0.326	1
Clca5	0.0760911	-0.943411	0	0.116	1
Tollip	0.0761247	1.26887	0.466	0.419	1
Nop9	0.0761381	-0.691402	0.138	0.256	1
Kcna5	0.0763243	-0.516	0.034	0.209	1
Amd1	0.0764022	3.01351	0.155	0.07	1
A630007B06Rik	0.0764289	0.82014	0.155	0.023	1
Pwp1	0.0766055	-0.859558	0.155	0.302	1
Insig1	0.076702	1.40984	0.431	0.349	1
Stxbp3b	0.0767327	-0.368617	0.034	0.116	1
Ankrd12	0.0768482	0.67003	0.448	0.326	1
Supt6	0.0768658	-0.552611	0.31	0.535	1
Wwc2	0.0769721	1.00488	0.379	0.419	1
Gnl1	0.0769796	-1.15099	0.172	0.326	1
Wash	0.077204	-0.739639	0.603	0.698	1
1110001A16Rik	0.0772493	0.702599	0.328	0.186	1
Zzz3	0.0772605	1.25321	0.31	0.326	1
Rhobtb1	0.077262	0.767594	0.276	0.186	1
Cul5	0.0773245	0.970467	0.224	0.163	1
Ddit3	0.0773355	1.9167	0.155	0.093	1
Map3k3	0.077338	1.40647	0.259	0.209	1
Mtmr2	0.0773539	0.357437	0.81	0.698	1
Snrpd1	0.0775174	-0.38699	0.379	0.581	1
Trim65	0.0776441	1.26331	0.155	0.093	1
Lrrc14b	0.0777204	-0.347717	0.017	0.14	1
Spred2	0.0777835	-0.36961	0.017	0.116	1
Cd200	0.077825	-0.59268	0.914	0.953	1
Flcn	0.0780241	-1.72048	0.362	0.512	1
Ifi35	0.0781183	-0.471539	0.5	0.767	1
Rabac1	0.0782741	0.583877	0.879	0.767	1
Casp9	0.0784705	1.02355	0.19	0.07	1
Scmh1	0.0786155	-0.961723	0.379	0.465	1
Rabep1	0.0786285	1.07698	0.345	0.349	1
Rilp	0.0786444	-2.42505	0.034	0.116	1
Skp1a	0.078669	0.730475	0.793	0.698	1
Gpn3	0.0787139	1.57943	0.155	0.047	1
Aatf	0.0787266	1.09955	0.241	0.163	1
Smg9	0.0787275	0.851099	0.31	0.209	1
Rragc	0.0789063	-1.26326	0.086	0.233	1
Myo18a	0.0789317	-0.473939	0.414	0.581	1
Bnip3	0.078945	0.846265	0.241	0.14	1
Dynlt1a	0.0790208	-0.409134	0.069	0.186	1
Atp9b	0.0790475	-0.274751	0.224	0.395	1
Marcks	0.0791831	-0.599283	0.379	0.558	1
Alkbh6	0.0793976	-1.15879	0.207	0.395	1
Cdh5	0.0794126	-0.635673	0.897	0.93	1
Shb	0.0795206	0.854053	0.19	0.116	1
Rnf123	0.079543	-0.412365	0.241	0.372	1
Pin1	0.0795721	0.821668	0.431	0.372	1
Mrpl49	0.0796816	1.39277	0.276	0.163	1
C920021L13Rik	0.0796879	-1.57893	0.207	0.326	1
Elmo3	0.0797057	-0.768004	0.052	0.163	1
Ogfod2	0.0797358	-0.975397	0.103	0.256	1
Smyd2	0.0797692	-0.769567	0.276	0.442	1
Trnt1	0.0797859	-0.895794	0.172	0.326	1
Alkbh4	0.0798313	-1.11959	0.034	0.186	1
Mtmr14	0.0799493	0.86317	0.19	0.07	1
2510039O18Rik	0.0799722	1.09675	0.293	0.14	1
Tbl3	0.0800094	-0.505228	0.224	0.419	1
Plec	0.080084	0.453965	0.897	0.767	1
Cybasc3	0.0802838	1.11811	0.31	0.186	1
Haus8	0.0803383	1.24034	0.121	0.093	1
Ddx10	0.0804875	1.5256	0.207	0.116	1
Zfp746	0.0806292	-1.26004	0.086	0.233	1
Wdr45	0.0807198	-1.06532	0.138	0.233	1
Rnf6	0.0809012	0.861657	0.224	0.093	1
Ydjc	0.080918	1.26648	0.138	0.047	1
Usp25	0.0810131	-1.56877	0.293	0.442	1
Poglut1	0.0811803	1.63316	0.259	0.14	1
Wdr8	0.081263	1.10606	0.19	0.07	1
Ube2r2	0.0813209	-1.52704	0.362	0.512	1
Nacc2	0.0813779	1.1264	0.259	0.116	1
Rhox8	0.0813948	-0.310922	0.034	0.14	1
Shfm1	0.0814153	-0.278081	0.741	0.86	1
Mrps33	0.0817023	-0.678428	0.414	0.558	1
Foxl2os	0.0817209	-0.52709	0.138	0.349	1
Gars	0.0817406	1.16594	0.483	0.372	1
2700060E02Rik	0.0817849	0.884705	0.655	0.581	1
Gm16386	0.0818125	1.00902	0.155	0.07	1
Leprel1	0.0818138	-1.67278	0.086	0.163	1
Taf6l	0.0818303	1.54374	0.103	0.047	1
Fam198b	0.0818446	0.697515	0.362	0.209	1
Hmgcs1	0.0818465	1.17323	0.276	0.14	1
Zfp281	0.0818623	-2.0155	0.121	0.302	1
Adck4	0.0818625	1.45761	0.155	0.047	1
Fitm2	0.0818848	0.534889	0.121	0.047	1
Pafah1b1	0.0821059	-0.301397	0.276	0.512	1
Hiatl1	0.0821191	1.46568	0.379	0.279	1
Rpl32	0.0823001	-0.499331	0.793	0.884	1
Gm6602	0.0824923	-0.291709	0.517	0.651	1
Eif4g3	0.0825208	-0.736478	0.5	0.698	1
4930555G01Rik	0.0825438	-0.275709	0.034	0.14	1
Snora31	0.0825841	-1.2918	0.017	0.116	1
Kif15	0.0827484	0.43935	0.103	0.023	1
Klhl17	0.0828635	0.892056	0.121	0.047	1
Phc3	0.0829169	-0.712026	0.448	0.605	1
Gnl3l	0.0830068	1.08005	0.672	0.651	1
Ccl27a	0.0830887	1.06494	0.172	0.07	1
Nhlrc2	0.083143	-0.303998	0.121	0.279	1
Robo4	0.0831635	-0.414106	0.828	0.907	1
Fnta	0.0833814	1.51911	0.224	0.116	1
Proser2	0.0833835	0.439982	0.155	0.047	1
Prdx1	0.0833973	0.330981	0.897	0.884	1
Ppp1r9b	0.0835223	-0.586568	0.603	0.791	1
Gm20362	0.083565	-0.467538	0.293	0.512	1
Ilf3	0.0835898	1.01194	0.552	0.535	1
Dennd2c	0.0836258	0.947511	0.121	0.093	1
Eva1b	0.0836993	-0.552231	0.517	0.674	1
Sh3bp5l	0.0837482	-1.68507	0.121	0.256	1
Tbc1d10a	0.0837994	1.63389	0.241	0.163	1
Med16	0.0838108	-2.08112	0.138	0.395	1
Fancc	0.0839947	-0.871282	0.138	0.233	1
Asb13	0.0841216	1.78961	0.138	0.047	1
Wdr75	0.0842896	-0.538504	0.138	0.419	1
Slc12a4	0.0843405	1.25976	0.31	0.279	1
Ubl5	0.0844013	-0.591168	0.621	0.721	1
Sphk2	0.0844082	0.893841	0.207	0.14	1
Psmc1	0.0844135	0.911377	0.586	0.512	1
Erich1	0.0844438	-0.974469	0.276	0.395	1
Fam118b	0.0845251	1.64743	0.397	0.349	1
Ube2q1	0.0846684	-1.29243	0.328	0.419	1
Stk38l	0.0847961	0.658765	0.276	0.233	1
Zfp84	0.0848281	0.83255	0.379	0.395	1
Psmd2	0.084933	1.11886	0.69	0.628	1
C330007P06Rik	0.0849338	1.43263	0.224	0.116	1
Ifi27l1	0.0850645	1.00225	0.655	0.581	1
Zfyve26	0.0853228	1.11376	0.259	0.186	1
Lgals9	0.0854361	-0.585648	0.724	0.814	1
Emc9	0.0854879	2.2396	0.103	0.047	1
Sertad1	0.0856377	0.85532	0.362	0.256	1
Gm4980	0.0858701	-1.70411	0.069	0.14	1
Ephx1	0.0860613	1.57569	0.293	0.163	1
Scyl3	0.0860899	0.568856	0.138	0.116	1
Zfp664	0.0861887	0.984036	0.345	0.279	1
Arl6ip1	0.0864677	1.03306	0.655	0.535	1
Sowahc	0.0865697	0.886234	0.103	0	1
Srp54c	0.0866624	1.04122	0.603	0.465	1
Zfp329	0.0867911	-0.568875	0.121	0.209	1
9230114K14Rik	0.0868341	0.518971	0.224	0.116	1
Zbtb40	0.0869529	-0.341677	0.086	0.186	1
Dchs1	0.087025	-0.415302	0.362	0.605	1
Lnp	0.0871926	0.432496	0.138	0.07	1
Nxf1	0.0872453	0.554239	0.724	0.558	1
Sumo3	0.0872851	1.13707	0.603	0.581	1
Arhgap5	0.0874384	-0.834122	0.103	0.256	1
Crtap	0.0875028	1.05591	0.552	0.442	1
Lcmt2	0.0875714	-1.48585	0.69	0.814	1
Mast4	0.0877095	-0.340891	0.466	0.651	1
Uqcc	0.0878974	1.11859	0.138	0.07	1
Aph1a	0.087927	-0.57356	0.552	0.651	1
Smarce1	0.0879854	0.673988	0.534	0.465	1
Pak1ip1	0.0879949	0.565804	0.362	0.186	1
A630089N07Rik	0.0880085	-0.630023	1	1	1
Ptprj	0.0880531	0.623494	0.155	0.07	1
Pi4kb	0.088058	-0.687356	0.138	0.233	1
Fam168a	0.0880708	0.645251	0.259	0.163	1
Uvrag	0.0882532	0.988017	0.259	0.186	1
Kif2a	0.0883417	-0.788644	0.466	0.581	1
Dnajc10	0.0883447	1.35645	0.448	0.419	1
Ly6c2	0.0883513	0.458675	0.552	0.442	1
Ythdc2	0.0883839	0.570809	0.121	0.023	1
Car7	0.0884333	2.23471	0.103	0.023	1
Crtc2	0.0884931	-0.955924	0.276	0.372	1
Lpl	0.0885572	-2.06743	0.086	0.233	1
4930486L24Rik	0.0885673	-1.07589	0.017	0.14	1
Cd276	0.0885904	-0.382117	0.052	0.186	1
Nup133	0.088848	0.994065	0.414	0.349	1
Cdc73	0.088886	-0.523341	0.052	0.163	1
Thrsp	0.0889195	-3.20036	0.034	0.116	1
Dctd	0.0889298	-0.999965	0.103	0.256	1
Arhgap20	0.0889598	-0.989006	0.069	0.209	1
Mat2a	0.0889993	0.392761	0.81	0.674	1
Polr3gl	0.0890521	0.806895	0.5	0.349	1
Ppfibp1	0.0891558	0.736027	0.741	0.628	1
Polb	0.089157	1.4184	0.362	0.279	1
Zfp607	0.0892663	0.319846	0.707	0.698	1
Arhgef5	0.0892974	-0.411107	0.397	0.558	1
Cd164	0.0893291	1.01454	0.586	0.605	1
Ndnl2	0.0894573	-0.964058	0.069	0.209	1
Araf	0.0894716	0.664455	0.586	0.512	1
Gimap4	0.0895022	-0.717668	0.397	0.581	1
Nsun3	0.0895347	1.0975	0.103	0.023	1
Gtpbp2	0.0895748	-0.728814	0.293	0.465	1
Rap2a	0.089589	0.598531	0.138	0.093	1
Gle1	0.0895895	1.15827	0.397	0.349	1
Actg1	0.0900055	0.478897	0.948	0.907	1
Snapc5	0.0900569	1.74587	0.345	0.233	1
Ly6e	0.090063	0.480515	0.983	1	1
Socs2	0.0900639	0.781893	0.621	0.512	1
Akirin2	0.0901818	1.17622	0.121	0.07	1
Nfkbia	0.0904292	0.668458	0.948	0.93	1
Zfp703	0.0906324	-0.60043	0.052	0.163	1
Clmp	0.0907942	-0.680869	0.052	0.116	1
Gm6981	0.0908493	-1.84387	0.172	0.279	1
Mettl3	0.0910255	0.960296	0.241	0.116	1
Usp20	0.091036	-0.974354	0.034	0.14	1
2010300C02Rik	0.0911539	-0.377444	0.034	0.14	1
Slc39a10	0.0911762	0.820061	0.672	0.512	1
Ttyh2	0.0913806	-0.940921	0.586	0.674	1
Hspbp1	0.0914169	0.569184	0.19	0.14	1
Psmb9	0.0914354	-1.09004	0.586	0.721	1
Selm	0.0914574	-0.515545	0.655	0.767	1
B4galt7	0.0915495	1.06457	0.207	0.116	1
Ufd1l	0.0915591	0.710692	0.534	0.395	1
Kat2a	0.0915881	-1.25364	0.224	0.395	1
9330133O14Rik	0.0918177	-0.964839	0.172	0.302	1
Nipal3	0.0920508	0.447805	0.293	0.186	1
Gphn	0.0922527	0.482732	0.345	0.163	1
Ptpn12	0.0923083	-0.801168	0.276	0.465	1
Rpl35	0.0925913	-0.251463	0.81	0.907	1
Sh3pxd2a	0.0926388	0.490111	0.207	0.116	1
Kdm1b	0.092831	0.470806	0.138	0.047	1
Pde2a	0.0930742	1.08774	0.69	0.674	1
Wtip	0.0933112	-0.304158	0.069	0.326	1
Spice1	0.0933875	0.579661	0.121	0.023	1
Ube3c	0.093444	-0.725059	0.172	0.326	1
Gm14420	0.0934947	-0.675693	0.914	0.884	1
Gtf3a	0.0935149	1.67361	0.31	0.186	1
Lzts2	0.0936024	-0.862411	0.31	0.465	1
Ccnl2	0.0936479	-0.679873	0.586	0.698	1
2310009A05Rik	0.0936482	1.49437	0.379	0.279	1
Eml4	0.0936577	0.433093	0.241	0.116	1
Gm8989	0.093844	-0.715782	0.086	0.186	1
A330023F24Rik	0.094192	-0.380962	0.069	0.186	1
Hdac10	0.0942276	0.862552	0.276	0.163	1
Ptges	0.0942682	-0.70069	0.207	0.302	1
Tmem136	0.094318	-1.0411	0.017	0.116	1
Pkp2	0.094397	-0.979224	0.052	0.163	1
Pgs1	0.0944034	-0.74878	0.431	0.558	1
Zfp788	0.0944477	1.08194	0.138	0.047	1
Ndufs2	0.094501	1.38324	0.5	0.512	1
Gna11	0.0945481	-0.695293	0.621	0.744	1
Nlrc3	0.0945795	-0.401052	0.138	0.279	1
Snx3	0.0947008	0.448823	0.81	0.674	1
Epn1	0.0947499	0.608788	0.276	0.209	1
Ilkap	0.0949957	0.412251	0.414	0.256	1
Twsg1	0.0950062	0.891052	0.207	0.07	1
Mef2c	0.0950466	-1.10521	0.362	0.535	1
Wfdc1	0.0951298	1.15043	0.638	0.558	1
Acacb	0.0952948	0.490513	0.276	0.186	1
Vmn1r58	0.095368	-0.461176	1	0.977	1
Vegfc	0.095479	1.31536	0.172	0.07	1
Atp5k	0.0954837	-0.605718	0.448	0.605	1
Nfkb1	0.0955739	-0.66689	0.328	0.465	1
Sec16a	0.095677	0.985196	0.517	0.512	1
6330407A03Rik	0.0957707	-0.744036	0.052	0.14	1
Lpin3	0.095977	-0.949243	0.121	0.233	1
Zfp106	0.0959867	-1.63732	0.293	0.465	1
Hprt	0.0960947	0.862565	0.603	0.535	1
Cpsf3	0.0961335	-0.435178	0.241	0.442	1
Hid1	0.0961443	-0.876382	0.259	0.372	1
Gm13154	0.0961449	-0.414672	0.086	0.163	1
Gm14207	0.0962555	-0.587484	0.103	0.279	1
Hmmr	0.0963022	-0.304044	0.586	0.907	1
Ccdc85b	0.0963152	-0.45614	0.586	0.767	1
Setd1a	0.0963278	-0.343289	0.155	0.256	1
Abce1	0.0963731	1.33988	0.345	0.279	1
Glb1l	0.0964107	-0.914137	0.069	0.14	1
Smim7	0.0964321	1.20289	0.466	0.395	1
Mapk15	0.0965106	-0.670973	0.017	0.14	1
Rps12	0.0965188	-0.276159	0.845	0.93	1
Gpr146	0.0965366	1.50268	0.621	0.535	1
Tead4	0.0965884	0.916584	0.172	0.14	1
Wsb2	0.0968424	-0.764917	0.276	0.395	1
Oas1g	0.0969059	-0.87518	0.103	0.256	1
Iqcc	0.0969341	-1.44568	0.069	0.209	1
Rif1	0.0970325	0.897794	0.172	0.093	1
4930405P13Rik	0.0970555	0.317081	0.603	0.488	1
Comtd1	0.0970683	-0.903444	0.052	0.163	1
Ctu2	0.0973495	-0.685451	0.31	0.465	1
Spryd3	0.097388	1.19448	0.259	0.233	1
4930503L19Rik	0.0975718	-0.868432	0.224	0.349	1
Uchl5	0.0976432	0.68054	0.397	0.279	1
Nme6	0.0977533	2.11392	0.155	0.07	1
Lmbr1l	0.0977552	-1.579	0.103	0.279	1
Litaf	0.0979305	-0.500762	0.534	0.721	1
BC023829	0.0979471	-1.5693	0.121	0.14	1
Gpank1	0.0980493	1.38088	0.19	0.093	1
Trim39	0.0980915	-0.543295	0.052	0.186	1
Pla2g4b	0.0981217	-0.632722	0.414	0.488	1
Atp6v0e	0.0982191	1.09149	0.586	0.512	1
Ldb2	0.0982821	-0.910751	0.379	0.558	1
2500004C02Rik	0.0987332	-0.33173	0.379	0.558	1
Impdh1	0.0988395	-0.382687	0.448	0.628	1
Ech1	0.0990348	0.887551	0.638	0.535	1
Trappc4	0.0990523	1.19806	0.431	0.372	1
Fdxacb1	0.0991184	0.740066	0.103	0.023	1
Cmc2	0.0991293	0.742642	0.293	0.209	1
Rnf122	0.0991604	-1.12931	0.155	0.326	1
Ubn1	0.0992182	-1.14623	0.276	0.465	1
Mustn1	0.0992653	1.38763	0.103	0.023	1
Eif2b5	0.0992806	1.4474	0.19	0.163	1
Nav1	0.0992819	-0.327612	0.672	0.837	1
Lnx1	0.0993721	-0.293803	0.052	0.14	1
Rpl34-ps1	0.0994413	-0.576158	0.534	0.674	1
Tgfbr3	0.0994621	1.01504	0.31	0.233	1
Zbtb2	0.0994688	0.706986	0.155	0.093	1
Crebzf	0.0995545	1.22554	0.224	0.116	1
Herc3	0.0999932	-0.805593	0.034	0.116	1
Chchd3	0.100111	0.915013	0.517	0.419	1
Ubxn2a	0.100125	-0.29359	0.259	0.395	1
Parva	0.100167	-0.685406	0.431	0.535	1
Tec	0.100354	0.670756	0.207	0.093	1
E330023G01Rik	0.10045	-0.318822	0.345	0.488	1
B9d2	0.100645	-1.08916	0.069	0.186	1
Gstk1	0.100664	-2.37078	0.086	0.14	1
Hif1an	0.100685	0.802857	0.155	0.07	1
Tmem167b	0.100756	0.943275	0.362	0.209	1
Stra6	0.101003	1.10695	0.276	0.163	1
Pdik1l	0.101042	-0.578623	0.086	0.209	1
Eepd1	0.101167	-2.67793	0.034	0.116	1
Snrpg	0.101339	-0.478921	0.466	0.651	1
Relb	0.101362	1.20826	0.241	0.14	1
Mettl23	0.101531	1.41406	0.259	0.163	1
Timm10b	0.101588	-0.383634	0.483	0.651	1
Prrc2c	0.101662	0.70235	0.81	0.791	1
Inhbb	0.101715	-0.940934	0.069	0.186	1
Glod5	0.101795	-1.94099	0.052	0.14	1
Spg7	0.101884	0.781035	0.259	0.163	1
Bhlhe40	0.101963	-0.368145	0.5	0.651	1
4930470H14Rik	0.101971	-0.457267	0.862	0.953	1
Actn1	0.102024	-1.60987	0.293	0.535	1
Fbxo3	0.102026	1.36126	0.379	0.256	1
Clcn4-2	0.102059	-0.49503	0.345	0.488	1
Ighmbp2	0.102099	-0.806129	0.448	0.605	1
Mad2l1	0.102118	0.723933	0.19	0.07	1
Tmem222	0.102192	0.84184	0.31	0.163	1
Ist1	0.102337	0.710635	0.603	0.535	1
Bcl10	0.10235	-0.900915	0.224	0.349	1
Bcl3	0.102369	1.49838	0.172	0.14	1
Rhod	0.102427	-1.33292	0.138	0.279	1
Samd1	0.102554	-1.06041	0.069	0.186	1
Zfp800	0.102969	0.813368	0.103	0.047	1
Chordc1	0.103003	-0.907159	0.259	0.372	1
Ngrn	0.103164	1.69931	0.224	0.116	1
Mtif2	0.103228	-0.728349	0.293	0.465	1
Fmnl2	0.103336	-1.28004	0.155	0.442	1
Ap5m1	0.103662	-0.487246	0.207	0.14	1
Creg1	0.10375	1.07524	0.31	0.163	1
Ptgis	0.103912	0.791797	0.276	0.14	1
Ncapg	0.103942	0.606312	0.121	0.047	1
Amot	0.103951	0.782481	0.207	0.116	1
Zfp959	0.104137	-1.21007	0.172	0.349	1
Lhfpl2	0.104243	0.844929	0.19	0.163	1
Csad	0.104278	1.397	0.259	0.186	1
Polr3k	0.104654	-0.698647	0.276	0.395	1
Idh2	0.104658	0.446147	0.224	0.116	1
Akt1	0.104794	-0.765401	0.466	0.605	1
Mamld1	0.104802	-1.02351	0.121	0.233	1
Disc1	0.104866	-0.724984	0.069	0.163	1
Pik3ca	0.104939	-0.250762	0.224	0.395	1
Papd4	0.104994	1.31178	0.31	0.209	1
Slc22a5	0.105044	0.467175	0.207	0.116	1
Ncaph	0.105136	-0.959957	0.155	0.279	1
Parp1	0.105428	0.836907	0.31	0.209	1
Ehmt1	0.105454	-1.10078	0.31	0.419	1
Zfp944	0.105619	0.392665	0.172	0.14	1
Zyx	0.105658	1.16806	0.466	0.395	1
1300018J18Rik	0.105865	1.73647	0.155	0.116	1
Sirpa	0.105918	-0.30739	0.138	0.326	1
Sgol2	0.105937	-0.296058	0.569	0.698	1
Zxdc	0.105953	-0.686877	0.052	0.14	1
Mif4gd	0.105955	1.46276	0.328	0.209	1
Snapc1	0.105973	-0.681805	0.241	0.349	1
Myrip	0.106067	1.14444	0.155	0.047	1
Cluh	0.106146	-0.473741	0.069	0.186	1
Spg21	0.106181	1.39812	0.241	0.186	1
Eif4a3	0.106206	1.04895	0.552	0.512	1
Plk1s1	0.106207	1.34485	0.241	0.163	1
Rin2	0.106238	-1.53604	0.224	0.349	1
Akr1c14	0.106249	2.40925	0.172	0.093	1
Ccdc115	0.106508	-1.50309	0.259	0.326	1
Rab7	0.106514	0.75786	0.586	0.442	1
Phc2	0.10656	-0.68581	0.31	0.419	1
Taf4a	0.106633	-0.457468	0.086	0.163	1
Nsd1	0.106845	-0.659258	0.586	0.744	1
Pdgfd	0.106914	1.91311	0.224	0.186	1
Ctnnbip1	0.10699	-0.935554	0.414	0.535	1
Nudt2	0.107141	1.28404	0.138	0.047	1
Ctsz	0.107191	1.12564	0.397	0.326	1
Tspo	0.107201	0.906039	0.81	0.767	1
Aaas	0.107274	1.60594	0.241	0.14	1
Pitpna	0.107367	-1.49279	0.414	0.651	1
Mrpl52	0.107438	-0.434172	0.431	0.628	1
Nup85	0.107642	1.24281	0.207	0.186	1
Pcdhgc3	0.107694	0.67764	0.224	0.116	1
Cd38	0.107922	0.390266	0.414	0.744	1
Tspan5	0.108	0.812973	0.414	0.372	1
Spry2	0.108082	0.93392	0.241	0.116	1
Sec11c	0.108183	0.959982	0.552	0.419	1
Gm17660	0.108239	-0.535415	0.034	0.163	1
Nap1l4	0.108247	1.02608	0.621	0.581	1
Srrm1	0.10836	-0.551689	0.448	0.558	1
Cd40	0.108435	-1.33767	0.155	0.279	1
Foxf1	0.108587	-0.495541	0.086	0.233	1
Fkbp2	0.108648	0.778952	0.397	0.256	1
Arhgap25	0.108711	-1.06194	0.172	0.349	1
Plp2	0.108749	-0.78339	0.466	0.628	1
Angptl4	0.108782	0.274595	0.362	0.558	1
Sema6a	0.108859	-0.305554	0.569	0.791	1
Cd2ap	0.108893	0.51036	0.517	0.419	1
Rlf	0.108945	-0.3255	0.138	0.163	1
Aig1	0.108997	-0.827246	0.207	0.372	1
Chst11	0.109381	-0.293961	0.103	0.349	1
Pde4d	0.109537	-0.523396	0.172	0.279	1
Eif4ebp2	0.109553	1.12862	0.138	0.14	1
Polr2j	0.109615	-1.08424	0.345	0.442	1
Pitpnm2	0.109625	-0.664517	0.241	0.465	1
Ubtd1	0.109628	-0.536359	0.345	0.512	1
LOC100503496	0.109869	-0.695248	0.121	0.209	1
2022-09-07	0.109871	0.877227	0.69	0.651	1
Shroom4	0.110239	0.357476	0.621	0.512	1
H2afy2	0.110257	1.8102	0.103	0.023	1
Mdm2	0.110263	-0.706325	0.293	0.442	1
Mfsd8	0.110432	1.1935	0.121	0.07	1
Sh3gl2	0.110432	0.310328	0.655	0.581	1
Reck	0.11054	1.21365	0.207	0.14	1
9830001H06Rik	0.110542	-0.676095	0.345	0.395	1
Tmem100	0.110588	2.34552	0.138	0.093	1
Nbea	0.110638	-0.428866	0.172	0.233	1
Lcp2	0.11067	-0.381272	0.362	0.535	1
Foxn3	0.110713	-0.416733	0.276	0.442	1
Aaed1	0.110923	0.864162	0.414	0.349	1
Usmg5	0.110985	-0.422219	0.552	0.674	1
Cdc42ep4	0.111225	1.07871	0.517	0.465	1
Usb1	0.111293	1.20837	0.241	0.186	1
2610002J02Rik	0.111329	-1.00036	0.155	0.302	1
Setd7	0.111339	-0.764439	0.207	0.302	1
Por	0.111386	1.08453	0.362	0.279	1
Ces2g	0.11139	-0.993416	0.017	0.14	1
Cenpa	0.111451	0.940278	0.172	0.07	1
Slc39a3	0.111616	1.03488	0.259	0.186	1
Ythdf3	0.111749	-1.26843	0.293	0.349	1
Wrn	0.111758	-0.605476	0.121	0.302	1
Stambp	0.111764	-0.554486	0.138	0.256	1
Sorbs1	0.111805	0.878106	0.569	0.465	1
Zfc3h1	0.111962	-1.59833	0.31	0.395	1
Agrn	0.112367	-0.364603	0.828	0.814	1
Ica1	0.112377	-0.385938	0.276	0.512	1
Rhot1	0.112606	1.33596	0.31	0.326	1
Odf3b	0.112616	1.41378	0.121	0.023	1
Sh2d5	0.112688	-0.625135	0.069	0.163	1
Mbtd1	0.112775	-0.414112	0.034	0.186	1
Ppig	0.112781	0.826601	0.466	0.419	1
Dach1	0.112841	-0.459133	0.121	0.209	1
Tnc	0.112992	-0.405824	0.034	0.116	1
Pdrg1	0.113105	1.12645	0.466	0.372	1
3110082I17Rik	0.113274	1.16366	0.207	0.116	1
Cers5	0.11331	1.28633	0.569	0.465	1
Aox1	0.113324	-0.901816	0.052	0.163	1
Rnf113a2	0.113477	-1.30039	0.086	0.209	1
Frrs1	0.11355	-1.02776	0.155	0.233	1
Mrpl12	0.113627	-0.696871	0.293	0.465	1
Ppcs	0.113689	0.928421	0.224	0.093	1
Traf1	0.113724	0.496283	0.121	0.07	1
Zfp523	0.113734	1.63454	0.172	0.116	1
Mlph	0.113869	1.21686	0.172	0.07	1
H2-K2	0.113932	-0.732642	0.155	0.326	1
Birc5	0.113942	1.12927	0.397	0.488	1
Odf2l	0.113958	-0.6564	0.034	0.116	1
Hps3	0.114064	-1.60066	0.345	0.512	1
Xpo1	0.114068	0.677157	0.293	0.186	1
Ung	0.114127	0.882336	0.103	0.047	1
A130010J15Rik	0.114151	0.749521	0.362	0.256	1
0610010F05Rik	0.114319	0.445369	0.138	0.023	1
Zfp275	0.114327	-0.805422	0.121	0.349	1
Etfa	0.114388	0.521222	0.448	0.302	1
Cdca8	0.11445	0.94734	0.138	0.093	1
2900056M20Rik	0.114475	1.01079	0.207	0.14	1
Nol9	0.114706	-1.41668	0.19	0.302	1
Ubac2	0.114737	-0.616633	0.345	0.512	1
Derl2	0.114773	0.575046	0.414	0.279	1
Brix1	0.114892	-0.73457	0.207	0.349	1
Cxx1c	0.114916	-0.430055	0.259	0.395	1
Ankrd13a	0.115255	-0.80686	0.431	0.512	1
Gm13826	0.115339	-0.512425	0.569	0.674	1
Dnajc5	0.115354	-0.517026	0.328	0.465	1
Mafg	0.115463	-2.32623	0.224	0.326	1
Wls	0.115534	0.676852	0.466	0.372	1
Snx13	0.11564	-0.871093	0.207	0.326	1
Stard8	0.115658	-0.739903	0.224	0.302	1
Larp7	0.115703	1.25712	0.293	0.186	1
Tbl2	0.115895	1.10037	0.207	0.163	1
1110046J04Rik	0.115907	-0.493576	0.086	0.186	1
Ldb1	0.116013	-0.492464	0.397	0.581	1
Actr5	0.11606	-0.355915	0.017	0.116	1
Tspan15	0.116112	-0.786061	0.5	0.767	1
Banf1	0.116323	-0.348953	0.534	0.698	1
Mrps10	0.116423	-0.528196	0.172	0.326	1
Marf1	0.116481	0.73088	0.414	0.326	1
Ankrd28	0.116547	-0.563781	0.19	0.302	1
Glt25d1	0.116591	-0.631211	0.379	0.512	1
Stra13	0.116606	-1.14069	0.328	0.488	1
4922501L14Rik	0.116616	-0.750724	0.069	0.186	1
Tubgcp2	0.116804	1.71122	0.207	0.233	1
Stat1	0.117127	-0.595123	0.569	0.721	1
Tma16	0.117545	0.644275	0.121	0.07	1
2310035C23Rik	0.11757	0.420336	0.241	0.186	1
Ptgs1	0.117636	-0.866957	0.052	0.163	1
Fancl	0.117797	-0.770846	0.069	0.116	1
Rcbtb2	0.117808	1.14972	0.276	0.163	1
Mapk3	0.117854	-0.811513	0.517	0.674	1
Pigg	0.117867	1.11073	0.103	0.047	1
Nit2	0.118073	1.54864	0.241	0.163	1
Pdgfa	0.118234	1.76848	0.103	0.023	1
Gm12505	0.118344	-0.525262	0.121	0.233	1
Sass6	0.118539	0.344426	0.207	0.14	1
Rab34	0.118598	1.67253	0.103	0.07	1
Gtf2i	0.118653	0.575814	0.69	0.605	1
Arid4b	0.118792	0.983115	0.414	0.349	1
Coro2b	0.118817	-0.3659	0.448	0.605	1
Cpne3	0.118914	1.04391	0.397	0.372	1
Ube2j1	0.118949	1.26697	0.431	0.302	1
Dusp6	0.119063	-1.10365	0.586	0.744	1
Arhgdia	0.119268	0.527515	0.897	0.884	1
Snn	0.119306	-0.80685	0.224	0.326	1
Prr14	0.119634	-0.755557	0.431	0.581	1
H2-T10	0.119814	-0.956121	0.431	0.605	1
Gaa	0.119875	0.514079	0.328	0.233	1
Irf6	0.119964	1.27041	0.121	0.023	1
C230052I12Rik	0.120038	0.737679	0.103	0.047	1
Gnpda1	0.120068	2.05473	0.155	0.093	1
Polr2e	0.120134	1.15651	0.517	0.512	1
Cd47	0.120192	0.850437	0.707	0.698	1
Asb1	0.120503	-0.571608	0.052	0.14	1
Ccnt2	0.120741	-0.719767	0.448	0.651	1
Trim28	0.12086	-0.434177	0.345	0.535	1
Rnf144b	0.121001	1.21692	0.276	0.256	1
Elf2	0.12104	-0.508785	0.241	0.372	1
Cbfa2t2	0.121192	0.700669	0.379	0.326	1
Bmf	0.121261	0.914083	0.138	0.07	1
Fbxl4	0.121263	1.44231	0.19	0.163	1
Pprc1	0.121419	-0.518551	0.19	0.372	1
Plbd2	0.121543	-0.807346	0.293	0.419	1
Pip5k1b	0.121544	0.560291	0.121	0.047	1
Ncln	0.121676	-0.403138	0.328	0.512	1
Cyld	0.121774	-0.291295	0.759	0.907	1
Nelfe	0.121782	1.26422	0.362	0.256	1
Snrk	0.122025	0.470234	0.931	0.814	1
Vps11	0.122188	0.507335	0.328	0.209	1
Zfp248	0.122208	-1.67375	0.086	0.116	1
Arhgef12	0.122289	-0.69094	0.552	0.674	1
Pcdh1	0.122495	-0.379527	0.362	0.535	1
Ablim1	0.122528	0.633743	0.931	0.884	1
Edem1	0.122534	-0.69872	0.259	0.326	1
Lztr1	0.122552	-0.779638	0.259	0.395	1
Ccdc47	0.122574	0.956657	0.483	0.442	1
Top2a	0.122581	0.85671	0.138	0.093	1
Plekha2	0.122584	0.61111	0.207	0.163	1
Phf11d	0.122667	-1.3493	0.31	0.465	1
Chd6	0.122704	0.524516	0.431	0.326	1
Ankrd23	0.122889	-0.56857	0.172	0.279	1
Smap2	0.122899	-0.793054	0.121	0.256	1
Strada	0.122979	-1.1202	0.19	0.279	1
2310003H01Rik	0.123081	0.974474	0.138	0.093	1
Prr14l	0.123085	-0.648413	0.224	0.349	1
Asah2	0.123141	-0.507032	0.069	0.186	1
Amn1	0.123211	1.81395	0.103	0.07	1
Sgce	0.123271	1.29147	0.103	0.07	1
Ndufaf2	0.123325	-1.60248	0.172	0.279	1
Dnmt3a	0.123418	0.703202	0.31	0.279	1
Dennd5b	0.123423	-0.576174	0.603	0.767	1
Dnajc3	0.12349	1.12384	0.552	0.442	1
2010107E04Rik	0.123504	-0.521207	0.534	0.721	1
Exosc5	0.123615	0.801335	0.293	0.209	1
Zbtb48	0.123623	1.76272	0.138	0.07	1
Adsl	0.123772	0.748263	0.672	0.558	1
Prrc2b	0.123788	-0.661261	0.569	0.744	1
Enpp4	0.123847	0.501255	0.172	0.07	1
Snrpb2	0.123896	-1.05296	0.414	0.535	1
Snx4	0.123956	0.867608	0.431	0.372	1
Cdk8	0.124139	-0.770993	0.052	0.186	1
Macrod2	0.124364	-0.667988	0.069	0.186	1
Lsm10	0.124414	-1.00978	0.19	0.302	1
Abr	0.124415	0.656077	0.414	0.256	1
Picalm	0.124436	-0.329441	0.724	0.791	1
Ccdc82	0.124446	-0.604777	1	0.977	1
Mpp6	0.124486	-0.618978	0.103	0.233	1
Gbp3	0.124759	-0.326596	0.517	0.744	1
Atad3a	0.124785	-1.60745	0.138	0.302	1
Vps13a	0.124826	0.565348	0.345	0.256	1
Man2a2	0.124998	0.98776	0.224	0.256	1
Rcbtb1	0.125113	0.445517	0.328	0.186	1
Oxsm	0.125278	-0.614052	0.034	0.14	1
Tuba1b	0.12551	0.797035	0.828	0.814	1
Ripk1	0.1259	1.08996	0.259	0.163	1
Rpp38	0.125982	1.59793	0.121	0.07	1
Idh3a	0.126149	0.793212	0.328	0.279	1
Dynlrb1	0.126246	-0.543928	0.672	0.791	1
Myh9	0.126301	-0.41705	0.793	0.953	1
Slc16a2	0.126321	0.848709	0.448	0.349	1
Pgm2l1	0.126363	0.618049	0.207	0.186	1
Gltscr2	0.126545	0.599638	0.741	0.674	1
BC018507	0.12658	-0.320727	0.155	0.326	1
Mxi1	0.126655	1.47383	0.121	0.116	1
5730507C01Rik	0.126768	0.445025	0.483	0.395	1
Bmx	0.126878	1.15604	0.155	0.07	1
Cyp2j6	0.127028	-0.487872	0.121	0.256	1
Trim34a	0.127182	-0.730866	0.241	0.442	1
Txndc11	0.127354	-1.38976	0.259	0.372	1
Map2k4	0.127473	-0.630414	0.19	0.326	1
Mybbp1a	0.127526	-0.622158	0.362	0.512	1
Polr3h	0.127729	-0.884825	0.034	0.163	1
Smu1	0.127774	1.18015	0.414	0.349	1
Tor1aip2	0.127967	-0.293163	0.397	0.651	1
Ttc28	0.127971	0.612994	0.362	0.302	1
Spr	0.128025	1.35773	0.276	0.186	1
Sec62	0.128061	0.569481	0.741	0.674	1
Rpl12	0.128064	-0.559188	0.793	0.86	1
Apaf1	0.128169	-0.276939	0.172	0.349	1
S100a11	0.128301	-0.531243	0.793	0.86	1
Cct4	0.128381	0.768717	0.603	0.605	1
Myo9a	0.128495	0.380224	0.259	0.349	1
Nedd1	0.128573	1.32388	0.207	0.163	1
Pom121	0.128604	-0.504334	0.241	0.349	1
Pcgf2	0.128724	-0.596529	0.103	0.186	1
Slc25a20	0.128786	1.49142	0.328	0.326	1
Gtf2b	0.128904	1.16602	0.362	0.279	1
Tnfrsf8	0.128991	0.267405	0.103	0.023	1
Srd5a3	0.129001	-0.812255	0.241	0.349	1
Ppp1ca	0.129119	0.592783	0.724	0.628	1
Bcl2	0.129636	-0.634021	0.121	0.279	1
Plekhm1	0.129644	-0.920629	0.293	0.395	1
Slc27a4	0.12974	-0.657038	0.052	0.14	1
Polr3d	0.129886	-1.18567	0.086	0.14	1
Ift88	0.130043	-0.776946	0.034	0.116	1
Dctn3	0.130132	-0.601149	0.397	0.558	1
Cyb5r4	0.130183	0.706525	0.241	0.093	1
Syap1	0.130293	1.17488	0.207	0.116	1
Clptm1l	0.130369	-0.758705	0.172	0.326	1
Thada	0.13046	0.397483	0.155	0.093	1
Rcn2	0.130489	1.11935	0.431	0.395	1
[truncated: 4,743 more rows]

## Sheet: Los vs aPD1
	p_val	avg_log2FC	pct.1	pct.2	p_val_adj
Mt1	3.85e-13	-3.55998	0.172	0.655	8.38e-09
Igfbp3	6.08e-09	3.1316	0.655	0.155	0.00013231
Rab11fip1	2.32e-08	-1.86245	0.241	0.607	0.00050416
Fam167b	4.36e-08	4.49948	0.448	0.024	0.00094949
H2-Q4	4.38e-08	-1.12075	0.69	0.976	0.000953
Pltp	3.23e-07	-0.994273	0.845	1	0.00703638
Tmem98	4.1e-07	-1.36833	0.293	0.679	0.00891526
Ddit4	1.68e-06	0.829618	0.776	0.44	0.0364704
Slc16a2	2.87e-06	-1.26186	0.448	0.774	0.0624283
Apod	4.14e-06	-2.78504	0.431	0.738	0.0900837
Mylip	4.97e-06	-2.70362	0.034	0.274	0.108102
Plekhg1	5.79e-06	-1.47688	0.328	0.679	0.125941
Ms4a6d	7.05e-06	3.17196	0.379	0.036	0.153412
Slco2a1	7.48e-06	2.29635	0.397	0.06	0.162722
Apoe	7.8e-06	-1.16289	0.569	0.893	0.16967
Pomc	9.24e-06	-2.23143	0.086	0.357	0.201135
Adh1	1.29e-05	-3.50329	0.034	0.298	0.281502
Trim8	1.31e-05	-1.81659	0.19	0.464	0.28429
Frmd5	2.1e-05	-1.80249	0.069	0.286	0.457728
Mt2	2.69e-05	-2.53565	0.155	0.429	0.585506
AW112010	2.97e-05	-1.24691	0.345	0.655	0.646981
Cx3cl1	3e-05	-1.29592	0.224	0.607	0.653995
Rbp1	3.01e-05	-1.67097	0.259	0.524	0.654084
Pcp4l1	3.06e-05	-0.259962	0.5	0.881	0.666926
Elovl6	3.28e-05	1.34574	0.362	0.071	0.712873
Wbp5	3.82e-05	1.11187	0.759	0.524	0.832014
C1qtnf1	5.64e-05	1.31728	0.345	0.012	1
Slc22a8	6.56e-05	-1.00452	0.466	0.75	1
Impact	7.5e-05	-1.66716	0.034	0.25	1
Socs3	8.47e-05	2.36221	0.517	0.238	1
Myo1d	9.24e-05	-1.26338	0.293	0.583	1
Ormdl3	0.0001179	-1.93896	0.138	0.393	1
Prnp	0.00011859	-1.12894	0.655	0.857	1
Aldh2	0.00012063	-0.564038	0.5	0.798	1
Lrg1	0.00013878	2.06999	0.483	0.179	1
Ccbp2	0.00015221	2.45993	0.241	0	1
Slfn2	0.00015955	-2.19408	0.155	0.381	1
Tnfrsf19	0.00016184	-0.91615	0.328	0.619	1
Nfia	0.00018849	-0.872653	0.707	0.833	1
Plod3	0.00020907	1.55915	0.552	0.238	1
Ggact	0.00022402	-2.05289	0.19	0.44	1
Notum	0.00022927	-2.24666	0.034	0.25	1
Add1	0.00026669	-1.3998	0.431	0.679	1
6330403M23Rik	0.00026673	-1.61274	0	0.179	1
Rnf183	0.00027623	1.73335	0.31	0.036	1
Dcbld1	0.00027829	2.33734	0.241	0.024	1
Nfic	0.00028257	-1.19117	0.534	0.702	1
Nat6	0.00028744	-1.50076	0.155	0.286	1
Ssr4	0.00029384	1.06167	0.69	0.44	1
Ppia	0.00031677	0.585652	1	0.988	1
Gsta4	0.00033041	-1.59814	0.655	0.833	1
Nsmf	0.00034068	-1.27628	0.276	0.5	1
Tmem258	0.00034914	1.54551	0.586	0.31	1
Ckap4	0.00035164	1.17639	0.414	0.06	1
Cks1b	0.00035811	3.24032	0.259	0.048	1
Tspan13	0.00036176	-0.344925	0.724	0.917	1
Pcdh7	0.00036746	1.25899	0.276	0.012	1
Ptpn18	0.00037514	1.58132	0.345	0.119	1
Qrich1	0.00041516	1.15839	0.621	0.357	1
Amotl2	0.00046664	1.19327	0.534	0.214	1
Gja1	0.00050158	1.72674	0.534	0.238	1
Nox4	0.00051216	1.69479	0.31	0.024	1
B2m	0.00053115	-0.361163	1	1	1
Sgsm3	0.00053656	1.03711	0.397	0.143	1
Kifap3	0.00053767	-2.03916	0.069	0.262	1
Pcdh17	0.00053855	0.86086	0.241	0.024	1
Lamb1	0.0005684	1.10506	0.448	0.167	1
Cotl1	0.00057139	0.9868	0.293	0.036	1
Gramd1b	0.00059955	-1.00108	0.052	0.202	1
H2-K1	0.0006057	-0.538074	0.948	1	1
Tacr1	0.00063061	1.66371	0.31	0.095	1
Lcp2	0.0006532	1.5008	0.362	0.083	1
Impdh1	0.00065949	-0.801176	0.448	0.702	1
Mid1	0.00066053	1.54633	0.603	0.357	1
St6galnac3	0.0006645	-0.908055	0.31	0.607	1
Cdh2	0.00068977	1.91243	0.448	0.286	1
Camk2d	0.00069958	-1.44597	0.259	0.476	1
Manf	0.00072477	0.918675	0.534	0.262	1
Ccl19	0.00073727	-1.84861	0.172	0.357	1
D730039F16Rik	0.00073865	-2.01414	0.052	0.238	1
Ch25h	0.00080425	1.13783	0.431	0.179	1
Cdkn1a	0.00081505	0.607788	0.897	0.714	1
Srgn	0.00082652	-0.872036	0.81	0.893	1
1700011J10Rik	0.00088183	-2.54125	0.103	0.25	1
Fam222b	0.00091093	-1.36916	0.172	0.274	1
Bsg	0.00094774	-0.597235	0.983	0.988	1
Igfbp7	0.00095047	1.71204	0.845	0.774	1
Dph5	0.00095299	-1.0811	0.793	0.881	1
Acp6	0.00096922	1.72522	0.31	0.071	1
Rhbdl2	0.00100084	2.43436	0.345	0.143	1
Psmb8	0.00100211	-0.71814	0.586	0.821	1
Snrk	0.00103324	1.01964	0.931	0.726	1
Adamts8	0.0010804	1.65	0.241	0.024	1
Rpl8	0.00108959	0.36197	1	0.893	1
Apold1	0.0011188	0.716994	0.586	0.286	1
2310009A05Rik	0.0011444	1.59263	0.379	0.107	1
Caml	0.00114518	-0.852622	0.276	0.536	1
Slco1c1	0.0011519	-0.383144	0.534	0.833	1
Ccdc91	0.00115263	-1.47735	0.086	0.298	1
Piezo2	0.00116018	0.425239	0.241	0	1
Mmp14	0.00119211	1.34312	0.31	0.095	1
Uck2	0.00124296	1.27814	0.207	0.012	1
Sec61b	0.00130119	1.16554	0.638	0.417	1
Mad2l1	0.00130191	1.9256	0.19	0.036	1
B4galt4	0.00133626	1.7108	0.552	0.298	1
Maoa	0.00135949	-0.935992	0.724	0.917	1
Dpm3	0.00138118	-2.14348	0.207	0.381	1
Rnf126	0.00138325	1.26247	0.259	0.048	1
Ppp2r5d	0.00140282	1.45438	0.397	0.202	1
C2cd2	0.00140836	0.869461	0.483	0.31	1
Gpi1	0.00144948	-0.629659	0.828	0.929	1
Gpd2	0.00145228	-0.994495	0.448	0.655	1
Zfp11	0.00146842	-0.573296	0.81	0.869	1
Zbed4	0.00147597	-1.00185	0.017	0.143	1
Scgb3a1	0.00150968	1.771	0.431	0.143	1
Ptprb	0.00152302	-1.07665	0.966	0.976	1
Ceacam1	0.00153812	-0.998039	0.31	0.583	1
Cuedc2	0.00156154	-1.36037	0.379	0.583	1
Rpp14	0.0015819	-1.89045	0.138	0.25	1
Plekhg5	0.00162278	-0.92953	0.5	0.702	1
S100a6	0.00170886	0.899546	0.5	0.202	1
Rpl10	0.00171245	0.758478	0.966	0.893	1
Zhx1	0.00176943	-1.46146	0.397	0.524	1
Picalm	0.00178486	0.940674	0.724	0.452	1
Tmed9	0.0017873	1.09893	0.586	0.369	1
Slc25a1	0.0018603	-1.70871	0.293	0.464	1
Figf	0.00186473	-0.861566	0	0.167	1
Spock2	0.00186741	-0.594058	0.655	0.869	1
Naga	0.00193619	-1.71838	0.138	0.286	1
Gstk1	0.00195982	-2.36618	0.086	0.226	1
Ifit3	0.00198845	-1.66172	0.31	0.548	1
Igf1r	0.00202746	-0.815568	0.621	0.798	1
Cxcl12	0.00202937	-0.9682	0.431	0.714	1
Ehd3	0.00208169	1.97966	0.293	0.095	1
Gstm2	0.0020888	-2.85105	0.069	0.179	1
Tspan6	0.002113	1.39096	0.345	0.119	1
Elovl7	0.00212434	-1.1165	0.276	0.524	1
1500012F01Rik	0.0022076	1.09651	0.431	0.179	1
Eid1	0.00222158	1.53929	0.207	0.024	1
Lgals4	0.00223489	-1.33885	0.103	0.274	1
Dnm3	0.00237768	-1.19981	0.397	0.595	1
Tmem173	0.00238742	1.15342	0.431	0.167	1
Itm2a	0.00240649	-0.739621	0.845	0.917	1
F8a	0.00242112	-1.55624	0.069	0.179	1
Tom1l2	0.00242516	-1.04952	0.379	0.524	1
Stc2	0.00252601	1.37846	0.172	0	1
Fam134c	0.00260342	-1.38885	0.224	0.357	1
Ccdc23	0.00266625	1.79221	0.534	0.345	1
Ezh2	0.00267604	1.26228	0.241	0.048	1
Itih5	0.00271515	-0.755143	0.293	0.607	1
Aplnr	0.00279562	1.25618	0.414	0.179	1
Pim3	0.00285781	0.970265	0.672	0.381	1
Slc38a7	0.00286155	-1.11963	0.103	0.238	1
Efr3b	0.00290128	-0.637293	0.517	0.774	1
Marcksl1	0.00290325	1.238	0.31	0.107	1
Sox17	0.00291669	-0.61306	0.69	0.845	1
Setd7	0.00299073	-1.1399	0.207	0.286	1
Car13	0.00299136	1.55574	0.19	0.012	1
2810442N19Rik	0.0030428	-1.05242	0	0.119	1
Tsc2	0.00305968	-1.15282	0.466	0.583	1
Cldn5	0.003115	-0.445422	0.948	1	1
Fiz1	0.00311671	1.20227	0.259	0.06	1
Rnase4	0.00312373	-1.60648	0.172	0.369	1
Fkbp11	0.00323548	1.79906	0.155	0	1
Mnda	0.00324436	1.64073	0.207	0.024	1
Ehd4	0.00330424	0.678877	0.638	0.381	1
H2-K2	0.00330851	-1.70616	0.155	0.321	1
Fbxo28	0.00331802	-0.940488	0	0.119	1
Zswim8	0.00334958	-1.08734	0.293	0.381	1
Churc1	0.00334969	-0.818107	0.914	0.988	1
Cybrd1	0.00342801	-0.264998	0.362	0.667	1
Mif	0.00343945	1.72004	0.586	0.429	1
Esf1	0.00350298	-1.26668	0.138	0.298	1
Tmem50a	0.00356344	-0.456792	0.621	0.845	1
Lin9	0.00359181	2.11467	0.172	0.012	1
Prdm1	0.00359536	1.42503	0.224	0.036	1
Gchfr	0.00361739	1.88172	0.172	0.012	1
Rps6kc1	0.00362642	-1.14347	0.017	0.119	1
Zfp808	0.00362783	-1.23276	0.121	0.321	1
Fam174a	0.00363429	-1.7295	0.207	0.369	1
Gale	0.00365584	1.41822	0.207	0.024	1
Syne2	0.00367028	-0.472158	0.241	0.56	1
Blzf1	0.00367378	1.41406	0.276	0.083	1
Hmga1	0.00374186	-1.55204	0.052	0.202	1
Pdgfc	0.00375968	1.15484	0.155	0	1
Serinc5	0.00379299	-0.781063	0.259	0.405	1
Fcgrt	0.00379386	-0.392945	0.5	0.798	1
Tecpr1	0.00386456	-1.05047	0.345	0.512	1
Echdc1	0.00393015	1.23278	0.31	0.095	1
Cav1	0.0039357	-0.672223	0.603	0.762	1
Prkrip1	0.00395886	-1.62836	0.155	0.274	1
Cacul1	0.00399342	-1.4573	0.19	0.274	1
Wfdc1	0.00400695	-0.331566	0.638	0.833	1
Leng8	0.00401502	0.317121	0.81	0.571	1
Ctgf	0.00405255	1.19124	0.259	0.083	1
Gpx8	0.00405706	2.7196	0.155	0	1
Bmp1	0.00407682	1.04081	0.466	0.238	1
Sp100	0.00413777	-0.796206	0.586	0.726	1
Map3k6	0.00416073	1.91728	0.207	0.048	1
Fscn1	0.00420521	1.30862	0.466	0.274	1
Slc39a10	0.0042164	-0.462219	0.672	0.845	1
Tiam1	0.00430843	-1.00178	0.138	0.321	1
Hspbap1	0.00432459	0.631285	0.224	0.083	1
Stra6	0.00437586	-0.839849	0.276	0.476	1
Pgs1	0.00439189	1.04107	0.431	0.226	1
Gbas	0.00443768	-0.908232	0.379	0.548	1
2810417H13Rik	0.00450073	1.99577	0.345	0.19	1
Fosl2	0.00451049	0.996949	0.534	0.286	1
Macf1	0.00455913	-0.655143	0.897	0.917	1
Rgmb	0.00460115	-1.44431	0.017	0.131	1
Unc45a	0.00466131	1.37487	0.431	0.19	1
Uvssa	0.00466589	-1.23064	0.259	0.464	1
Aifm1	0.00466935	1.73682	0.31	0.119	1
Tnfsf10	0.00471145	-0.658939	0.707	0.798	1
Ehmt1	0.00474518	-1.2286	0.31	0.429	1
Nhsl2	0.00474761	-0.952112	0.31	0.56	1
Krtcap2	0.00475454	0.600155	0.845	0.655	1
Mgst1	0.00482237	-0.541326	0.121	0.369	1
6430548M08Rik	0.00486667	0.678176	0.172	0.012	1
Zfp646	0.00493917	-0.874137	0.052	0.19	1
Slc40a1	0.00498327	-0.693378	0.603	0.738	1
Rcn1	0.00502936	1.20022	0.293	0.119	1
Maged2	0.00509924	1.85684	0.448	0.202	1
Zfp358	0.00526086	-1.44708	0.138	0.238	1
Sult1a1	0.00529925	1.92031	0.362	0.179	1
Mcmbp	0.00534335	-0.754642	0.397	0.548	1
Myl4	0.00537771	-1.6069	0.224	0.357	1
Fam107a	0.00539857	2.09811	0.224	0.083	1
Ifnar1	0.00540488	-0.408718	1	1	1
Cenpa	0.00543109	1.80946	0.172	0.024	1
Hp1bp3	0.00545167	-0.602702	0.552	0.714	1
Nid2	0.00546821	0.824248	0.483	0.238	1
Shkbp1	0.00547315	1.24454	0.379	0.131	1
Pdlim4	0.00547382	-2.09389	0.017	0.119	1
2210016F16Rik	0.00548008	1.97067	0.224	0.083	1
Hnrnph3	0.00551097	-0.764001	0.328	0.524	1
Grn	0.00572223	0.650835	0.741	0.512	1
Gbp2	0.00577146	-1.24606	0.379	0.56	1
Mbd4	0.00581151	-0.511406	0.517	0.702	1
Tmem120b	0.00587697	1.39821	0.207	0.024	1
Acy3	0.00593148	-2.30341	0.052	0.143	1
Il10	0.0059771	1.92903	0.138	0	1
Rgcc	0.00601919	1.59254	0.569	0.357	1
Sptbn1	0.00602256	-0.552905	0.966	0.988	1
B4galt1	0.00610691	-0.94288	0.431	0.607	1
Nrp2	0.00613759	-1.38728	0.328	0.357	1
Actb	0.00615312	0.39065	1	1	1
Slc25a44	0.00620821	-1.7195	0.069	0.238	1
Agrn	0.00620999	-0.825414	0.828	0.869	1
Jup	0.00622098	-0.638347	0.534	0.702	1
2410006H16Rik	0.00628488	1.02464	0.5	0.25	1
Ncoa4	0.00630438	-1.07862	0.379	0.607	1
Per1	0.00639702	0.801701	0.621	0.44	1
Gm5506	0.00648137	1.09163	0.655	0.44	1
Ydjc	0.00648621	1.81474	0.138	0	1
Tbcc	0.00658771	0.856809	0.414	0.167	1
Dusp2	0.00663811	1.5657	0.328	0.143	1
Msl2	0.0066616	-1.37355	0.034	0.179	1
Trappc5	0.00671485	0.957347	0.448	0.202	1
C4b	0.0067349	-1.09059	0.034	0.143	1
Trim13	0.00675308	2.46712	0.155	0.012	1
Tmem164	0.00684809	1.37298	0.293	0.107	1
Zadh2	0.00688926	-1.53345	0.172	0.262	1
Naa38	0.00689264	1.05623	0.534	0.286	1
Eef2k	0.00699442	-0.809161	0.086	0.238	1
Rab11fip3	0.00705974	-1.27364	0.069	0.179	1
Mast4	0.00709127	-0.651168	0.466	0.643	1
Atp8a1	0.00710821	-0.99983	0.328	0.488	1
Snai1	0.00716314	0.987601	0.155	0.012	1
Stk40	0.00717433	-1.13789	0.103	0.238	1
H2-T23	0.00718388	-0.675102	0.897	0.952	1
E2f3	0.00719784	1.15267	0.172	0.06	1
Ptprj	0.00722254	-1.13962	0.155	0.345	1
Qars	0.00733542	1.01933	0.483	0.274	1
Cfi	0.0073493	2.14054	0.172	0.024	1
Bcap29	0.0074604	-1.6607	0.224	0.381	1
Sqrdl	0.00750615	-1.46763	0.103	0.274	1
Zfp157	0.00752211	-1.17315	0.086	0.179	1
Nr2f6	0.00752552	0.787087	0.345	0.155	1
Tns1	0.00759662	-0.329131	0.621	0.869	1
Kcp	0.00761615	-1.26214	0.293	0.464	1
Angptl4	0.00763007	2.09229	0.362	0.143	1
Fxyd6	0.00767271	-1.74611	0.034	0.167	1
Cml1	0.00769895	-1.31781	0.034	0.179	1
Ttyh2	0.00770218	-1.30336	0.586	0.738	1
Pan3	0.00782109	-1.04544	0.534	0.726	1
Pla2g4a	0.00789006	-0.885285	0.207	0.417	1
Me1	0.00791831	1.15754	0.207	0.036	1
Acot7	0.00802362	1.00925	0.241	0.06	1
Trim39	0.00814808	-1.35111	0.052	0.226	1
Tmco4	0.00819742	-0.6881	0	0.119	1
Itga3	0.00824258	0.419169	0.362	0.143	1
Dusp7	0.00826269	-1.02773	0.155	0.31	1
Pde4b	0.00831203	1.30102	0.5	0.31	1
Rnaset2b	0.00849141	-1.07563	0.328	0.548	1
Pold4	0.00849561	-1.35404	0.138	0.321	1
Sc4mol	0.00854526	0.874955	0.362	0.143	1
Gm10845	0.00856207	0.743738	0.914	0.881	1
Galnt18	0.00864498	-0.884737	0.172	0.381	1
Acnat1	0.00864794	-1.14426	0.776	0.798	1
Kitl	0.00866887	-0.413909	0.517	0.75	1
Tbc1d8	0.00867114	1.14075	0.362	0.107	1
Fam175b	0.00874164	-1.15327	0.086	0.274	1
Cul9	0.0087917	-0.755472	0.052	0.25	1
Xkr8	0.00882604	-0.860723	0.086	0.179	1
Msrb2	0.00888619	-1.47611	0.138	0.274	1
Hmgb2	0.00889112	0.919282	0.5	0.262	1
D2Wsu81e	0.00897323	0.869875	0.259	0.071	1
Akr1b8	0.00904453	1.16157	0.138	0	1
Ltbp4	0.00907187	-0.814442	0.517	0.786	1
4833417C18Rik	0.00910113	-0.339426	0.034	0.143	1
Hist1h1c	0.00912654	-1.09268	0.293	0.488	1
Metap2	0.00916155	0.678556	0.707	0.56	1
Cln6	0.00933936	0.737237	0.241	0.06	1
9430038I01Rik	0.00942083	-1.52858	0.086	0.179	1
Uhrf1	0.00952515	1.33695	0.19	0.048	1
Hdgfrp3	0.00962332	-0.813714	0.069	0.131	1
Glcci1	0.00964546	-1.15089	0.052	0.19	1
Itga1	0.00966375	-1.10388	0.741	0.786	1
Tsc22d1	0.00968773	-0.462631	0.897	0.964	1
9330133O14Rik	0.00968841	1.14569	0.172	0.036	1
Camta1	0.00972721	1.09754	0.345	0.202	1
Dstyk	0.00979522	-1.3571	0.155	0.25	1
Rcan2	0.00987406	-1.49334	0.017	0.107	1
Mcm2	0.00990846	1.05178	0.259	0.071	1
Ralgds	0.00997237	-1.37224	0.224	0.298	1
Enpp2	0.0100752	-0.596295	0.345	0.464	1
Itfg3	0.0100809	-1.28936	0.207	0.357	1
Aspscr1	0.0101582	-0.589155	0.379	0.595	1
Sema6d	0.0101686	1.58125	0.5	0.298	1
Acadl	0.0101887	0.66681	0.672	0.464	1
Specc1l	0.0102149	-0.874282	0.362	0.536	1
S100a11	0.0102322	0.978401	0.793	0.702	1
Dgki	0.0102519	0.956822	0.19	0.012	1
Scpep1	0.0102776	1.24065	0.259	0.083	1
Pcdh19	0.0102999	-0.705559	0.103	0.214	1
Tbp	0.0103312	-1.06034	0.172	0.286	1
Socs2	0.0103439	0.962458	0.621	0.429	1
Apcdd1	0.0103642	-0.970295	0.466	0.655	1
Slc2a1	0.0103648	0.836907	0.966	0.917	1
Hist1h2ao	0.0103766	2.93974	0.207	0.071	1
Zhx2	0.0105087	-0.417946	0.034	0.131	1
Ccnj	0.0105743	-1.55899	0.017	0.119	1
Gcsh	0.0105797	1.45234	0.293	0.131	1
Cope	0.0106299	0.252873	0.776	0.583	1
Arl6ip4	0.010694	1.27004	0.414	0.226	1
Podxl	0.0107227	-0.319029	0.897	0.929	1
2510039O18Rik	0.0107329	1.22418	0.293	0.119	1
Mob3b	0.0108086	-0.890381	0.172	0.345	1
Layn	0.0108375	-1.005	0.155	0.345	1
Acad11	0.0108821	-1.32119	0.121	0.179	1
Fendrr	0.01093	-1.00597	0.103	0.286	1
Prr14l	0.0109823	-1.15618	0.224	0.345	1
Nfyc	0.010991	1.16237	0.414	0.19	1
Ercc5	0.0110728	1.51488	0.224	0.071	1
Tmem256	0.0111147	1.16174	0.414	0.25	1
Ttc3	0.011121	-0.767933	0.345	0.5	1
Hltf	0.0111626	1.06739	0.466	0.333	1
Cdadc1	0.0112497	-1.68582	0.138	0.226	1
Ercc1	0.0112546	0.925339	0.448	0.202	1
A930013F10Rik	0.0112739	-1.02115	0.017	0.107	1
Gm6402	0.0113743	0.554343	0.397	0.095	1
Clk3	0.0113789	0.81933	0.5	0.298	1
Ubl4	0.0115448	-1.68177	0.19	0.274	1
Atoh8	0.0115471	-1.60419	0.034	0.143	1
Ppp1cc	0.011591	1.45175	0.431	0.25	1
Ganc	0.0116719	-0.953395	0.034	0.131	1
Katnbl1	0.0117776	-0.928529	0.19	0.393	1
Snapin	0.0118261	-0.996578	0.328	0.488	1
Jund	0.011835	-0.520065	0.259	0.369	1
Fdps	0.011839	0.724754	0.362	0.155	1
Arf2	0.0118737	-1.17239	0.276	0.381	1
Mvd	0.0119158	1.3011	0.155	0.024	1
Rtkn	0.0119428	1.10473	0.19	0.012	1
1700094D03Rik	0.0119507	-0.838722	0.293	0.369	1
Gas5	0.0119995	0.784839	0.724	0.631	1
Fryl	0.0120226	-0.694962	0.707	0.81	1
Vrk2	0.012072	1.8276	0.172	0.036	1
Srgap2	0.0120986	-0.915775	0.621	0.798	1
Pitpnc1	0.0121141	0.773338	0.707	0.643	1
Exoc3l	0.0121932	1.16245	0.534	0.381	1
Arhgdib	0.012262	1.06301	0.293	0.119	1
Rit1	0.0122667	-1.10525	0.276	0.381	1
H2-D1	0.0123264	-0.435125	0.983	0.988	1
Akip1	0.0123331	1.7464	0.241	0.083	1
Sult5a1	0.0124714	-1.40888	0.017	0.143	1
Gpcpd1	0.0124957	-0.553245	0.879	0.976	1
Snapc4	0.0124966	-1.12684	0.052	0.119	1
Mrpl37	0.0127019	1.11278	0.414	0.214	1
Sorbs2	0.0128052	-0.70271	0.793	0.881	1
Ccnb2	0.0128429	1.74895	0.138	0.036	1
Alg8	0.0128685	1.28625	0.224	0.071	1
Akr7a5	0.0129599	-1.75272	0.172	0.274	1
D15Ertd621e	0.0130064	0.676674	0.31	0.119	1
Tfb2m	0.0130201	-1.45557	0.155	0.286	1
Ccdc141	0.0130305	-0.921594	0.603	0.726	1
Hmbs	0.0131912	1.28016	0.31	0.155	1
Elmo1	0.0132207	0.443299	0.621	0.5	1
Tmem242	0.013352	-1.54778	0.293	0.393	1
Ap4e1	0.0135162	-0.88489	0.103	0.238	1
Plgrkt	0.01352	-0.857845	0.069	0.238	1
Gm16386	0.0135201	1.18988	0.155	0.048	1
Smc3	0.0136799	1.26212	0.431	0.262	1
Calcrl	0.0138388	-1.26146	0.466	0.571	1
Mpv17	0.0138797	-0.624413	0.966	0.976	1
Cxcl9	0.0139918	2.42237	0.155	0.024	1
Capza1	0.0141632	-1.04124	0.414	0.56	1
Cyld	0.0143167	-0.549385	0.759	0.881	1
Pqlc1	0.0143435	-0.990082	0.345	0.536	1
Cln3	0.0143457	1.54799	0.224	0.06	1
Syne1	0.0144023	-0.814181	0.845	0.905	1
Dhrs1	0.0144047	-1.2286	0.172	0.345	1
Gm2382	0.0144361	1.65319	0.207	0.071	1
Mcam	0.0144698	0.79796	0.431	0.226	1
Scd2	0.0144706	-0.739771	0.414	0.619	1
Akt1s1	0.0144774	0.883812	0.466	0.274	1
Acap3	0.0144983	0.692342	0.293	0.143	1
Il18bp	0.0145361	1.23096	0.328	0.143	1
Ston1	0.0145447	-0.451755	0.086	0.155	1
Sgk1	0.0145759	1.41361	0.586	0.429	1
Klk8	0.0146286	0.82723	0.103	0	1
Emid1	0.0146801	1.11318	0.19	0.024	1
Eif3b	0.014694	1.09562	0.397	0.226	1
Mpi	0.0146997	1.36904	0.293	0.107	1
Gda	0.0147291	0.53802	0.241	0.048	1
Thra	0.0147836	-0.727977	0.069	0.286	1
Gstp1	0.0148175	-0.78427	0.552	0.738	1
Timp3	0.01483	0.787926	0.793	0.619	1
Plekho1	0.0148903	1.20646	0.293	0.131	1
Mettl2	0.0149018	-1.2362	0.483	0.595	1
Cdkn2b	0.0149202	-1.72682	0.103	0.25	1
Nfix	0.014984	-1.04355	0.052	0.143	1
Zfp512	0.0151188	-1.20906	0.103	0.238	1
Rbck1	0.0151967	-0.757598	0.569	0.619	1
Iws1	0.0152089	-0.70198	0.276	0.405	1
Cks2	0.0152267	2.29391	0.241	0.107	1
Zfp36l2	0.0152843	-1.14299	0.155	0.25	1
Map2k1	0.0152894	1.24406	0.431	0.25	1
Hmox2	0.0154084	0.845645	0.586	0.357	1
Rcbtb2	0.0154198	1.38784	0.276	0.083	1
Irf8	0.0154743	0.431023	0.138	0.012	1
Cdk1	0.0155418	1.87295	0.207	0.107	1
Mpg	0.0155642	0.737318	0.362	0.179	1
Smarca2	0.0155647	-0.986482	0.569	0.631	1
Slc17a5	0.0156319	-0.805426	0.172	0.357	1
Kat8	0.015685	-1.60832	0.103	0.226	1
E330033B04Rik	0.0157532	-0.931688	0.172	0.25	1
Fbn1	0.0157604	-1.38039	0.052	0.131	1
Stip1	0.0157775	0.89958	0.5	0.321	1
Wdr48	0.015943	1.19128	0.414	0.226	1
Ide	0.0159773	0.577782	0.466	0.298	1
Rela	0.0160574	0.726121	0.586	0.381	1
Trf	0.0160729	0.979523	0.345	0.167	1
Arpc2	0.016268	-0.507024	0.724	0.833	1
Rfk	0.0162752	-0.972098	0.414	0.595	1
Tmem97	0.0164371	1.52143	0.121	0.024	1
Zmym2	0.0164963	-1.30166	0.362	0.429	1
Ankzf1	0.0166115	-0.80473	0.155	0.31	1
Mrpl33	0.0166654	1.07554	0.483	0.31	1
Dennd6b	0.0167167	-0.713251	0.086	0.202	1
Lypd1	0.0167323	2.68079	0.138	0.024	1
Khnyn	0.0167697	0.947307	0.414	0.19	1
Xpnpep1	0.0168384	0.989617	0.5	0.321	1
Dnajc5	0.0169405	-0.882745	0.328	0.464	1
Cdt1	0.0170206	1.46997	0.121	0.024	1
Dchs1	0.0171718	0.610334	0.362	0.155	1
Unc45b	0.0172114	-1.04928	0.431	0.512	1
Armcx2	0.017307	1.10077	0.397	0.179	1
Cyb5r1	0.0173102	0.86279	0.552	0.333	1
Hspa8	0.0173436	0.547252	0.966	0.917	1
Gas6	0.0174063	-0.407775	0.276	0.524	1
Rtp3	0.017509	-0.439708	0.034	0.143	1
2200002D01Rik	0.0175259	1.19308	0.293	0.131	1
Kidins220	0.0175678	-0.788722	0.276	0.381	1
Myo6	0.017576	-0.7098	0.224	0.405	1
Lzic	0.0176225	0.98759	0.362	0.131	1
St6galnac2	0.0176665	-0.696082	0.397	0.607	1
Gng2	0.0176666	0.466734	0.138	0.024	1
Timp1	0.0176826	0.895981	0.241	0.071	1
Depdc5	0.0177569	-1.0092	0.207	0.274	1
Slc38a3	0.0177737	-0.826592	0.603	0.726	1
Unc50	0.0177829	-0.707127	0.345	0.512	1
Tfrc	0.0180275	-0.853831	0.483	0.536	1
Atad2	0.0180797	0.812843	0.379	0.333	1
Uba2	0.0181015	1.23893	0.466	0.333	1
Crkl	0.018159	-0.992019	0.241	0.417	1
Bmp2k	0.0182032	0.739825	0.138	0.036	1
Krcc1	0.0182712	1.79001	0.362	0.25	1
Ptpre	0.0182937	0.542009	0.121	0.024	1
Tmem14a	0.0183213	-1.9174	0.017	0.107	1
Hdac9	0.0183369	1.36154	0.241	0.107	1
Hdac2	0.0185228	1.06745	0.207	0.048	1
Foxl2os	0.018526	-0.881672	0.138	0.298	1
Ptpn11	0.0185299	-0.774774	0.259	0.345	1
Cyb5r4	0.0186398	0.952011	0.241	0.036	1
Mettl6	0.0186818	-1.21363	0.069	0.19	1
Zfp580	0.0189426	1.45635	0.207	0.06	1
Ap1s2	0.0189541	-0.93028	0.259	0.429	1
Bhlhe40	0.0190592	0.924068	0.5	0.298	1
Cenpq	0.0190636	1.10749	0.103	0	1
Cactin	0.0191767	-1.74768	0.155	0.214	1
Nus1	0.0192189	1.28375	0.362	0.202	1
Pced1b	0.0192323	-0.314225	0.069	0.155	1
Numbl	0.0192861	1.11581	0.138	0.012	1
Hhex	0.0192912	-0.883377	0.293	0.452	1
Ifi203	0.0193486	1.59192	0.397	0.357	1
Agfg1	0.0195654	-1.28552	0.207	0.262	1
Trim3	0.019567	0.623796	0.414	0.214	1
Hist2h3b	0.0196197	1.56487	0.121	0.024	1
Camsap2	0.0196459	0.954637	0.328	0.214	1
Smc2	0.019648	0.928631	0.172	0.036	1
Rfx1	0.0196688	-0.862423	0.103	0.155	1
Dhrs3	0.0197187	-1.04703	0.328	0.464	1
Fcho2	0.0197399	-0.990806	0.362	0.476	1
Ints6	0.0197748	-0.682155	0.069	0.19	1
Usp12	0.0198298	0.749864	0.397	0.131	1
Ssbp3	0.0198838	-1.17029	0.155	0.286	1
Sh3bgrl3	0.0199268	0.315315	0.914	0.81	1
Qtrt1	0.01993	-1.60271	0.069	0.155	1
H2-T22	0.0200625	-0.943882	0.345	0.476	1
Fam32a	0.0201115	-0.720055	0.328	0.512	1
Mat2a	0.0201303	0.635622	0.81	0.583	1
Ttf1	0.0202281	1.11644	0.517	0.429	1
Mlf1ip	0.0203703	1.30033	0.121	0.036	1
Kdm3a	0.0203863	-0.728718	0.276	0.381	1
Ogfod2	0.0205022	-1.39268	0.103	0.202	1
4933421O10Rik	0.0206618	-0.436439	0.621	0.738	1
Ostf1	0.0206633	-0.421926	0.741	0.917	1
Srm	0.0206716	1.53945	0.207	0.083	1
Lalba	0.0208215	2.14642	0.121	0	1
Abcb1a	0.0208269	-0.537838	0.914	0.952	1
Igflr1	0.0208456	-0.802811	0.052	0.179	1
Snrpa1	0.0208555	0.906644	0.431	0.238	1
Rnf144a	0.0208931	1.19378	0.224	0.071	1
Tacc3	0.0209407	1.52621	0.138	0.048	1
Dqx1	0.0209736	-0.328867	0.19	0.357	1
Prep	0.0210353	0.828257	0.362	0.179	1
Snx11	0.0210429	-0.956644	0.207	0.333	1
Aplp2	0.0211435	-0.30895	0.776	0.881	1
Rad51d	0.0211856	-0.492874	0.121	0.286	1
Gngt2	0.0212147	1.17617	0.345	0.214	1
Gtpbp1	0.0212406	0.449741	0.414	0.155	1
Hecw2	0.021243	0.509461	0.138	0.012	1
Gimap9	0.0215347	1.24359	0.259	0.071	1
Spsb2	0.0215784	1.29509	0.241	0.071	1
Anapc15	0.0215904	1.34533	0.19	0.071	1
Car4	0.0216359	-1.07217	0.19	0.369	1
Mmp15	0.021665	-0.712687	0.155	0.226	1
Slc6a6	0.021775	-0.438011	0.586	0.726	1
Pcdhb17	0.0218009	-1.40858	0.017	0.107	1
Ddx39	0.0218357	0.905416	0.379	0.25	1
Pla2g12a	0.0219219	1.06112	0.19	0.048	1
Tgfbrap1	0.0219238	-0.560891	0.155	0.25	1
Dhrs13	0.0219562	2.40747	0.121	0.024	1
Ncapg	0.021981	0.775514	0.121	0.024	1
Cyp2e1	0.0220037	-0.398338	0.276	0.345	1
Chst1	0.0220614	0.553649	0.121	0	1
Srr	0.0220841	-1.04105	0.103	0.238	1
Trak1	0.0221114	-0.553076	0.155	0.31	1
Fkbp5	0.0221263	0.449971	0.241	0.036	1
Slc52a2	0.0221486	-0.867866	0.31	0.452	1
Als2	0.0222679	-0.88368	0.448	0.476	1
Urod	0.0223349	-1.42899	0.155	0.286	1
Kdelc2	0.0223676	-0.858909	0.379	0.56	1
Notch4	0.0224139	0.800656	0.603	0.357	1
Abca1	0.022416	-0.500338	0.448	0.607	1
Tle4	0.0224183	0.858289	0.259	0.036	1
Fam213a	0.0224215	1.09897	0.172	0.024	1
Ulk1	0.022471	-0.869054	0.172	0.262	1
Npat	0.0225586	0.805926	0.293	0.095	1
Abhd10	0.0226471	-1.49297	0.103	0.226	1
Impa2	0.0226512	0.369471	0.103	0	1
Kctd17	0.0226774	1.22556	0.31	0.155	1
Chac2	0.0227387	-1.56691	0.017	0.107	1
Prdx4	0.0227859	1.33067	0.328	0.167	1
Pik3r4	0.0228098	1.19886	0.345	0.19	1
Exd2	0.0228259	-1.43594	0.086	0.155	1
Aph1a	0.0228614	-0.847014	0.552	0.631	1
Polr3d	0.022901	-1.22002	0.086	0.167	1
Exoc3l4	0.022991	0.718462	0.293	0.131	1
Creld2	0.0230123	0.911388	0.448	0.238	1
Birc2	0.0230355	-0.798459	0.103	0.274	1
Nfe2l1	0.0230607	-0.426646	0.448	0.595	1
Bcas3	0.0230889	-0.675595	0.172	0.345	1
Tenc1	0.0230966	0.387689	0.845	0.607	1
Cerk	0.0232052	0.754716	0.138	0.06	1
Dock5	0.0232964	0.335929	0.155	0.036	1
Pnkd	0.0234172	-0.448243	0.534	0.714	1
Rfx3	0.0234236	-0.421973	0.034	0.167	1
Rmdn1	0.0234552	-1.21546	0.086	0.19	1
Fam114a2	0.0234618	-1.02156	0.328	0.44	1
Gemin6	0.023479	1.64813	0.121	0.024	1
Pola1	0.0235237	1.00901	0.172	0.06	1
Sh3d19	0.0235391	0.756363	0.276	0.095	1
Smim13	0.023607	2.02341	0.155	0.036	1
Ddx23	0.0237339	-0.63891	0.069	0.19	1
Eif4g3	0.0237835	0.728586	0.5	0.44	1
2510003E04Rik	0.0238503	-1.39317	0.034	0.119	1
Luc7l2	0.0239793	-1.27484	0.759	0.762	1
Cox19	0.0240184	-1.49485	0.224	0.321	1
Vim	0.0240437	-0.822138	0.897	0.952	1
Atxn7l3	0.0240714	0.654536	0.293	0.107	1
Nars	0.0241151	0.715183	0.517	0.345	1
Nr3c1	0.024189	-0.913765	0.224	0.357	1
Arhgap5	0.024194	-0.893335	0.103	0.202	1
Pros1	0.0242143	-0.901613	0.431	0.548	1
Ddc	0.0242162	-0.751185	0.121	0.333	1
Psmd1	0.0242179	0.556717	0.552	0.369	1
Hist2h2aa1	0.0245648	-0.851948	0.345	0.5	1
Smek2	0.0245711	-1.34501	0.328	0.333	1
Mrrf	0.0245834	0.861764	0.31	0.107	1
Coro2a	0.024612	0.891349	0.19	0.06	1
Pbxip1	0.024649	-1.01485	0.276	0.369	1
Gmpr2	0.0247339	-1.46296	0.259	0.381	1
Lgals3bp	0.0248373	-0.751235	0.345	0.536	1
Mest	0.0249113	1.05001	0.241	0.06	1
Trpc4ap	0.0250169	1.0852	0.397	0.274	1
Arf4	0.0250423	0.646957	0.776	0.619	1
Cyp2d22	0.025057	-0.698071	0.379	0.595	1
Arhgap18	0.0250889	0.543272	0.414	0.202	1
Ttc5	0.0250914	-0.911199	0.345	0.452	1
Slc16a1	0.025189	-1.25561	0.5	0.56	1
Prr5l	0.0251989	-1.15329	0.414	0.571	1
Slc7a6	0.0252422	0.58649	0.31	0.095	1
Golga5	0.0252612	-1.11748	0.155	0.298	1
Ifitm1	0.0253247	2.19401	0.293	0.167	1
Skp1a	0.0254172	-0.644593	0.793	0.881	1
Rhox8	0.0254348	-0.274037	0.034	0.179	1
Gm20362	0.0254764	-0.640871	0.293	0.369	1
Mertk	0.0254844	-0.853687	0.172	0.357	1
Zfp934	0.0255055	-1.25982	0.121	0.214	1
Mcm5	0.0258924	1.39847	0.224	0.167	1
Ddx17	0.0259262	-0.421401	0.621	0.738	1
Wnt5a	0.0261572	-0.740086	0.19	0.333	1
Rps18	0.0262273	0.584166	0.931	0.869	1
Moxd1	0.0262339	1.512	0.155	0.012	1
Peg13	0.0262531	0.706197	0.276	0.119	1
Stk4	0.0262588	-0.7974	0.069	0.143	1
Dpf2	0.0262842	0.587766	0.603	0.393	1
Kpna2	0.0263581	0.790941	0.362	0.167	1
Hip1r	0.0263762	-0.800374	0.31	0.429	1
Tgfbi	0.0264175	1.32288	0.138	0.024	1
Mrpl43	0.0264702	1.0828	0.414	0.25	1
Acbd3	0.0265272	-1.58797	0.103	0.119	1
Cep170	0.0266182	0.569626	0.345	0.155	1
Akap8	0.0266411	-0.693678	0.379	0.548	1
Kpnb1	0.0266666	0.526969	0.483	0.321	1
Tipin	0.0266843	1.69693	0.328	0.179	1
Atp8b1	0.0267104	0.797557	0.362	0.19	1
Stambpl1	0.0267513	0.39334	0.103	0	1
Nrep	0.0267899	-0.722109	0.483	0.667	1
Dnajc3	0.0268349	0.921341	0.552	0.381	1
Pex5	0.0268529	-1.92576	0.19	0.19	1
Adcy6	0.0269012	-1.18853	0.121	0.214	1
Dgka	0.0269162	-1.06186	0.345	0.452	1
Glb1l	0.0269616	-1.39302	0.069	0.131	1
Zfp7	0.0269839	1.01018	0.19	0.048	1
Ybey	0.0272727	-0.3858	0.362	0.429	1
Gimap4	0.0273457	1.31312	0.397	0.25	1
Cdc16	0.0273522	-1.05521	0.224	0.357	1
Dtnbp1	0.0273985	1.79205	0.155	0.048	1
Immp1l	0.0275282	0.996845	0.345	0.179	1
Nop58	0.0276225	0.642829	0.483	0.262	1
Gm3893	0.0277102	-1.53021	0.207	0.31	1
Msn	0.0277386	0.270142	0.966	0.869	1
2210404O09Rik	0.027893	-0.652457	0.103	0.179	1
Tprkb	0.0280178	-0.360688	0.379	0.548	1
9130206I24Rik	0.0280877	0.399256	0.103	0	1
Rps6ka2	0.0281383	1.26966	0.155	0.06	1
Dhx15	0.0281957	0.87366	0.621	0.417	1
Ptn	0.0283691	-0.507498	0.466	0.714	1
Itm2c	0.0285598	0.575962	0.776	0.643	1
Sparcl1	0.0285728	-0.697175	0.983	0.94	1
Mrps14	0.0287855	-0.93372	0.379	0.536	1
Schip1	0.0291951	1.31402	0.414	0.298	1
Map4	0.0291999	-0.628037	0.81	0.845	1
Zap70	0.0292359	1.65109	0.19	0.071	1
Eif3e	0.0292385	-0.534211	0.517	0.667	1
Pdcd2l	0.0293415	-1.52338	0.103	0.202	1
Ube2l3	0.0293556	-0.869718	0.448	0.583	1
Itga4	0.0294794	0.472644	0.638	0.512	1
Cmtm3	0.0294873	0.698024	0.466	0.25	1
Cav2	0.0295403	-0.551904	0.5	0.655	1
Vps9d1	0.0296613	0.724087	0.259	0.083	1
Hdhd3	0.0296684	1.99515	0.138	0.024	1
Myd88	0.0297191	1.26406	0.259	0.095	1
H2afx	0.0297579	1.43617	0.328	0.19	1
Pdgfa	0.0298188	-0.629828	0.103	0.274	1
Prickle2	0.0299191	0.859898	0.103	0.012	1
2310008H09Rik	0.0299836	-0.773548	0.466	0.595	1
Napa	0.0301182	-1.05303	0.552	0.631	1
Ctsh	0.0301598	-0.290816	0.586	0.738	1
Rc3h1	0.0302404	-0.546212	0.414	0.488	1
St5	0.0304855	-0.739498	0.19	0.369	1
Tmem57	0.0305054	-1.15636	0.086	0.19	1
Gm4070	0.0305853	1.15304	0.672	0.536	1
Large	0.0307184	0.901249	0.121	0.036	1
Gimap8	0.0308005	0.506114	0.5	0.333	1
Hps5	0.0309987	-1.03495	0.069	0.167	1
Grb14	0.0310601	-0.650135	0.241	0.452	1
Mki67	0.0310821	0.569998	0.155	0.024	1
Deptor	0.0312028	-0.856151	0	0.107	1
Meis2	0.0312151	0.469866	0.138	0.048	1
S100a1	0.0313505	-0.735835	0.259	0.464	1
Tacc1	0.031372	-0.724957	0.655	0.714	1
Tfip11	0.031385	-1.20547	0.121	0.202	1
Cald1	0.0313985	0.990335	0.397	0.238	1
Tmem229b	0.0315291	-1.27141	0.138	0.25	1
2310039H08Rik	0.0315953	1.48883	0.207	0.083	1
Sh3pxd2a	0.0316452	0.599222	0.207	0.131	1
Suv420h1	0.0317276	-0.978781	0.345	0.571	1
Sh3tc1	0.0317352	-1.2107	0.259	0.369	1
Hmgn1	0.0317619	-0.703612	0.448	0.607	1
Fut4	0.0317706	0.473706	0.103	0	1
Snx29	0.0317706	-1.28027	0.034	0.119	1
Vimp	0.0317723	1.1405	0.276	0.119	1
Tubgcp4	0.0319092	0.814349	0.276	0.143	1
Lypla2	0.0319307	-0.725491	0.362	0.5	1
Snx13	0.0319337	-0.833268	0.207	0.321	1
Cfb	0.0320221	0.731694	0.345	0.131	1
Arntl	0.0321893	-0.565739	0.103	0.262	1
Ctso	0.0322233	-1.255	0.224	0.357	1
Ctsl	0.0323849	0.469982	0.776	0.619	1
Zdhhc5	0.0324012	0.611172	0.241	0.083	1
Auts2	0.0324242	-0.523893	0.155	0.286	1
Dpp4	0.0325414	-0.750605	0.034	0.143	1
Mxra7	0.0326097	-0.809499	0.086	0.214	1
Zfp423	0.032656	0.676985	0.345	0.155	1
Sqstm1	0.0327631	-0.615238	0.845	0.881	1
Ska3	0.0327997	0.803769	0.207	0.143	1
Mpp3	0.0328265	0.366928	0.103	0	1
Xlr	0.0329098	-1.93895	0.052	0.119	1
Rab11fip2	0.033008	-0.570559	0.052	0.143	1
Zdhhc7	0.0330729	-0.990258	0.138	0.25	1
Raet1e	0.0332763	1.43523	0.103	0	1
Rbm14	0.0333509	1.18057	0.362	0.167	1
Mycbp	0.033409	1.08762	0.293	0.119	1
Ulbp1	0.0336071	0.547705	0.172	0.048	1
Arap3	0.033734	-0.663581	0.69	0.762	1
Hist1h4h	0.0337445	-2.31007	0.069	0.143	1
Gtf3c5	0.0337746	-1.36288	0.19	0.226	1
Vegfb	0.0337829	0.899327	0.121	0.024	1
Syce2	0.0338046	1.16234	0.121	0.024	1
Fam173b	0.0338669	0.989906	0.138	0.036	1
Scnm1	0.0339155	0.685034	0.345	0.167	1
Srsf10	0.0339212	0.332596	0.603	0.476	1
Tnfrsf12a	0.0339474	0.330762	0.379	0.19	1
Lhx6	0.0339539	0.473294	0.121	0	1
Utrn	0.0339922	-0.409895	0.879	0.964	1
Trim27	0.0341922	0.35466	0.448	0.25	1
Rcl1	0.0342538	0.449103	0.241	0.048	1
Uros	0.0342862	0.720404	0.241	0.06	1
Prpf19	0.0345151	0.62655	0.259	0.095	1
Bcl6b	0.0346813	-1.49549	0.19	0.238	1
Gbp9	0.0347524	-1.23323	0.431	0.607	1
Fkbp10	0.0348177	0.547309	0.448	0.214	1
Snhg6	0.0348243	1.17805	0.328	0.167	1
Nkd1	0.0349116	-0.810557	0.224	0.381	1
Mpp7	0.0349674	-1.15278	0.172	0.286	1
Tgfbr2	0.0350232	-0.367442	0.672	0.81	1
Sqle	0.0350391	0.915616	0.155	0.071	1
Cd40	0.0351137	-1.70701	0.155	0.25	1
B430010I23Rik	0.0351838	-0.594579	0.241	0.476	1
Rab33b	0.0352425	-0.927744	0.517	0.69	1
Pnpla6	0.0353548	-0.997701	0.5	0.571	1
Cgnl1	0.0353978	-0.891108	0.69	0.81	1
C130074G19Rik	0.0354119	-0.592793	0.466	0.643	1
Phf7	0.0357395	1.09245	0.19	0.083	1
Slc38a1	0.0357809	0.282412	0.138	0.036	1
Adh5	0.0358041	0.96493	0.603	0.44	1
Cant1	0.0358207	-0.929247	0.207	0.345	1
Rabggtb	0.0359886	0.94864	0.362	0.238	1
Phgdh	0.0360275	1.2462	0.19	0.071	1
Slc29a1	0.0360357	0.980786	0.466	0.31	1
Acbd5	0.0360398	1.16452	0.414	0.214	1
Cep55	0.0361	1.17426	0.103	0.024	1
Zfp57	0.03622	0.608147	0.345	0.107	1
Bub1b	0.0364891	0.633147	0.138	0.024	1
Prkci	0.0365174	-1.08503	0.103	0.143	1
Icam2	0.036568	-0.829949	0.603	0.702	1
Ubn2	0.036653	-0.489495	0.397	0.571	1
Cstf3	0.0366556	0.991313	0.328	0.143	1
Rnf123	0.0367342	-0.902074	0.241	0.357	1
Impad1	0.0367925	0.801127	0.155	0.036	1
Mkks	0.0368243	0.773443	0.362	0.131	1
Fbxo6	0.0368605	-0.84355	0.345	0.452	1
Ehd2	0.0369852	-1.0109	0.379	0.452	1
Wsb1	0.0371263	0.653321	0.586	0.44	1
Fam178a	0.0371597	-0.736419	0.259	0.31	1
Bmp6	0.0372006	0.732277	0.103	0	1
Ints1	0.0372218	0.637526	0.328	0.155	1
Nup43	0.0374078	1.79714	0.138	0.036	1
Nuf2	0.0374094	1.0634	0.224	0.143	1
Glt25d1	0.0375275	-0.897752	0.379	0.488	1
Trim12c	0.0376622	-0.770479	0.138	0.31	1
Ubtd1	0.0377124	0.923658	0.345	0.179	1
H2-Q9	0.0377418	-0.372171	0.517	0.726	1
Rps15a-ps6	0.0378238	0.332156	0.845	0.762	1
Tmem176b	0.0380019	0.930121	0.69	0.583	1
Hs3st1	0.0380236	-0.58714	0.241	0.452	1
Nsd1	0.0381602	-0.818153	0.586	0.702	1
Stxbp5	0.0381621	0.537893	0.31	0.155	1
Hist1h2bc	0.038271	-0.707778	0.552	0.702	1
Cwf19l2	0.0382884	-1.27293	0.259	0.345	1
Ndor1	0.0382909	-0.909252	0.155	0.286	1
Klhdc10	0.038387	0.983752	0.276	0.107	1
Chek2	0.0384959	1.591	0.328	0.226	1
Chchd3	0.0385023	0.86041	0.517	0.321	1
Wdfy3	0.0386223	-0.829269	0.431	0.5	1
Mbtps2	0.0386339	0.550143	0.259	0.119	1
Luc7l	0.0386408	1.14121	0.466	0.357	1
Mapk11	0.0386421	0.968007	0.293	0.155	1
Lgals8	0.0386523	-1.03216	0.293	0.381	1
Angel1	0.038693	-1.12361	0.052	0.131	1
Ak2	0.0387491	1.08105	0.466	0.333	1
Adamtsl2	0.0388074	0.755746	0.224	0.071	1
Mrps26	0.0388723	-0.689495	0.276	0.405	1
Tnfrsf21	0.0389108	0.910479	0.155	0.036	1
Cnot11	0.0389919	1.01334	0.155	0.024	1
Gm12216	0.0389941	-1.61965	0.052	0.131	1
Phyhd1	0.0390141	-1.39487	0.121	0.155	1
Tox4	0.0390788	-0.790239	0.293	0.488	1
Slc52a3	0.0391313	-0.862592	0.414	0.512	1
Pcm1	0.0391631	-0.835186	0.293	0.357	1
Enpp5	0.0394753	-1.00954	0.172	0.298	1
Amer1	0.0394969	-0.772273	0.103	0.155	1
Pwwp2b	0.0395666	-1.40169	0.172	0.286	1
BC033916	0.0397742	-0.437277	0.362	0.488	1
Cklf	0.0397942	1.04805	0.172	0.06	1
Tgs1	0.0398172	0.834486	0.328	0.167	1
Nek1	0.0398679	-1.0944	0.034	0.107	1
Nr4a1	0.0398769	0.612825	0.31	0.155	1
Sdhd	0.0399126	1.1233	0.397	0.25	1
Slc31a1	0.0399803	-0.805223	0.569	0.631	1
Mkl2	0.0400814	-0.35651	0.966	0.917	1
Nek4	0.0401068	-1.25393	0.052	0.119	1
Ndst1	0.0401083	0.455573	0.534	0.274	1
Csrp1	0.0401482	-1.24622	0.241	0.333	1
Cxx1b	0.0401562	0.69607	0.569	0.44	1
Crmp1	0.040199	0.525217	0.155	0.012	1
Ppcdc	0.0402472	-1.00727	0.052	0.155	1
9530091C08Rik	0.0403607	-0.361579	0.672	0.69	1
Arhgef28	0.0403802	0.962007	0.379	0.19	1
S1pr1	0.0403847	0.510282	1	0.952	1
Abi3	0.0404175	0.659705	0.397	0.214	1
Rpp25l	0.0405442	0.989599	0.362	0.179	1
Ttc37	0.0405705	-0.540718	0.121	0.19	1
Trim56	0.0405822	-0.261143	0.293	0.298	1
Uqcrc1	0.0407697	0.820957	0.707	0.583	1
Plk1	0.0408301	1.21378	0.121	0.024	1
1810037I17Rik	0.0408913	-0.73141	0.69	0.75	1
Cdk7	0.041016	-0.53825	0.379	0.512	1
Lonp2	0.0410225	-1.36497	0.259	0.369	1
Trerf1	0.0410426	0.614134	0.121	0.036	1
Pde4dip	0.0410717	-0.671543	0.034	0.107	1
Tigd2	0.0411204	1.39727	0.19	0.071	1
Coq6	0.0411355	1.70464	0.155	0.06	1
Tmem37	0.0412002	1.34637	0.224	0.095	1
Gdap2	0.0412372	-1.09903	0.069	0.179	1
Ddx5	0.0412622	-0.360737	0.983	0.976	1
Slc6a8	0.0413037	-0.884176	0.052	0.107	1
Pvr	0.0414176	0.94899	0.362	0.167	1
Mrpl39	0.0414434	1.0525	0.276	0.202	1
Park7	0.0417224	0.435788	0.69	0.607	1
Rpl23	0.0417271	0.657975	0.948	0.929	1
Hbs1l	0.041747	1.29799	0.31	0.167	1
Id2	0.0419393	-0.623557	0.241	0.369	1
Snhg7	0.0419524	0.527666	0.241	0.083	1
Cenpw	0.0421057	0.671482	0.121	0.048	1
Atg16l2	0.0421345	-1.31898	0.069	0.179	1
Prdx5	0.0421877	-1.00479	0.362	0.5	1
Map3k1	0.0422063	-0.686295	0.586	0.595	1
Acvr1	0.0422666	1.26312	0.328	0.155	1
Ndufaf5	0.0423476	0.71619	0.138	0.024	1
Cdc45	0.0423889	1.79556	0.121	0.036	1
Mpp1	0.0424198	-1.20212	0.293	0.417	1
Gtf2h4	0.0426061	0.611863	0.293	0.131	1
Pole4	0.0426728	1.56382	0.276	0.119	1
Pygb	0.0427079	0.587993	0.414	0.214	1
Fbxl14	0.0427717	0.677199	0.224	0.131	1
Pbx3	0.0427819	0.711433	0.138	0.036	1
Aurkaip1	0.0429125	-0.996821	0.31	0.464	1
Dtx3	0.0429948	0.673613	0.414	0.298	1
Pias1	0.0432164	-1.09474	0.328	0.429	1
Cycs	0.0432173	0.877548	0.655	0.571	1
Tbc1d2b	0.0432916	0.530002	0.207	0.06	1
Sec23b	0.0434375	1.25263	0.362	0.238	1
Uchl3	0.0434561	0.564234	0.276	0.131	1
Cox7a2l	0.0434665	-0.40172	0.638	0.786	1
Enthd2	0.0436269	-1.19542	0.069	0.202	1
Ubox5	0.0436306	0.853466	0.207	0.036	1
Max	0.0436542	-0.713441	0.31	0.512	1
Ubap2l	0.043668	1.03106	0.586	0.452	1
Pcnxl4	0.0437304	0.651754	0.207	0.071	1
Gm3258	0.0437621	0.399392	0.103	0.036	1
Rin2	0.0439615	-0.885058	0.224	0.369	1
Ugt1a7c	0.0440717	0.61667	0.121	0.012	1
Rfc4	0.0442165	1.22479	0.155	0.048	1
Ooep	0.0442656	-0.307735	0.017	0.107	1
Gm20878	0.0443547	-0.572084	0.069	0.155	1
Gm21586	0.0443547	-0.572084	0.069	0.155	1
Sema3f	0.0443947	0.604668	0.328	0.119	1
Gnl3l	0.0444523	0.942077	0.672	0.571	1
Birc5	0.044564	1.66382	0.397	0.476	1
Hint3	0.044571	1.55733	0.276	0.143	1
Stxbp2	0.0446216	1.0656	0.672	0.619	1
Il6ra	0.0447347	-0.855472	0.155	0.25	1
Klf3	0.0447529	0.992593	0.397	0.25	1
Fam103a1	0.0447558	-0.759552	0.345	0.488	1
Abcb6	0.0447644	1.42316	0.138	0.024	1
Bri3	0.0447854	-1.00017	0.103	0.179	1
Ensa	0.0447858	-1.11859	0.293	0.405	1
Sgcb	0.0448011	-0.878629	0.103	0.155	1
Anxa4	0.0448631	-0.661971	0.31	0.476	1
Olfr613	0.0448886	-0.284444	0.931	0.917	1
Slc1a5	0.0449509	0.80593	0.224	0.083	1
Tmem63b	0.0449844	0.608799	0.345	0.19	1
Shank3	0.0450698	0.301312	0.5	0.345	1
Ablim1	0.0453038	-0.549164	0.931	0.94	1
Ptpru	0.0453323	-0.544822	0.034	0.167	1
Mdh2	0.0453324	0.540014	0.707	0.583	1
Pgp	0.0453648	0.713377	0.31	0.167	1
Ctsw	0.0454273	1.05661	0.19	0.048	1
Ptdss1	0.045583	-0.930236	0.293	0.357	1
Rnf168	0.0455873	-0.644673	0.862	0.81	1
Pllp	0.0455942	-0.526205	0.431	0.655	1
Tubg1	0.0457014	1.01217	0.241	0.131	1
Ube2r2	0.0457995	-1.08438	0.362	0.369	1
Aatf	0.0458524	0.895598	0.241	0.107	1
Prune2	0.0458946	0.705436	0.138	0.048	1
Jak2	0.0459437	1.07759	0.397	0.214	1
Il10rb	0.0459627	-0.325965	0.5	0.726	1
Smg9	0.0460516	0.825752	0.31	0.179	1
Pip5k1b	0.0460614	0.571689	0.121	0.036	1
D630037F22Rik	0.046132	-0.717068	0.069	0.131	1
Mrgpre	0.0461413	-1.08976	0.19	0.333	1
St3gal6	0.0461565	-0.513599	0.845	0.893	1
Lig1	0.0461871	0.622591	0.224	0.131	1
Mpzl1	0.0462459	-0.563408	0.707	0.821	1
Arfgap2	0.0464397	-0.766416	0.293	0.393	1
Rassf9	0.0465863	-0.464404	0.431	0.548	1
Coro2b	0.0466592	0.515588	0.448	0.226	1
Stt3a	0.0467068	0.399765	0.69	0.464	1
Asah2	0.0467283	-0.788461	0.069	0.119	1
Frmd4b	0.0467865	-0.762586	0.414	0.524	1
Smad3	0.0468371	-0.92498	0.224	0.31	1
Spry1	0.0468565	0.847184	0.276	0.131	1
Wdr3	0.0468884	-1.09537	0.052	0.107	1
C8g	0.0469174	-1.72916	0.086	0.155	1
Atpif1	0.0469592	1.03576	0.5	0.369	1
H2-Q6	0.0470015	-0.76481	0.345	0.536	1
Carm1	0.047009	0.541848	0.241	0.095	1
Hells	0.0470579	1.17064	0.172	0.083	1
1110038B12Rik	0.0471909	0.997399	0.276	0.179	1
Zfp143	0.0472411	1.06927	0.241	0.155	1
Ppap2a	0.0472472	0.769027	0.569	0.345	1
Pgm5	0.0472549	-0.38448	0.241	0.298	1
Nme6	0.0472899	1.49387	0.155	0.036	1
Ube4b	0.0473683	0.809698	0.414	0.321	1
Pfdn2	0.0474371	0.579373	0.534	0.381	1
Megf9	0.0474409	-0.742811	0.052	0.107	1
BC023829	0.047493	-1.44949	0.121	0.155	1
Casp4	0.0475261	1.75839	0.19	0.083	1
Tlk2	0.0475704	-0.888127	0.138	0.19	1
2022-09-06	0.0476888	0.451607	0.103	0.024	1
Mcph1	0.0477141	0.672027	0.172	0.083	1
Ccnt2	0.0478377	0.500606	0.448	0.25	1
Mcoln1	0.0478518	-0.598188	0.276	0.452	1
Med19	0.0480413	0.634942	0.19	0.071	1
Ube2l6	0.0480533	-0.86112	0.534	0.643	1
Inpp4a	0.0482571	-0.420335	0.293	0.464	1
Phyh	0.0482851	-1.38681	0.19	0.25	1
Zc3h7a	0.0483334	-0.625371	0.569	0.655	1
Trib1	0.048336	0.741546	0.224	0.071	1
Vprbp	0.0483859	-0.796745	0.121	0.202	1
Gabpb1	0.0483998	0.645626	0.414	0.214	1
Pde6d	0.0484115	0.869556	0.362	0.226	1
BC005561	0.0485065	-1.00018	0.052	0.119	1
Heatr3	0.0486089	-1.21494	0.103	0.19	1
Wars	0.0488776	-0.979889	0.397	0.44	1
Ccs	0.0489432	-0.665708	0.224	0.357	1
Aarsd1	0.0489462	-0.894041	0.224	0.357	1
Myc	0.0489632	1.48442	0.241	0.107	1
Osgep	0.0489839	-0.514022	0.19	0.345	1
Ccdc132	0.0490021	-0.809767	0.121	0.19	1
Cryz	0.0490498	1.14395	0.19	0.071	1
Prrc2c	0.0491246	0.301118	0.81	0.679	1
Lenep	0.0492432	1.1801	0.121	0.024	1
Plekhf2	0.0492921	-0.818176	0.069	0.131	1
Stx12	0.0493494	0.678651	0.586	0.417	1
Ndufa4	0.0495308	0.391321	0.81	0.69	1
Tysnd1	0.0495625	1.06502	0.224	0.095	1
Ift172	0.0496498	-0.675727	0.155	0.274	1
Haus4	0.0496701	1.36357	0.224	0.107	1
Sdf2l1	0.0499203	1.33043	0.172	0.071	1
Sardh	0.0500876	-0.865479	0.103	0.143	1
Bod1l	0.0501119	0.397608	0.379	0.262	1
Ptrf	0.0502899	-0.336796	0.914	0.964	1
Pinx1	0.0503058	0.988442	0.155	0.036	1
Psap	0.050319	-0.546962	0.569	0.679	1
Foxn3	0.0503406	-0.346492	0.276	0.417	1
2610002J02Rik	0.0504347	-1.39987	0.155	0.238	1
Khdrbs1	0.0504952	1.06367	0.362	0.19	1
Tnfrsf8	0.0504957	0.305155	0.103	0	1
Gm3604	0.0504972	-0.938059	0.155	0.286	1
Chsy1	0.0505582	0.426226	0.19	0.095	1
Adarb1	0.0506063	0.531659	0.293	0.155	1
Gart	0.0506132	-1.06053	0.172	0.238	1
Rnf7	0.0506173	-0.561917	0.517	0.631	1
Ppp1r2	0.0506781	-0.653683	0.776	0.81	1
Mnat1	0.05078	-1.16662	0.172	0.262	1
Lphn3	0.0508159	0.528938	0.379	0.143	1
Ncor2	0.050846	0.425251	0.569	0.512	1
Etfa	0.0508743	0.704724	0.448	0.298	1
Lrp5	0.0509138	0.594483	0.241	0.095	1
Mogat2	0.0509744	1.05436	0.103	0.012	1
Vil1	0.051004	-1.18325	0.121	0.202	1
Rundc1	0.0511803	-0.80062	0.121	0.179	1
Ece2	0.0511869	0.954269	0.241	0.095	1
Tm9sf2	0.051239	-0.582717	0.569	0.679	1
Dis3	0.0512393	0.48788	0.155	0.024	1
Sap30bp	0.0512784	0.998793	0.259	0.107	1
Gstm1	0.0513762	-0.34212	0.466	0.631	1
Foxp1	0.0513893	-0.70158	0.793	0.845	1
Cnn2	0.0514797	0.984449	0.621	0.452	1
Exoc6	0.0515137	-0.492219	0.328	0.5	1
Dctn5	0.0515198	-0.872776	0.431	0.536	1
Bace1	0.0515321	-0.874122	0.224	0.298	1
Gprc5b	0.0518907	-0.731386	0.052	0.119	1
Snx3	0.0519538	-0.699294	0.81	0.857	1
Tram1	0.0521435	1.22164	0.483	0.345	1
Gak	0.0521744	0.506934	0.655	0.488	1
Ptcd1	0.0522519	0.801717	0.241	0.119	1
Rrn3	0.0522859	-1.19314	0.362	0.369	1
Zfp36l1	0.0523746	-0.426701	0.914	0.964	1
Ino80c	0.0524364	0.917108	0.276	0.119	1
Dnlz	0.0525487	0.466171	0.328	0.143	1
Tbc1d24	0.0525535	-0.686423	0.69	0.607	1
Ccdc130	0.0525661	-1.04952	0.069	0.155	1
Trp53inp1	0.0526085	-0.895864	0.086	0.19	1
Fbf1	0.0526384	-1.02404	0.19	0.31	1
Ggcx	0.0527528	-0.902452	0.172	0.286	1
Ddx20	0.0528089	1.36193	0.224	0.083	1
Tsen34	0.0528984	-1.24342	0.259	0.357	1
Commd8	0.0529081	0.709454	0.5	0.321	1
Cd320	0.052914	-0.592535	0.397	0.524	1
Pdlim7	0.0529454	0.255319	0.655	0.464	1
Elmod3	0.0530123	1.00697	0.207	0.071	1
Zfp408	0.0532125	1.00579	0.328	0.167	1
Pmpcb	0.0534326	-1.5314	0.293	0.345	1
Ldha	0.0536542	0.752264	0.862	0.762	1
Foxf1	0.0536933	-0.557845	0.086	0.262	1
Ethe1	0.0538655	-1.23699	0.138	0.226	1
Papd7	0.0539198	0.696073	0.328	0.19	1
Gm4944	0.0539736	-1.19184	0.276	0.321	1
Dcps	0.0540327	0.731591	0.293	0.143	1
Dvl1	0.0540711	-0.609477	0.155	0.31	1
6430562O15Rik	0.0540767	0.875151	0.121	0.012	1
Zfp949	0.0540945	-0.527291	0.052	0.155	1
Fam20a	0.0541122	-1.00765	0.034	0.131	1
Ip6k2	0.0541949	0.422586	0.19	0.071	1
Slc39a7	0.0543702	0.645847	0.638	0.429	1
Atf1	0.0544513	1.23479	0.224	0.083	1
Mmp28	0.0545527	-0.661856	0.069	0.167	1
Slbp	0.0545827	1.27384	0.362	0.214	1
Prkd2	0.0546107	-0.892585	0.5	0.595	1
Mrpl22	0.0546768	0.684893	0.362	0.19	1
Cbr1	0.0547621	-1.60966	0.224	0.298	1
Emp2	0.0547711	-0.65841	0.172	0.357	1
Slc43a3	0.0548502	0.80719	0.224	0.06	1
Aldh3a2	0.0548582	-1.32955	0.155	0.25	1
Fam198b	0.0549205	0.485859	0.362	0.214	1
Canx	0.0549306	0.725258	0.741	0.643	1
Sec16a	0.0549403	0.72363	0.517	0.405	1
Pgrmc1	0.0550937	-0.385446	0.517	0.607	1
Mppe1	0.0551079	-1.72316	0.034	0.107	1
Blvra	0.0551474	0.646677	0.276	0.131	1
A330032B11Rik	0.0551639	-0.304021	0.69	0.774	1
Myef2	0.0552335	0.643021	0.517	0.417	1
Gtf2b	0.0552449	0.616074	0.362	0.179	1
Timeless	0.0552822	0.940921	0.293	0.202	1
Gpr97	0.0553016	1.05025	0.19	0.083	1
Ern1	0.0553262	-0.776225	0.086	0.167	1
Clec1a	0.0553757	0.615123	0.276	0.095	1
Zfand4	0.0556117	1.15317	0.103	0.024	1
Zfp830	0.0556192	1.2878	0.293	0.31	1
Gapdh	0.0556784	0.922639	0.966	0.952	1
Epb4.1l2	0.0558387	0.950176	0.5	0.333	1
Ngdn	0.0559073	1.01396	0.414	0.262	1
Tmub1	0.055912	-1.65447	0.052	0.155	1
Echs1	0.0561016	-0.962676	0.293	0.417	1
Itgb4	0.0562044	-1.07632	0.069	0.119	1
Grb10	0.0562706	-0.902306	0.345	0.405	1
Uggt2	0.0563997	-0.923307	0.121	0.155	1
Vgll4	0.0565059	0.315841	0.397	0.238	1
Adamts9	0.0565835	0.27467	0.259	0.071	1
Sgsh	0.0566668	1.21342	0.207	0.167	1
Gpr107	0.0566784	-1.08817	0.155	0.238	1
Asf1b	0.0568094	0.973169	0.121	0.024	1
Fam69b	0.0569399	1.09534	0.121	0.024	1
Ppil1	0.0570026	1.19532	0.31	0.167	1
Trdmt1	0.0570053	-0.964825	0.069	0.143	1
Cdca2	0.0570533	0.326041	0.103	0.024	1
Pir	0.0574246	-0.31591	0.31	0.476	1
Ctbs	0.057533	1.18775	0.207	0.06	1
Ubp1	0.0576266	0.977948	0.362	0.286	1
Gigyf1	0.0576397	-0.365363	0.155	0.345	1
Rfc2	0.0576468	0.514358	0.362	0.214	1
Dok4	0.0577379	0.896977	0.31	0.167	1
Dut	0.0577437	1.13528	0.224	0.119	1
Pcdhgb1	0.0578195	-0.978317	0.034	0.119	1
Clasp2	0.0578853	-0.851806	0.621	0.655	1
Rock2	0.0579699	0.288671	0.466	0.25	1
Trpv4	0.0579814	-1.07565	0.19	0.274	1
Zscan21	0.0581859	-1.16308	0.103	0.226	1
Cggbp1	0.0582958	0.549089	0.483	0.262	1
Eva1a	0.0584022	0.819264	0.224	0.107	1
Cp	0.0584207	0.708913	0.655	0.512	1
Pisd-ps2	0.0585709	-0.405522	0.19	0.333	1
Trim62	0.0589279	-1.05288	0.069	0.119	1
1300002E11Rik	0.0589298	-1.27257	0.138	0.262	1
Fam118b	0.0591071	1.12699	0.397	0.262	1
Plagl2	0.0591592	-0.680812	0.086	0.131	1
Bcl10	0.0592486	-1.35436	0.224	0.286	1
Disp2	0.0592503	0.450554	0.138	0.024	1
Snx9	0.0593622	0.960237	0.207	0.095	1
Tardbp	0.0594656	0.761233	0.534	0.369	1
2510002D24Rik	0.0595585	-1.36792	0.293	0.393	1
Aacs	0.059641	0.890313	0.138	0.048	1
Itpripl2	0.0596721	-0.324519	0.121	0.25	1
Osbpl11	0.0597309	-1.23465	0.086	0.119	1
Adck4	0.0597647	1.26612	0.155	0.024	1
Tomm40	0.0598401	0.694131	0.328	0.202	1
Letm1	0.0599704	0.856618	0.431	0.238	1
Daxx	0.0600506	0.798721	0.345	0.19	1
As3mt	0.0600538	-1.37322	0.172	0.25	1
St3gal2	0.0600624	-0.824724	0.19	0.262	1
Xiap	0.0601828	-0.995395	0.448	0.464	1
Papolg	0.0601942	1.26528	0.19	0.071	1
Zfp280d	0.0604646	-1.11973	0.224	0.286	1
Tek	0.0604979	-0.415803	0.793	0.893	1
Sec11a	0.060552	0.716176	0.517	0.393	1
Cox6b1	0.060559	-0.398717	0.603	0.762	1
Sra1	0.0606441	-0.861165	0.345	0.512	1
Ildr2	0.0606719	-0.990822	0.172	0.31	1
Olfml2a	0.0607183	-1.21224	0.034	0.119	1
Klhl17	0.0610309	0.846233	0.121	0.024	1
Lcp1	0.0612352	0.474179	0.534	0.333	1
Hnrpdl	0.0612488	0.814348	0.603	0.488	1
8430410A17Rik	0.0612996	0.710469	0.259	0.131	1
Efnb2	0.0614662	-0.455829	0.069	0.226	1
Hmgn5	0.061556	0.794176	0.224	0.119	1
Nfkbid	0.061662	1.29556	0.121	0.048	1
Dennd2c	0.0616722	0.776294	0.121	0.036	1
Oplah	0.061822	0.82955	0.259	0.131	1
Adam10	0.0618955	-0.697267	0.69	0.81	1
Rusc1	0.0619951	-1.09137	0.293	0.369	1
Sec24a	0.0620904	-0.817402	0.224	0.25	1
Zfp710	0.0621314	0.376514	0.138	0.036	1
Marcks	0.0622478	0.320997	0.379	0.226	1
Ccdc104	0.0622587	-1.38588	0.241	0.262	1
Parp4	0.0622655	-0.566692	0.259	0.393	1
Ilf3	0.0623153	0.602145	0.552	0.44	1
Nr3c2	0.062339	-1.10665	0.052	0.131	1
Mpp6	0.0623442	0.935887	0.103	0.012	1
Gm14420	0.06238	-0.472504	0.914	0.881	1
Sirpa	0.062414	1.23673	0.138	0.048	1
Nfkbil1	0.0624191	1.47319	0.155	0.071	1
4933404O12Rik	0.0624341	-0.533362	0.052	0.143	1
Tnfrsf9	0.0628608	1.40601	0.172	0.048	1
Naa16	0.062869	-1.20358	0.155	0.274	1
Selp	0.0632754	0.613928	0.155	0.048	1
Flnb	0.0632789	-0.372402	0.69	0.762	1
Thap7	0.0633017	1.30802	0.241	0.107	1
Cdc25c	0.0633657	1.225	0.103	0.024	1
Notch2	0.0634721	-0.297956	0.103	0.19	1
Zic2	0.0637294	-0.341272	0.207	0.31	1
Acadvl	0.0638033	-0.633014	0.31	0.452	1
Pgap2	0.0638781	-1.03312	0.138	0.238	1
Soga2	0.0639145	0.47162	0.138	0.012	1
Ssu72	0.0639203	-0.517352	0.672	0.75	1
Tmem101	0.0639418	1.19461	0.207	0.095	1
Erg	0.0640337	-0.988188	0.362	0.417	1
Gnb1l	0.0640712	0.287838	0.121	0.024	1
Tk1	0.0640733	2.04262	0.103	0.036	1
Ifi27l1	0.0641237	-0.649381	0.655	0.774	1
Rpl36a	0.0641351	0.812402	0.793	0.75	1
BC005537	0.0641836	1.14336	0.276	0.131	1
H2-T24	0.0642175	-0.605958	0.362	0.464	1
Cenpi	0.0642262	0.456302	0.121	0.024	1
Piezo1	0.0642443	-0.694678	0.448	0.548	1
Gpx4	0.0642622	-0.514345	0.81	0.857	1
Nfrkb	0.0644887	-0.753365	0.172	0.238	1
Caap1	0.0644965	0.532143	0.121	0.024	1
Ube2g2	0.064527	-0.777591	0.31	0.44	1
Smpd1	0.0645325	-0.598614	0.241	0.381	1
Zfp281	0.064576	-0.656941	0.121	0.226	1
Arrb1	0.0645871	0.393875	0.397	0.25	1
Zfp617	0.0645952	-1.3112	0.293	0.381	1
Ctsc	0.0647193	-0.637935	0.328	0.476	1
Helz2	0.0647246	-0.61861	0.448	0.571	1
Maml3	0.0647384	0.545453	0.241	0.083	1
Shoc2	0.0648289	-0.627651	0.224	0.286	1
Lipe	0.0648745	-0.993022	0.362	0.429	1
Cnpy3	0.0650545	-0.711389	0.241	0.357	1
Ptplad1	0.0652606	-0.98003	0.259	0.345	1
Cept1	0.0652711	-1.17161	0.276	0.369	1
Tmem237	0.0653043	1.79181	0.224	0.107	1
Chst7	0.0653623	0.730746	0.241	0.083	1
Lix1	0.0654034	-0.487637	0.241	0.25	1
Ube2s	0.0654259	1.25736	0.207	0.095	1
Bcat2	0.0654624	0.605968	0.397	0.179	1
Surf1	0.0654799	-0.914388	0.19	0.333	1
Nup205	0.0655992	0.387513	0.172	0.036	1
Gtf3c6	0.0656723	1.33446	0.31	0.214	1
Use1	0.0657726	-0.775164	0.534	0.655	1
Tnfsf12	0.0658832	-0.769572	0.103	0.179	1
Sft2d1	0.0661421	-0.654213	0.414	0.524	1
Anapc4	0.0662097	0.406066	0.414	0.214	1
Gm16039	0.0662887	0.707296	0.103	0.036	1
Skiv2l2	0.0663098	0.961104	0.466	0.31	1
A130077B15Rik	0.0663526	-0.328801	1	1	1
Memo1	0.0665212	0.586521	0.293	0.131	1
Cwf19l1	0.0665253	0.691785	0.172	0.071	1
Slc30a6	0.06657	1.20855	0.207	0.095	1
Sema3c	0.0666949	-0.703299	0.345	0.512	1
Txnrd1	0.0667811	0.357321	0.259	0.155	1
Parp10	0.0667863	0.852697	0.431	0.298	1
Uck1	0.0668275	0.896731	0.345	0.179	1
Cd14	0.0669529	1.54453	0.207	0.083	1
Slc39a11	0.0670078	0.685113	0.19	0.071	1
Cdc42ep4	0.0670947	0.739992	0.517	0.381	1
Dnajc1	0.0670971	0.548082	0.379	0.25	1
Zbtb7a	0.067136	-0.468265	0.276	0.429	1
Ranbp6	0.0671952	1.30713	0.155	0.036	1
1600020E01Rik	0.0672245	-0.956951	0.155	0.298	1
Tcf7	0.0675588	-0.927067	0.155	0.25	1
Elovl5	0.0675604	-0.458486	0.466	0.571	1
Lgalsl	0.067573	-0.670478	0.069	0.143	1
2010320M18Rik	0.0676733	-1.60101	0.052	0.107	1
Prdm5	0.0677537	-1.29797	0.19	0.298	1
Myadm	0.0677701	0.610592	0.517	0.321	1
Chmp5	0.0677974	0.637478	0.69	0.56	1
Kat5	0.0677978	-1.30838	0.241	0.357	1
Phf17	0.0678766	-1.14729	0.121	0.155	1
Mpdu1	0.0680158	0.630127	0.466	0.31	1
Rnf10	0.068135	0.39715	0.5	0.345	1
Sik1	0.0683237	0.887078	0.603	0.345	1
Lama1	0.0683576	0.420967	0.138	0.048	1
Arrdc2	0.0684706	1.65899	0.155	0.071	1
Tmem9b	0.0685072	-0.850966	0.431	0.488	1
Wdr74	0.0686259	1.44566	0.241	0.131	1
Ndufab1	0.0686778	0.928824	0.534	0.405	1
Dtl	0.0687438	0.415803	0.103	0.024	1
Pdcd11	0.0688321	0.481321	0.328	0.155	1
Hnrnpul2	0.0689482	-0.493107	0.138	0.226	1
Endov	0.0690014	-0.668854	0.431	0.512	1
Hdgf	0.0690815	-0.787084	0.328	0.452	1
Fbln5	0.0691445	-3.01376	0.103	0.155	1
Cse1l	0.0691473	-0.586472	0.259	0.393	1
Pik3r3	0.0693079	-0.842588	0.397	0.5	1
Brox	0.0695809	-1.02827	0.172	0.31	1
Usp25	0.0696454	-0.957209	0.293	0.381	1
4732471J01Rik	0.0701767	-0.71354	0.052	0.131	1
Klhl12	0.070182	-2.21994	0.103	0.131	1
Rpl22l1	0.0702019	0.801583	0.5	0.417	1
Wbscr27	0.0702582	0.963166	0.19	0.06	1
Pgk1	0.0703508	0.643672	0.552	0.369	1
Snrpd2	0.0704762	0.493758	0.483	0.345	1
Wdr92	0.0705536	-0.70428	0.569	0.714	1
Galnt7	0.0706249	1.10464	0.172	0.048	1
Rpp21	0.0706538	-1.44551	0.259	0.345	1
Slc25a20	0.0706775	1.25878	0.328	0.238	1
Hn1	0.0707402	0.356705	0.345	0.226	1
Raver1	0.0709494	-0.480792	0.276	0.357	1
Sar1b	0.0709698	-0.818376	0.328	0.464	1
Exoc7	0.0710926	-0.672348	0.31	0.417	1
Dbt	0.0711836	-0.495959	0.086	0.167	1
Ccdc163	0.0712253	1.3837	0.241	0.131	1
Agps	0.0714499	-0.442479	0.086	0.226	1
Ccdc71l	0.0715296	0.488101	0.121	0.048	1
Brd4	0.0715707	0.451832	0.569	0.405	1
Tob2	0.0716929	-0.675877	0.276	0.369	1
Mtfr1	0.0718111	1.68347	0.293	0.19	1
Fam117b	0.0718973	-0.696105	0.103	0.143	1
Zfp426	0.0718996	-0.789726	0.052	0.143	1
Hagh	0.0719088	0.945846	0.397	0.226	1
Pdcd5	0.0720358	0.535519	0.569	0.464	1
Cdca8	0.0721756	0.724038	0.138	0.048	1
Rpn1	0.072331	0.773538	0.655	0.536	1
Aco2	0.0724212	0.953654	0.569	0.488	1
Iqcb1	0.0725341	-0.932797	0.052	0.107	1
Ccdc125	0.0725866	0.729315	0.276	0.095	1
Pdcd6ip	0.072592	0.766674	0.621	0.548	1
Cit	0.0726065	0.410028	0.121	0.071	1
Serf1	0.072739	1.43842	0.121	0.036	1
Ocln	0.0729374	-0.404622	0.672	0.69	1
Lrrn3	0.0730045	-0.324897	0.086	0.214	1
Acot2	0.0730509	-1.36749	0.276	0.333	1
Uvrag	0.0731211	0.556454	0.259	0.107	1
Slfn5	0.0736764	-0.667715	0.948	0.952	1
Ssbp1	0.0738291	0.75592	0.483	0.357	1
Crebzf	0.0738519	1.04466	0.224	0.107	1
Hcfc1r1	0.073873	-0.444762	0.414	0.548	1
Tmbim4	0.0739624	0.496072	0.603	0.452	1
Tmem184b	0.0740243	-0.574705	0.655	0.762	1
Jak1	0.0740475	0.759947	0.552	0.417	1
Ints5	0.0741238	0.773454	0.259	0.143	1
2500004C02Rik	0.0741908	-0.737693	0.379	0.488	1
Coro1b	0.0742041	-0.713524	0.603	0.69	1
Phactr2	0.074209	-0.571246	0.552	0.595	1
Rnf125	0.0743286	-0.595808	0.155	0.298	1
Zswim4	0.0744384	0.381094	0.19	0.048	1
Ebf1	0.074553	-0.462567	0.414	0.56	1
0610012G03Rik	0.0746004	0.553505	0.707	0.56	1
Acd	0.0748071	-0.823533	0.224	0.298	1
Jmjd6	0.0748361	0.582458	0.397	0.214	1
Sav1	0.0749279	-0.917721	0.155	0.25	1
Mettl1	0.0750012	0.504229	0.138	0.048	1
Arrdc3	0.0753381	0.939561	0.293	0.143	1
Cers5	0.0753632	0.75332	0.569	0.393	1
1110046J04Rik	0.0753658	-0.259513	0.086	0.214	1
Hist1h1e	0.0756208	0.45066	0.172	0.048	1
Fzd6	0.0757059	-0.842543	0.586	0.702	1
Vps4b	0.0757412	-0.669006	0.328	0.429	1
Steap3	0.0757543	0.454253	0.31	0.131	1
Kctd20	0.0760704	-0.866973	0.293	0.357	1
Med16	0.0762301	-0.767688	0.138	0.286	1
Ak3	0.0762389	-0.56566	0.448	0.583	1
Map4k3	0.0763502	-0.876648	0.276	0.429	1
Cenpe	0.0763646	0.298193	0.103	0	1
Ccnb1	0.0766925	0.656184	0.138	0.024	1
Cdkn2aip	0.0768436	-0.698638	0.19	0.238	1
Eml1	0.0769078	1.15098	0.379	0.298	1
Fndc3b	0.0769558	0.376815	0.397	0.19	1
Psmc6	0.0771693	-0.872829	0.5	0.583	1
1110065P20Rik	0.0773393	-0.716153	0.034	0.107	1
Uxt	0.0776769	-0.653912	0.103	0.226	1
Cog8	0.0777064	1.02245	0.466	0.298	1
Morc2a	0.0777528	0.38251	0.31	0.155	1
Col4a1	0.0778154	0.904369	0.741	0.762	1
Slc15a4	0.0781503	1.26275	0.155	0.095	1
Nod2	0.0782111	-0.423719	0.052	0.155	1
Pkmyt1	0.078316	0.571644	0.138	0.048	1
Wdfy1	0.078344	0.780675	0.397	0.274	1
Pwp1	0.0784699	-1.11624	0.155	0.238	1
Mthfd1l	0.0785058	1.02354	0.121	0.036	1
4930578C19Rik	0.0786959	-1.05068	0.328	0.429	1
Epsti1	0.0788563	0.566489	0.172	0.06	1
Itpr2	0.0789951	-0.457226	0.31	0.429	1
Mfsd7c	0.0790252	-0.627671	0.397	0.536	1
Mettl13	0.0793272	0.33358	0.155	0.024	1
Emc3	0.0796337	-0.34507	0.379	0.524	1
Dmtf1	0.0797323	-1.13768	0.224	0.298	1
Ankhd1	0.0797468	-0.794209	0.259	0.333	1
Sigmar1	0.0797837	0.63918	0.414	0.274	1
Tcea3	0.0798962	-0.840137	0.086	0.202	1
Zfp106	0.0799438	-0.702175	0.293	0.345	1
A4galt	0.0799962	-0.778507	0.241	0.381	1
Psmd2	0.0800625	0.533507	0.69	0.536	1
Dag1	0.0800831	-0.807195	0.466	0.488	1
Kif1b	0.0801384	-0.599557	0.293	0.44	1
Kank4	0.0803318	0.281438	0.138	0.024	1
Syt11	0.0803763	-0.750415	0.328	0.512	1
Traip	0.0803787	0.644358	0.121	0.012	1
Crtap	0.0803889	-0.473715	0.552	0.655	1
Ahcy	0.0804021	1.35569	0.172	0.095	1
Cpne2	0.0804954	-0.741372	0.121	0.226	1
Cd27	0.0805054	0.449177	0.103	0.024	1
Galnt11	0.0805245	0.823577	0.362	0.19	1
Hspb1	0.0805521	0.266818	0.776	0.94	1
Cbwd1	0.0805903	-1.09697	0.086	0.143	1
Nckipsd	0.0808336	1.34552	0.259	0.179	1
Snhg4	0.0808728	0.855758	0.121	0.024	1
Nipbl	0.0809853	-0.602582	0.448	0.476	1
Tspan17	0.0810232	0.869996	0.293	0.19	1
Trappc6a	0.0811722	-1.23495	0.121	0.214	1
Rhebl1	0.0811723	1.58078	0.138	0.036	1
Atp13a3	0.0811875	-0.959318	0.19	0.238	1
Cxx1c	0.0812125	-0.965955	0.259	0.321	1
Traf1	0.081546	-1.19256	0.121	0.202	1
Slc25a28	0.0816026	0.586635	0.207	0.071	1
Dtx4	0.0816781	0.269719	0.121	0.048	1
Elmsan1	0.0818552	-0.305773	0.207	0.357	1
Trim24	0.0820652	-0.741546	0.172	0.202	1
Ptpn21	0.0821974	1.05212	0.155	0.071	1
D3Ertd254e	0.082209	-0.935048	0.31	0.333	1
Cacfd1	0.0823769	-0.729271	0.138	0.226	1
Cpped1	0.0824113	0.681981	0.293	0.167	1
Orai3	0.0825439	-1.1727	0.103	0.167	1
Zfyve26	0.082711	0.814959	0.259	0.119	1
Ets2	0.0829267	-0.618356	0.569	0.679	1
Nuak1	0.0830696	-0.522055	0.086	0.167	1
Mdc1	0.0830739	-0.64175	0.655	0.762	1
Sec22b	0.0831875	-1.0988	0.31	0.357	1
Klhdc5	0.0832491	-0.461022	0.086	0.143	1
Wdr45	0.0833088	-0.848503	0.138	0.179	1
Zfp516	0.0833979	0.55013	0.138	0.071	1
Hn1l	0.0834353	0.869924	0.241	0.119	1
Nudt5	0.0836237	0.723709	0.328	0.179	1
Rnf2	0.0836438	-1.29619	0.155	0.25	1
Antxr2	0.0837188	0.343761	0.172	0.048	1
Nt5c	0.0837477	0.635581	0.414	0.274	1
Snrpf	0.0837738	0.804035	0.534	0.476	1
Trpm4	0.0837857	0.502957	0.259	0.119	1
Mrpl1	0.0838127	-1.15212	0.207	0.262	1
D19Ertd737e	0.0838992	-0.80477	0.241	0.298	1
Supt6	0.0839004	-0.95485	0.31	0.321	1
Shmt1	0.083927	0.474229	0.121	0.036	1
Zfp69	0.0839615	0.746647	0.276	0.155	1
Dmwd	0.0841795	0.348053	0.345	0.19	1
Aldh16a1	0.0844359	0.861382	0.31	0.143	1
Slc12a8	0.0846027	-0.627635	0.19	0.214	1
Abcg1	0.0846335	-0.351613	0.431	0.583	1
Srpr	0.0848698	-0.492105	0.586	0.667	1
Lysmd2	0.0850598	-1.03752	0.259	0.357	1
Hras1	0.0850605	-0.737428	0.103	0.155	1
Hnrpll	0.0852265	-0.853392	0.069	0.179	1
Ifi27l2a	0.0852789	-0.285674	0.086	0.226	1
Abhd12	0.0853711	-0.321202	0.103	0.155	1
Stc1	0.0853868	1.6672	0.172	0.048	1
Klhl23	0.0854478	0.268385	0.121	0.024	1
Calm3	0.0854986	0.679056	0.517	0.429	1
Bud31	0.0855823	0.62273	0.466	0.321	1
Pop7	0.0856373	-1.33721	0.155	0.238	1
Gpr30	0.0856902	1.05326	0.138	0.048	1
Rps28	0.0858384	0.710679	0.879	0.869	1
Arhgef12	0.0858923	-0.829037	0.552	0.56	1
Zkscan14	0.085939	1.06201	0.103	0.024	1
Nfib	0.0860879	-0.642353	0.638	0.702	1
Casc4	0.0861519	-0.879292	0.931	0.94	1
Degs1	0.0861782	0.685951	0.552	0.44	1
Clk1	0.0862042	-0.48139	0.776	0.881	1
Mgat4a	0.0862381	0.345045	0.397	0.202	1
Tm9sf4	0.0862617	0.471008	0.397	0.286	1
Nme1	0.0864344	0.8171	0.431	0.321	1
Cisd3	0.0864352	0.721764	0.241	0.119	1
Napg	0.0866096	-1.15496	0.207	0.31	1
Slc50a1	0.086627	0.494376	0.724	0.595	1
Eef1e1	0.0868315	1.27395	0.172	0.095	1
Psmd4	0.0868653	-0.396147	0.483	0.655	1
Rhobtb1	0.0869141	-0.959411	0.276	0.381	1
Ppap2b	0.087184	1.33368	0.276	0.202	1
Cox17	0.0872289	0.533452	0.5	0.369	1
Nxpe4	0.08726	-0.775003	0.569	0.607	1
Ppm1f	0.0872733	-0.462508	0.31	0.5	1
Loh12cr1	0.0874546	1.36114	0.19	0.083	1
Rpap3	0.0874671	0.777736	0.379	0.226	1
Rad51	0.0875435	0.560964	0.103	0.024	1
Akr1a1	0.0875458	-0.365863	0.879	0.929	1
Casp8ap2	0.0876312	0.428793	0.155	0.071	1
Gulp1	0.0876644	0.813757	0.207	0.095	1
Pds5a	0.0877507	0.878631	0.31	0.286	1
Zfp488	0.0878025	-0.432993	0.983	0.976	1
St6galnac4	0.0878345	-0.851989	0.19	0.274	1
Igf2r	0.0878378	0.268739	0.276	0.155	1
Trnau1ap	0.0878994	-1.52655	0.259	0.357	1
Nmrk1	0.0879866	-0.363992	0.828	0.917	1
Mphosph10	0.0880069	0.721417	0.293	0.143	1
Gsg2	0.0880652	0.709855	0.121	0.036	1
Rbx1	0.0881534	-0.592769	0.586	0.714	1
Lamp2	0.0882131	-0.428328	0.552	0.631	1
Pik3c2b	0.0882518	0.4117	0.414	0.238	1
Fus	0.0885248	0.562458	0.603	0.56	1
Mcrs1	0.0887675	1.07845	0.466	0.333	1
Serpinb1a	0.0887894	-0.861595	0.069	0.167	1
Ppp1r10	0.0888477	-1.02241	0.241	0.214	1
Zfp945	0.0889257	-0.73284	0.19	0.274	1
Gm2a	0.0889617	-0.61873	0.379	0.488	1
Ublcp1	0.0892041	0.939484	0.31	0.19	1
Snhg3	0.0892088	0.604724	0.328	0.19	1
Tada1	0.0892433	0.827168	0.345	0.19	1
Hsbp1	0.0896309	-0.535165	0.69	0.774	1
Ifrd1	0.0896694	-1.07031	0.259	0.286	1
Ccdc88c	0.0896794	-0.308443	0.017	0.119	1
Ext1	0.0896877	0.382608	0.121	0.048	1
Pccb	0.0897704	-0.447898	0.069	0.131	1
Pthlh	0.0897798	-1.70329	0.034	0.107	1
Ptgfrn	0.0898034	0.76558	0.414	0.333	1
Ipp	0.0900269	0.837998	0.103	0.036	1
Lhfp	0.0900641	1.10927	0.103	0.06	1
Raph1	0.0901144	0.611446	0.414	0.25	1
Far2	0.0901717	-0.514639	0.19	0.345	1
Rpsa	0.0903994	0.748305	0.914	0.845	1
Dcp1b	0.0905332	-0.609985	0.052	0.143	1
Zfp687	0.0905519	-0.639998	0.103	0.202	1
2810008D09Rik	0.0906222	-1.82752	0.259	0.274	1
Rai14	0.0907339	0.254602	0.552	0.405	1
Tnfrsf1b	0.0907414	-1.01919	0.345	0.345	1
Dhrsx	0.0911119	0.257341	0.138	0.036	1
Pvrl2	0.0911365	0.610839	0.466	0.321	1
Cpd	0.0912421	-0.268927	0.362	0.5	1
Ncoa1	0.0912858	-0.913376	0.224	0.345	1
Swi5	0.0914376	0.489161	0.655	0.56	1
Atxn1l	0.0916704	-0.744105	0.155	0.155	1
Oaz2	0.0917313	-0.25702	0.707	0.774	1
Morn1	0.091756	-0.932774	0.052	0.107	1
Tada3	0.0917706	1.0036	0.241	0.155	1
Atp6ap2	0.0917826	-0.802726	0.293	0.369	1
Klf2	0.0917907	-0.262065	0.397	0.583	1
Top1	0.092093	0.286742	0.655	0.476	1
Hspa5	0.0922021	1.19044	0.672	0.643	1
Etohd2	0.0922388	-0.879714	0.103	0.19	1
Acad10	0.0922864	0.464493	0.138	0.048	1
Prss23	0.0925165	0.852396	0.431	0.286	1
Lsm6	0.0925194	-0.428938	0.517	0.595	1
Usp3	0.0928362	0.702417	0.362	0.179	1
AU019823	0.0928484	0.867866	0.224	0.107	1
Pfdn5	0.092966	-0.622422	0.741	0.81	1
Chp1	0.0929814	-0.909254	0.431	0.5	1
Blvrb	0.0931425	-0.906473	0.293	0.429	1
Pigf	0.0931677	1.62411	0.172	0.083	1
Ndufs1	0.0931867	0.777909	0.448	0.25	1
Hnrnpa1	0.0932771	0.742035	0.5	0.357	1
Tmem87a	0.0933289	-0.629041	0.069	0.214	1
Timm8a1	0.0934987	0.775493	0.155	0.06	1
Smim12	0.0936601	-0.912229	0.259	0.345	1
Hyal1	0.0936608	-0.496839	0.207	0.393	1
Tnfsf8	0.0937835	1.15949	0.19	0.095	1
0610007P14Rik	0.0938715	1.52539	0.241	0.167	1
Tbrg4	0.093892	0.741192	0.19	0.095	1
H2-M3	0.0939425	-0.803964	0.328	0.44	1
Ptp4a2	0.0939783	-0.840336	0.672	0.702	1
Amfr	0.0941552	-0.870728	0.293	0.393	1
Mrs2	0.0942755	0.69758	0.276	0.155	1
Scaf8	0.0946613	0.702367	0.379	0.262	1
Wdr85	0.0946753	-0.5219	0.397	0.488	1
Cfh	0.0947451	-1.31673	0.362	0.44	1
Med27	0.094814	1.20422	0.379	0.274	1
Amdhd2	0.0951706	0.598535	0.362	0.262	1
Ptov1	0.095187	0.64129	0.293	0.155	1
Ctps	0.0951884	1.07348	0.293	0.179	1
Rpl36	0.0953666	0.604775	0.828	0.798	1
Epc2	0.095418	1.00883	0.155	0.083	1
Cltc	0.0956823	-0.73576	0.69	0.75	1
Capn7	0.0957931	-0.528961	0.172	0.333	1
Lats1	0.0959535	-0.680553	0.138	0.167	1
Fkbp2	0.096327	0.256522	0.397	0.238	1
Xpa	0.0963693	-1.0936	0.086	0.155	1
Calr	0.0963949	0.594675	0.724	0.655	1
Lmo7	0.0964957	-0.967949	0.224	0.321	1
Rad1	0.0965603	1.38256	0.328	0.19	1
Sepw1	0.0966746	-0.388158	0.793	0.845	1
Npc1	0.0969375	-0.948668	0.19	0.226	1
Mtr	0.0971361	0.531496	0.138	0.083	1
Faf1	0.0971659	-1.1423	0.138	0.202	1
Taf11	0.0971665	-1.08528	0.155	0.25	1
Ostc	0.0972411	0.681206	0.466	0.357	1
Sugp2	0.0972603	0.826932	0.207	0.119	1
Kctd3	0.0973651	0.442198	0.138	0.06	1
Kif1c	0.0975548	-0.713175	0.207	0.25	1
Mef2d	0.0975991	0.425222	0.414	0.19	1
Sgpl1	0.0978805	1.08436	0.328	0.202	1
Gja4	0.0979288	-1.89	0.172	0.226	1
Nt5c3l	0.0979741	1.22557	0.345	0.202	1
Evi2b	0.0981379	0.669543	0.155	0.06	1
Hmgcl	0.0981691	0.760611	0.448	0.298	1
Rpn2	0.0981861	0.449813	0.655	0.488	1
Cdc7	0.0982549	0.398047	0.138	0.036	1
1700052K11Rik	0.0983451	0.99388	0.121	0.06	1
Slc18b1	0.0983464	-0.543911	0.466	0.429	1
Mcm3	0.0984969	0.945974	0.276	0.179	1
Kdm5a	0.0984988	-0.696229	0.362	0.452	1
Zswim1	0.0985025	-0.825116	0.052	0.131	1
Tsc22d4	0.0985136	0.328197	0.362	0.179	1
Cisd1	0.098518	0.6968	0.379	0.238	1
Ubald1	0.0985446	0.430136	0.379	0.238	1
Srd5a3	0.0987112	0.711225	0.241	0.119	1
Nrd1	0.0987875	-1.06456	0.517	0.536	1
Bambi-ps1	0.09885	-1.07578	0.138	0.179	1
Kctd12b	0.0988529	-1.0019	0.19	0.226	1
Map1b	0.0989384	-0.631263	0.362	0.405	1
Ldhb	0.0990157	1.24564	0.172	0.083	1
Commd6	0.0990813	-0.964239	0.241	0.333	1
Synpo2	0.099374	-0.664379	0.207	0.31	1
Lmbrd1	0.0994229	-0.458409	0.517	0.643	1
Naa60	0.0994262	-0.552355	0.448	0.476	1
Cdh13	0.0995889	0.452948	0.448	0.25	1
Mthfd2	0.0995903	1.0729	0.121	0.036	1
Naa10	0.0997844	0.681177	0.379	0.238	1
Spns1	0.0997899	-0.804185	0.293	0.369	1
Ccdc22	0.0998259	0.926387	0.224	0.095	1
Mul1	0.0998868	0.837334	0.241	0.131	1
Cdan1	0.099961	0.579192	0.293	0.143	1
Hiat1	0.100156	-0.513265	0.259	0.381	1
Top2a	0.100212	0.736457	0.138	0.071	1
Slc33a1	0.100259	-0.747371	0.155	0.214	1
E030011O05Rik	0.100337	0.779217	0.121	0.036	1
Hdac7	0.100695	0.800213	0.741	0.762	1
Ube2c	0.100807	2.03034	0.241	0.214	1
Hmcn1	0.100815	-0.633776	0.328	0.417	1
Gnl1	0.101051	-0.83198	0.172	0.214	1
Hspe1	0.101098	0.34326	0.466	0.321	1
Tbc1d15	0.101196	0.613868	0.397	0.202	1
Arfip1	0.101244	-0.584656	0.155	0.321	1
H1f0	0.101245	-0.717704	0.448	0.536	1
Lace1	0.101273	-0.957898	0.069	0.107	1
Nipsnap3b	0.101562	0.790541	0.293	0.179	1
Dhcr24	0.101636	0.47996	0.155	0.036	1
Mall	0.101717	-0.624805	0.397	0.429	1
Trip6	0.101809	0.526395	0.362	0.167	1
Cntnap1	0.101847	-0.353038	0.017	0.107	1
Zdhhc17	0.101919	-1.02393	0.259	0.274	1
C330007P06Rik	0.102271	1.09745	0.224	0.143	1
Fes	0.102287	0.688855	0.466	0.345	1
Ifi204	0.10234	0.250796	0.155	0.036	1
Vwa5a	0.102381	-0.768919	0.259	0.333	1
Npnt	0.102505	-0.79807	0.121	0.155	1
Paqr8	0.102571	-0.819982	0.034	0.107	1
Peli1	0.102582	-0.69007	0.345	0.429	1
Zzef1	0.102618	0.425615	0.552	0.357	1
Ldb2	0.102623	0.602259	0.379	0.179	1
Ddost	0.102695	0.464326	0.707	0.548	1
Kdelr1	0.102734	-0.448879	0.414	0.536	1
Meox1	0.102735	0.563676	0.31	0.167	1
Rnaseh2c	0.102808	0.930582	0.379	0.286	1
Ndufa1	0.102913	0.889194	0.5	0.452	1
Ctnnd1	0.102914	0.48457	0.655	0.631	1
Fkbp14	0.103109	0.714777	0.121	0.036	1
Map2k4	0.103335	0.359687	0.19	0.071	1
9530026P05Rik	0.10335	-0.335974	0.138	0.238	1
2610034B18Rik	0.103382	-0.764126	0.121	0.25	1
A630001G21Rik	0.103539	0.341932	0.103	0.036	1
Gadd45b	0.103608	1.15589	0.172	0.083	1
Pydc3	0.103661	0.479288	0.328	0.274	1
Ttc14	0.103781	-0.900711	0.259	0.31	1
Trp53inp2	0.103956	-0.777539	0.328	0.405	1
Ccdc126	0.103957	0.556993	0.19	0.06	1
Prkacb	0.104157	-0.364129	0.31	0.417	1
Nln	0.104465	0.462154	0.19	0.095	1
Hid1	0.104503	-1.29964	0.259	0.31	1
Wdr90	0.104504	0.37159	0.121	0.024	1
Zfp598	0.104772	-0.610429	0.172	0.238	1
Narg2	0.104776	-0.344016	0.034	0.143	1
Ccdc97	0.104844	0.843513	0.328	0.226	1
Aebp2	0.104892	-1.13699	0.19	0.167	1
Fastkd5	0.10515	1.21204	0.138	0.083	1
Tes	0.10523	0.474546	0.552	0.333	1
Tmem161a	0.105391	0.799148	0.328	0.167	1
Tnpo3	0.10541	-1.37133	0.345	0.405	1
Dnajc30	0.105441	1.24599	0.328	0.238	1
Micall2	0.105673	-0.579773	0.086	0.19	1
Slfn9	0.105683	0.485344	0.552	0.429	1
5430416N02Rik	0.10579	1.0779	0.138	0.048	1
Syap1	0.105835	0.950826	0.207	0.119	1
Pfkfb3	0.106013	1.19937	0.397	0.31	1
Scyl2	0.106019	-0.963995	0.103	0.131	1
Zbed6	0.106073	0.773499	0.276	0.143	1
Cln5	0.106261	1.32272	0.241	0.107	1
Gm5177	0.106348	0.425641	0.741	0.798	1
Ercc3	0.106415	-0.791121	0.155	0.226	1
Cchcr1	0.106437	0.35946	0.207	0.119	1
Stambp	0.106565	-0.971973	0.138	0.202	1
Pla2g6	0.106581	0.731873	0.241	0.143	1
Sowahc	0.106625	0.872916	0.103	0.012	1
Phkb	0.106689	-1.00951	0.086	0.131	1
Kptn	0.106793	0.287738	0.241	0.095	1
Atad5	0.106881	0.360961	0.138	0.024	1
Itsn1	0.106988	-0.592861	0.328	0.369	1
Rps2	0.107069	0.803005	0.759	0.714	1
Fbxo10	0.107071	-1.06142	0.086	0.143	1
Prkab1	0.107254	-0.910636	0.31	0.405	1
Syde1	0.107276	0.602476	0.379	0.214	1
Msi2	0.107482	-0.783511	0.362	0.333	1
Lrrk1	0.107652	-0.739962	0.328	0.488	1
Zfp467	0.10771	-0.780317	0.276	0.298	1
Limch1	0.107982	-0.70158	0.431	0.5	1
Hat1	0.108034	0.35101	0.31	0.155	1
Dbp	0.10816	0.432463	0.155	0.048	1
Ino80	0.108181	0.54245	0.241	0.083	1
Polr1c	0.108208	0.881202	0.224	0.119	1
Tmem185b	0.108413	-1.22701	0.172	0.25	1
Fbxw9	0.108421	-0.828687	0.138	0.25	1
Golim4	0.108428	-0.288288	0.431	0.595	1
Fbxo22	0.108509	-1.18972	0.431	0.488	1
4933411K20Rik	0.108595	-0.993403	0.052	0.131	1
Gnal	0.108748	-0.788806	0.086	0.143	1
Zfp62	0.108785	-0.371438	0.121	0.202	1
Slc25a51	0.109067	-0.6407	0.448	0.524	1
Atp5e	0.109118	0.388792	0.638	0.548	1
Atpaf2	0.109123	-0.563271	0.379	0.464	1
Ptprm	0.109211	-0.545404	0.552	0.667	1
Moap1	0.109429	1.38444	0.19	0.155	1
Rbm17	0.109575	-0.64579	0.276	0.405	1
Stx1a	0.109595	0.764498	0.414	0.298	1
Plvap	0.109599	3.18714	0.138	0.083	1
Ap3m2	0.109601	-0.894021	0.103	0.179	1
Ykt6	0.109609	-0.493	0.224	0.381	1
Oxr1	0.109669	-0.901826	0.328	0.345	1
Neurl2	0.109678	-0.686638	0.172	0.321	1
Myh9	0.109699	-0.371472	0.793	0.869	1
Set	0.109704	0.415658	0.759	0.56	1
Smim3	0.10973	0.414881	0.138	0.06	1
Rnaseh2a	0.109855	0.695026	0.328	0.214	1
4833427F10Rik	0.10999	-0.270608	0.069	0.131	1
Cpne8	0.110698	0.460214	0.741	0.679	1
Lamtor3	0.110709	-0.584202	0.362	0.44	1
Nt5m	0.110727	0.917764	0.172	0.06	1
Psmg2	0.110746	-1.04674	0.172	0.262	1
Ube2o	0.110746	0.655107	0.138	0.048	1
Klhl36	0.11084	0.662653	0.19	0.071	1
Chmp1a	0.110873	-0.725499	0.345	0.417	1
Clasrp	0.110998	0.625386	0.397	0.25	1
Pyurf	0.111024	-0.95048	0.19	0.19	1
Rpusd4	0.111103	0.786385	0.224	0.119	1
Ttpal	0.111185	-0.838666	0.293	0.357	1
Rpl23a	0.111267	0.511438	0.966	0.94	1
Med25	0.111445	0.982644	0.328	0.226	1
Prim1	0.111592	0.628653	0.155	0.071	1
Bin1	0.111727	0.835349	0.241	0.095	1
Acot13	0.111768	-0.783524	0.138	0.262	1
Gm15446	0.11187	-0.508229	0.069	0.131	1
P2rx7	0.112134	0.927956	0.276	0.155	1
D1Ertd622e	0.112141	0.770679	0.224	0.095	1
Cyb5r3	0.112185	-0.614268	0.672	0.786	1
D17Wsu104e	0.112289	0.65458	0.466	0.345	1
Galnt1	0.112514	0.364835	0.328	0.155	1
1300018J18Rik	0.112568	1.36038	0.155	0.107	1
Hnrnph2	0.112636	-0.790233	0.397	0.452	1
2310022B05Rik	0.112678	0.263152	0.345	0.179	1
Psmb9	0.112906	-0.70881	0.586	0.667	1
Mcm4	0.112967	0.801323	0.224	0.095	1
Cyth1	0.113019	-0.695831	0.31	0.321	1
Gm10324	0.11308	0.269073	0.241	0.202	1
Gtdc1	0.113088	-0.921404	0.276	0.369	1
Adal	0.113116	-1.05813	0.052	0.119	1
Ccdc166	0.113173	-1.03114	0.052	0.107	1
Tomm22	0.113191	1.09597	0.517	0.381	1
Zfp959	0.113247	-0.509083	0.172	0.345	1
Rasip1	0.113291	-0.513907	0.638	0.726	1
Aldh18a1	0.113623	0.36389	0.241	0.131	1
Phf20	0.113717	-0.747546	0.259	0.345	1
Gramd4	0.113733	-0.329207	0.034	0.119	1
Palm	0.114007	-0.737859	0.397	0.5	1
Traf7	0.11412	0.531635	0.534	0.417	1
Abcd3	0.114245	-1.18406	0.293	0.345	1
Fam192a	0.114334	-0.698368	0.207	0.298	1
Ttc21b	0.114436	0.257531	0.103	0.024	1
Ppp2r3a	0.114446	-0.813227	0.103	0.167	1
Dram2	0.114456	-0.337962	0.466	0.595	1
Dbndd2	0.114473	-1.0646	0.121	0.19	1
Cmc2	0.114834	0.341041	0.293	0.131	1
Efha1	0.115005	0.913456	0.207	0.119	1
Lipa	0.115047	-0.731576	0.586	0.679	1
Tsg101	0.115048	-0.278945	0.379	0.512	1
Psmb10	0.115171	0.378765	0.69	0.56	1
Pigc	0.115641	-0.673373	0.172	0.31	1
Fam173a	0.115829	0.893375	0.345	0.25	1
Sec13	0.115881	0.553661	0.638	0.5	1
Zfp429	0.115934	-0.4924	0.017	0.107	1
Cluh	0.115945	-0.679892	0.069	0.131	1
Nup160	0.116202	0.834409	0.31	0.131	1
Tpgs2	0.116276	0.61078	0.431	0.369	1
Lhfpl2	0.116376	-0.668201	0.19	0.298	1
2210013O21Rik	0.116383	-1.13316	0.379	0.393	1
Il27ra	0.116405	1.0681	0.121	0.036	1
Col4a3bp	0.116456	-0.358698	0.655	0.774	1
Ccdc94	0.116459	1.3211	0.19	0.119	1
Kif15	0.116526	0.412996	0.103	0.048	1
Rlf	0.116672	-0.545819	0.138	0.107	1
9430023L20Rik	0.116894	1.3372	0.362	0.286	1
Zfp746	0.11692	-0.620634	0.086	0.143	1
Ndufb5	0.116955	0.737698	0.517	0.429	1
Gpr137b-ps	0.117055	-0.428895	0.224	0.298	1
Galnt15	0.117071	1.46422	0.207	0.202	1
Agtrap	0.117158	-0.891968	0.259	0.298	1
Dach1	0.117267	-0.51589	0.121	0.143	1
Syf2	0.117381	-0.41643	0.586	0.679	1
Sipa1l1	0.117395	0.442139	0.328	0.19	1
Cpne9	0.1175	-0.544131	0.276	0.44	1
Pip4k2b	0.117783	0.53011	0.155	0.083	1
Tnfaip1	0.117825	0.398099	0.69	0.56	1
Mtpap	0.11793	-0.688536	0.293	0.417	1
Morf4l2	0.118009	0.844247	0.569	0.512	1
Mut	0.118035	-0.797578	0.172	0.214	1
Kcnq1ot1	0.118069	-1.27854	1	1	1
Smim4	0.118336	1.43188	0.172	0.071	1
Sipa1	0.118369	0.425491	0.655	0.5	1
Tpst1	0.118394	-0.994702	0.052	0.119	1
Ctdsp2	0.118492	-0.319784	0.517	0.56	1
Cebpg	0.118629	1.03536	0.345	0.202	1
Tead1	0.1187	0.731172	0.345	0.226	1
Adcy4	0.118776	0.273984	0.759	0.643	1
Mob1b	0.118782	0.626096	0.241	0.167	1
Hic1	0.118881	-0.719705	0.121	0.167	1
Itga5	0.118912	0.576291	0.569	0.429	1
Plxnb1	0.118983	0.532633	0.276	0.119	1
Qk	0.119153	-0.454504	0.776	0.81	1
Stk38	0.119166	-0.262083	0.414	0.56	1
2810002D19Rik	0.119326	-0.701272	0.034	0.107	1
Sos2	0.119346	-0.598106	0.224	0.31	1
Gm16515	0.119571	-0.450568	0.069	0.131	1
Arl4a	0.119706	-0.279139	0.552	0.655	1
Spry2	0.119762	0.805319	0.241	0.131	1
Cystm1	0.119767	0.94748	0.172	0.083	1
Parvb	0.120272	-0.523346	0.466	0.595	1
Nmt2	0.120315	-0.822656	0.034	0.119	1
Cybasc3	0.120343	0.814334	0.31	0.155	1
Cwc25	0.12058	1.24877	0.293	0.19	1
Necap1	0.120589	1.87069	0.172	0.119	1
Csnk2a2	0.120605	-0.365254	0.103	0.25	1
Rab8b	0.120678	-0.372697	0.207	0.321	1
Cand2	0.120789	-0.49515	0.155	0.262	1
Mccc1	0.120919	-1.21754	0.121	0.155	1
Kcnq1	0.12092	0.708336	0.397	0.286	1
Igfbp4	0.12102	1.31735	0.552	0.512	1
Btg2	0.121262	0.353264	0.517	0.393	1
Gm14005	0.121308	1.02707	0.621	0.571	1
Rhbdd1	0.121424	0.973311	0.19	0.119	1
Ppapdc2	0.121534	0.860429	0.241	0.107	1
Ppm1d	0.121589	1.03542	0.138	0.048	1
Nckap1	0.121635	-0.443245	0.397	0.524	1
Ccdc51	0.121899	0.465546	0.172	0.048	1
AI846148	0.121929	0.518411	0.224	0.095	1
Ccdc28b	0.121961	0.486761	0.483	0.357	1
Pus10	0.12209	-1.01282	0.121	0.119	1
Fsd1l	0.122186	0.793113	0.138	0.083	1
Arf6	0.122417	-0.593209	0.414	0.488	1
Tada2b	0.122609	0.725625	0.121	0.048	1
Hmga1-rs1	0.122616	-0.749409	0.224	0.298	1
Chmp3	0.122681	0.796939	0.603	0.464	1
Syt4	0.122821	0.996757	0.103	0.012	1
Plcd3	0.122826	1.10132	0.103	0.036	1
Vamp3	0.12284	-0.646643	0.517	0.595	1
Osbpl2	0.123007	-0.705926	0.121	0.238	1
Pde7a	0.123077	-0.959862	0.017	0.107	1
Phldb1	0.123181	0.618688	0.448	0.31	1
Nde1	0.123304	1.0752	0.483	0.357	1
Hexim1	0.123314	-0.660184	0.086	0.155	1
Zfp706	0.123323	-0.670595	0.621	0.69	1
Sspn	0.123407	1.00417	0.103	0.036	1
Ankrd11	0.123648	-0.631708	0.414	0.452	1
Rnf138	0.123752	-0.686134	0.172	0.286	1
Magoh	0.123813	-1.35868	0.31	0.369	1
Med22	0.123866	0.821536	0.293	0.131	1
Dopey2	0.123871	-0.389283	0.172	0.214	1
Sgce	0.123995	1.17401	0.103	0.048	1
Hdac3	0.124146	0.656007	0.534	0.452	1
Il2rg	0.124375	0.597032	0.569	0.476	1
Ulk2	0.124482	-0.697732	0.138	0.214	1
Gbp6	0.124552	-0.581741	0.293	0.44	1
Diexf	0.1248	-0.489543	0.121	0.119	1
Rpl17	0.124943	0.511726	0.879	0.869	1
Qtrtd1	0.125311	-0.837963	0.086	0.155	1
Dnm1l	0.125374	-0.644258	0.362	0.393	1
Usb1	0.125413	0.559979	0.241	0.131	1
Git2	0.125414	-0.509623	0.793	0.798	1
Agpat5	0.125425	0.769184	0.224	0.095	1
Dennd6a	0.125448	-0.522922	0.259	0.393	1
Pggt1b	0.125498	-0.351347	0.276	0.274	1
Gm11127	0.125508	-0.261196	0.293	0.405	1
Trappc8	0.12582	-0.858203	0.121	0.179	1
Eif2ak4	0.125874	-0.835441	0.19	0.274	1
Nrp	0.125932	0.349725	0.121	0.048	1
Bmi1	0.125955	1.09258	0.172	0.095	1
6030458C11Rik	0.125993	-1.03125	0.31	0.333	1
Aprt	0.126017	1.1012	0.414	0.333	1
Rab3ip	0.126111	0.817671	0.155	0.071	1
Hcls1	0.12629	0.579074	0.31	0.131	1
Jmy	0.126388	-1.03385	0.31	0.286	1
Mlycd	0.126452	-1.06467	0.069	0.107	1
Rtfdc1	0.126515	-0.939163	0.379	0.405	1
Mrpl38	0.126585	0.807675	0.328	0.19	1
Actl6a	0.126955	0.874512	0.328	0.262	1
Ccdc90b	0.127009	-0.671134	0.155	0.25	1
Zc3h4	0.127161	-0.910858	0.31	0.274	1
Fam193a	0.127306	0.730489	0.293	0.238	1
Eltd1	0.127417	-0.438116	0.897	0.952	1
Stard5	0.127432	-0.829456	0.241	0.274	1
Adrb2	0.127432	0.61881	0.276	0.143	1
Fgf1	0.127435	0.910025	0.103	0.036	1
Bub1	0.127558	0.383939	0.103	0.024	1
Nagk	0.127574	1.3372	0.259	0.179	1
Mapk12	0.127593	0.93703	0.328	0.202	1
Tmem87b	0.12764	-0.764581	0.207	0.262	1
Iqce	0.128023	-0.584203	0.138	0.155	1
Eea1	0.128045	0.554995	0.241	0.095	1
Gstm7	0.128076	-0.343355	0.155	0.274	1
Zmym6	0.12815	-0.430244	0.052	0.119	1
Glipr2	0.12815	-1.06602	0.155	0.179	1
Gde1	0.128168	-0.576053	0.5	0.583	1
Agap1	0.128493	0.371408	0.31	0.202	1
B4galt6	0.128784	0.280506	0.241	0.262	1
Dkk2	0.129117	0.512033	0.259	0.143	1
Chst12	0.129278	0.73759	0.19	0.083	1
Kdm3b	0.129341	0.463148	0.259	0.143	1
Slc25a24	0.129418	0.731124	0.276	0.143	1
Rps19	0.12968	0.803651	0.897	0.929	1
Mier2	0.129737	0.79424	0.121	0.024	1
Gm15910	0.129783	0.394606	0.19	0.119	1
Rmi1	0.129832	-0.861164	0.052	0.107	1
2210408I21Rik	0.129865	-0.94947	0.069	0.107	1
Cda	0.129888	0.331728	0.121	0.024	1
Atp6v0a1	0.129922	-0.586102	0.448	0.536	1
Edem1	0.130029	0.424858	0.259	0.095	1
Msl3	0.130232	0.607782	0.259	0.155	1
Nop2	0.130234	0.697915	0.276	0.155	1
Pih1d1	0.130271	0.399386	0.31	0.179	1
Cnot1	0.130313	-0.621554	0.362	0.381	1
Mcm8	0.13039	0.375591	0.207	0.179	1
Rps12	0.130413	0.846908	0.845	0.869	1
1810026J23Rik	0.130527	-0.899734	0.052	0.119	1
Vapa	0.130659	0.876739	0.517	0.369	1
Ubac1	0.130691	-0.42921	0.052	0.131	1
Hexdc	0.130713	1.01666	0.103	0.06	1
Acad9	0.130739	-0.454778	0.914	0.94	1
Dhx29	0.130751	-0.70417	0.103	0.202	1
Smarcd2	0.130826	0.634181	0.328	0.214	1
Gm694	0.130965	-0.785398	0.276	0.357	1
2700094K13Rik	0.131012	0.47527	0.362	0.262	1
Map4k5	0.131065	0.276631	0.362	0.19	1
Rnf44	0.131126	-0.551485	0.466	0.536	1
Taf1a	0.131291	-0.828866	0.103	0.202	1
Pla2g16	0.131307	-0.516677	0.431	0.488	1
Mlxip	0.131471	0.352437	0.155	0.131	1
Dhh	0.131536	-1.03594	0.086	0.143	1
Clec16a	0.13171	-0.504563	0.086	0.143	1
Ostm1	0.131901	-0.356341	0.121	0.202	1
Ctsf	0.131992	-0.753893	0.086	0.179	1
A930015D03Rik	0.132088	0.800118	0.103	0.036	1
Hcfc2	0.132126	0.714293	0.293	0.202	1
Pibf1	0.132132	0.908627	0.224	0.143	1
Cox6c	0.13231	0.413424	0.759	0.726	1
Mir5109	0.132313	-0.956791	0.052	0.131	1
Rps9	0.132521	0.251823	0.948	0.917	1
Kit	0.132561	0.736811	0.293	0.19	1
Hbp1	0.132589	-0.535604	0.362	0.5	1
Pop4	0.132604	0.635986	0.276	0.179	1
H2afy2	0.13275	1.58411	0.103	0.024	1
Rasd1	0.132954	1.22316	0.362	0.25	1
Dnmt1	0.133077	0.825977	0.259	0.202	1
Gna12	0.133116	-0.972207	0.103	0.143	1
Hgsnat	0.133171	0.874937	0.293	0.155	1
Nrip1	0.133295	0.698563	0.103	0.06	1
Atp6v0e2	0.133417	-1.25809	0.138	0.238	1
2810006K23Rik	0.133486	-0.773365	0.448	0.429	1
Cobll1	0.133782	-0.380312	0.362	0.56	1
Fam129a	0.133992	0.609021	0.31	0.19	1
Rps17	0.134052	0.591987	0.931	0.929	1
Stat6	0.134084	-0.643561	0.362	0.417	1
Rbmx	0.134158	0.90994	0.414	0.345	1
Smap1	0.134181	1.08325	0.293	0.167	1
Zc3h8	0.13419	1.04539	0.155	0.071	1
Chpf2	0.134213	0.470622	0.397	0.238	1
Nploc4	0.134412	-0.797967	0.155	0.19	1
Mrpl49	0.134416	0.734375	0.276	0.155	1
Insig2	0.134696	-1.24773	0.224	0.25	1
Nxf1	0.134718	0.344067	0.724	0.607	1
Mxd1	0.134772	0.714706	0.19	0.083	1
Srp19	0.134865	0.694724	0.466	0.381	1
Ncan	0.135077	-0.281626	0.086	0.131	1
Tgfbr1	0.135196	-0.820538	0.086	0.143	1
Psmd14	0.135328	0.449452	0.466	0.274	1
Zmat2	0.135594	0.800937	0.397	0.333	1
6720456H20Rik	0.135793	-0.491966	0.052	0.131	1
Samhd1	0.135967	-0.446691	0.328	0.44	1
Ids	0.136211	0.830745	0.276	0.202	1
Arih2	0.13624	-0.748693	0.224	0.262	1
Zfp444	0.136385	0.671032	0.293	0.19	1
Zdhhc4	0.13642	-1.04432	0.31	0.345	1
Pan2	0.136503	0.738346	0.328	0.214	1
Copa	0.136528	-0.5945	0.517	0.571	1
Taok2	0.136537	-0.618148	0.603	0.679	1
Zkscan6	0.136576	0.519081	0.121	0.036	1
Tppp3	0.136641	1.50867	0.103	0.036	1
Eva1b	0.136736	0.434357	0.517	0.405	1
Tmem131	0.136765	0.504592	0.241	0.167	1
Nhp2l1	0.13695	0.501888	0.707	0.571	1
Cwc27	0.137153	-0.496436	0.103	0.179	1
Utp18	0.1375	-0.461269	0.086	0.119	1
Surf4	0.137595	-0.328894	0.638	0.714	1
Mvb12a	0.137634	0.366569	0.431	0.31	1
Aim1	0.138017	-0.625581	0.052	0.107	1
Ndufa9	0.138115	0.62636	0.448	0.321	1
Samd10	0.138165	0.628654	0.207	0.095	1
Ate1	0.138167	0.473731	0.414	0.321	1
Myeov2	0.138196	-0.857155	0.414	0.476	1
Gpx1	0.13825	-0.485695	0.638	0.726	1
Abcc6	0.13826	-0.677393	0.345	0.464	1
Nos3	0.138268	-0.55834	0.879	0.94	1
Plekhm1	0.138622	-0.650888	0.293	0.345	1
5330426P16Rik	0.138942	-0.344057	0.138	0.214	1
Igf2bp3	0.139116	0.47708	0.103	0.036	1
Atp1a2	0.139267	-0.253572	0.121	0.119	1
Cpsf6	0.139292	0.43993	0.466	0.405	1
Tle1	0.139342	0.334366	0.276	0.131	1
Nudt2	0.13942	1.01099	0.138	0.06	1
Svil	0.139469	0.622989	0.483	0.298	1
Ppwd1	0.139493	-0.791662	0.069	0.167	1
Apln	0.139725	0.554961	0.207	0.107	1
Iigp1	0.139793	0.635162	0.466	0.405	1
Kif5b	0.139832	-0.341414	0.672	0.679	1
Tmem128	0.139842	-0.775655	0.31	0.417	1
Smcr7l	0.139976	0.379847	0.19	0.083	1
Adsl	0.140019	0.544083	0.672	0.631	1
Setd8	0.140205	0.545646	0.207	0.095	1
Nup155	0.140245	0.377377	0.241	0.155	1
Dusp23	0.140312	0.658469	0.397	0.274	1
Psmd8	0.140392	-0.66111	0.466	0.548	1
[truncated: 4,053 more rows]

## Sheet: aPD1 vs Ctrl
	p_val	avg_log2FC	pct.1	pct.2	p_val_adj
Pcp4l1	5.78e-30	4.02498	0.881	0.093	1.26e-25
Igfbp7	1.62e-18	-2.79688	0.774	0.977	3.53e-14
Igfbp3	4.03e-17	-4.6118	0.155	0.907	8.76e-13
Slco1c1	2.31e-16	3.36679	0.833	0.326	5.04e-12
Ptn	2.76e-15	3.74737	0.714	0.163	6e-11
Spock2	6.09e-15	3.23486	0.869	0.326	1.33e-10
Erdr1	3.87e-14	2.59045	0.595	0.023	8.42e-10
Apoe	4.3e-14	3.28818	0.893	0.326	9.36e-10
Pltp	7.94e-14	2.76046	1	0.907	1.73e-09
Tnfrsf19	1.58e-13	2.98744	0.619	0.07	3.43e-09
Sepp1	3.33e-13	2.68777	0.976	0.651	7.25e-09
Prom1	4.56e-13	3.75907	0.619	0.116	9.93e-09
Slc22a8	1.1e-12	2.89841	0.75	0.256	2.39e-08
Cyth3	1.22e-12	3.04196	0.643	0.116	2.66e-08
Igf1r	2.2e-12	2.44203	0.798	0.442	4.8e-08
Pllp	2.76e-12	3.63377	0.655	0.14	6.02e-08
Mt1	3.39e-12	3.2648	0.655	0.14	7.37e-08
Itm2a	6.7e-12	3.44274	0.917	0.628	1.46e-07
Abcb1a	1.12e-11	2.30111	0.952	0.651	2.43e-07
Fam167b	1.91e-11	-4.69591	0.024	0.721	4.15e-07
9430020K01Rik	3.11e-11	2.02994	0.988	0.791	6.78e-07
Kitl	6.64e-11	2.58961	0.75	0.256	1.45e-06
Itih5	1.18e-10	2.75303	0.607	0.116	2.57e-06
Tmem98	1.26e-10	2.91521	0.679	0.302	2.73e-06
Tspan13	2.11e-10	2.51935	0.917	0.628	4.59e-06
Tfrc	2.96e-10	3.48149	0.536	0.256	6.43e-06
Slc16a2	3.63e-10	2.11057	0.774	0.349	7.89e-06
Rgcc	3.63e-10	-2.94421	0.357	0.837	7.9e-06
Ehd4	3.8e-10	-1.53701	0.381	0.907	8.27e-06
Bsg	6.68e-10	2.74331	0.988	0.837	1.45e-05
Ndrg1	9.39e-10	2.333	0.702	0.256	2.04e-05
St6galnac2	9.68e-10	3.44684	0.607	0.256	2.11e-05
Dnm3	1.15e-09	2.4893	0.595	0.186	2.5e-05
Pbld1	3.01e-09	-1.38788	0.929	1	6.56e-05
Ltbp4	3.04e-09	2.1387	0.786	0.326	6.61e-05
Afap1l2	3.96e-09	2.72439	0.476	0.047	8.62e-05
Hs3st1	4.52e-09	2.91258	0.452	0.023	9.84e-05
Tek	5.02e-09	1.44103	0.893	0.512	0.00010932
Scgb3a1	6.14e-09	-3.69882	0.143	0.721	0.00013361
Slco1a4	8.92e-09	2.22087	0.881	0.512	0.00019419
Cxcl12	9.83e-09	2.24186	0.714	0.256	0.000214
Fcgrt	1.01e-08	2.08285	0.798	0.302	0.00021997
Lamb1	1.14e-08	-2.22514	0.167	0.744	0.00024799
Nebl	2.02e-08	2.17695	0.417	0.047	0.00044015
Tmem173	3.02e-08	-2.19702	0.167	0.698	0.00065674
Sgpp2	3.23e-08	3.15407	0.393	0.093	0.00070257
Sat1	3.25e-08	-1.33279	0.726	0.93	0.00070652
Golim4	3.73e-08	2.53115	0.595	0.326	0.00081263
Grb14	3.79e-08	3.27934	0.452	0.047	0.00082578
Tmsb4x	3.94e-08	-0.770619	1	1	0.00085711
Ifnar1	3.94e-08	1.42671	1	0.977	0.00085844
Ptrf	4.13e-08	1.76183	0.964	0.837	0.00089855
Sdpr	4.18e-08	1.75846	0.714	0.233	0.00090983
Col4a1	5.57e-08	-1.43628	0.762	0.953	0.00121265
Rab11fip1	6.2e-08	2.01783	0.607	0.186	0.00134961
Socs3	1.12e-07	-2.88758	0.238	0.721	0.00243985
Utrn	1.35e-07	1.7831	0.964	0.767	0.00294479
Sox17	1.61e-07	1.50815	0.845	0.535	0.00349811
Slc6a6	1.71e-07	1.83879	0.726	0.419	0.00373162
Abcg2	1.73e-07	1.60402	0.929	0.721	0.00376422
Plscr4	1.78e-07	2.7125	0.488	0.116	0.0038644
Sema3c	1.89e-07	2.54716	0.512	0.093	0.00412165
Lef1	2.1e-07	1.69198	0.833	0.465	0.00457001
Pdxk	2.84e-07	1.70679	0.595	0.279	0.00617792
Sema6d	3.48e-07	-1.90976	0.298	0.721	0.00757472
Sgms1	3.57e-07	1.83383	0.905	0.651	0.00777585
Fscn1	4.53e-07	-1.57696	0.274	0.721	0.00986316
Col4a2	5.17e-07	-1.36654	0.869	0.953	0.0112551
Mcam	6.09e-07	-1.87687	0.226	0.698	0.0132582
Pomc	6.25e-07	3.15836	0.357	0.047	0.0135936
Rps2	8.02e-07	-1.25307	0.714	0.953	0.0174635
Gm2a	8.2e-07	2.33682	0.488	0.233	0.0178377
Cav2	8.48e-07	2.35933	0.655	0.372	0.0184534
Degs2	8.48e-07	2.26476	0.488	0.14	0.0184664
Palm	8.74e-07	2.00405	0.5	0.186	0.0190154
Apold1	1.02e-06	-2.23102	0.286	0.674	0.0223023
Mt2	1.13e-06	3.36694	0.429	0.14	0.0246629
Cav1	1.17e-06	2.17984	0.762	0.465	0.0254936
Cobll1	1.32e-06	2.16457	0.56	0.209	0.0288279
Ly6c1	1.38e-06	1.20503	1	0.977	0.0300526
Slc40a1	1.45e-06	1.96006	0.738	0.512	0.0315688
Rpl36	1.79e-06	-1.09346	0.798	0.953	0.0390336
Gm4070	1.88e-06	-1.95047	0.536	0.837	0.0408101
Bcap29	1.96e-06	3.01895	0.381	0.14	0.0426574
Sqstm1	2.09e-06	1.5051	0.881	0.628	0.0454634
1810011O10Rik	2.4e-06	-4.40996	0.083	0.512	0.0523025
Mob3b	2.45e-06	1.54755	0.345	0.07	0.0532359
Gpcpd1	2.81e-06	1.35362	0.976	0.674	0.0612289
Ms4a6d	2.89e-06	-3.55751	0.036	0.488	0.0629201
Hip1r	2.94e-06	1.87668	0.429	0.07	0.0639026
Pde4b	2.94e-06	-1.54144	0.31	0.767	0.0640817
Nfia	3.38e-06	1.16651	0.833	0.628	0.0736433
Rai14	3.46e-06	-1.36697	0.405	0.837	0.0753698
Stra6	3.5e-06	1.9468	0.476	0.163	0.0761195
Ifitm3	3.86e-06	-1.08097	0.988	1	0.083992
Egfl7	3.99e-06	-0.708147	1	1	0.0868691
Cldn5	4.05e-06	1.28379	1	0.744	0.0882557
Tspan6	4.17e-06	-1.88127	0.119	0.581	0.0906747
Dcbld1	4.27e-06	-2.98438	0.024	0.488	0.0930436
Wfdc1	4.47e-06	1.482	0.833	0.558	0.097221
Frmd5	4.77e-06	1.87822	0.286	0	0.103912
Far2	4.91e-06	2.17966	0.345	0.07	0.106919
Dusp2	5.18e-06	-2.29032	0.143	0.535	0.112812
Tsc22d1	5.31e-06	1.48749	0.964	0.884	0.115657
Gas5	5.32e-06	-1.70253	0.631	0.884	0.115847
Ctsh	5.59e-06	1.79003	0.738	0.419	0.121705
Tinagl1	5.68e-06	0.697691	0.774	0.326	0.123685
Mtus1	5.97e-06	1.54203	0.869	0.674	0.129924
Cfh	6.18e-06	2.59771	0.44	0.116	0.134562
Exoc3l	6.37e-06	-1.93932	0.381	0.721	0.138683
Ppia	6.38e-06	-0.775784	0.988	1	0.138945
Gm15645	6.41e-06	-1.14196	0.762	0.93	0.139482
Meox1	6.83e-06	-2.26349	0.167	0.628	0.148695
Tnfrsf12a	7.29e-06	-1.74425	0.19	0.628	0.158673
Adamts9	8.42e-06	-1.34487	0.071	0.605	0.183156
Slc39a10	8.44e-06	1.28228	0.845	0.512	0.183804
Aldh2	8.75e-06	1.24378	0.798	0.395	0.190434
Paqr5	9.01e-06	1.04253	0.667	0.186	0.196053
Lcp2	9.96e-06	-1.88207	0.083	0.535	0.216778
Gpd2	1.03e-05	1.69266	0.655	0.349	0.223893
St3gal6	1.18e-05	1.65206	0.893	0.698	0.257296
Kctd17	1.21e-05	-1.61579	0.155	0.558	0.263928
Picalm	1.23e-05	-1.27011	0.452	0.791	0.26702
S100a6	1.25e-05	-1.7036	0.202	0.628	0.272365
Sorbs2	1.34e-05	1.28125	0.881	0.651	0.291352
Nxpe4	1.42e-05	2.06167	0.607	0.349	0.308109
Epas1	1.42e-05	0.829528	1	0.977	0.309133
Timeless	1.42e-05	-1.72986	0.202	0.558	0.310014
Ceacam1	1.44e-05	1.08658	0.583	0.186	0.3144
Add3	1.52e-05	1.67986	0.524	0.186	0.329941
Polk	1.56e-05	2.07065	0.667	0.442	0.338787
Rfk	1.67e-05	1.86971	0.595	0.302	0.363953
Cx3cl1	1.73e-05	1.80118	0.607	0.256	0.376321
Notum	1.73e-05	2.98485	0.25	0.023	0.376675
Arhgef3	1.84e-05	1.81071	0.464	0.116	0.401253
Adh1	1.86e-05	3.40868	0.298	0.023	0.403779
Ptprj	1.89e-05	1.76312	0.345	0.07	0.410979
Net1	2.03e-05	2.42078	0.571	0.233	0.441696
Cfb	2.11e-05	-2.24827	0.131	0.535	0.45921
Cdh2	2.3e-05	-1.85672	0.286	0.651	0.501142
Fendrr	2.41e-05	1.68479	0.286	0.047	0.52494
Gde1	2.44e-05	2.03772	0.583	0.302	0.530141
Tmem258	2.54e-05	-2.16829	0.31	0.698	0.553602
Itga3	2.57e-05	-1.36394	0.143	0.558	0.558494
Ggact	2.58e-05	2.50838	0.44	0.163	0.560728
Ppap2b	2.62e-05	-3.36394	0.202	0.605	0.569989
Rdm1	2.62e-05	3.48623	0.25	0.023	0.570711
Mgat4a	2.77e-05	-1.80513	0.202	0.558	0.602061
Trf	2.78e-05	-1.96804	0.167	0.581	0.60424
H3f3a	2.97e-05	1.15385	0.964	0.744	0.646254
Angptl4	3.32e-05	-1.8177	0.143	0.558	0.722757
Glul	3.54e-05	2.31392	0.702	0.535	0.77128
Serinc5	3.59e-05	1.41458	0.405	0.116	0.781058
Ccbp2	3.69e-05	-2.61196	0	0.442	0.80301
Gja1	3.7e-05	-1.42424	0.238	0.674	0.805256
Ctla2a	3.82e-05	-1.43247	0.917	0.977	0.831656
Gm14005	3.91e-05	-2.17555	0.571	0.744	0.85017
Smpdl3a	4.03e-05	2.72636	0.357	0.093	0.876337
Exoc3l4	4.05e-05	-1.74809	0.131	0.512	0.882545
Pmp22	4.2e-05	2.30233	0.429	0.093	0.913447
Apln	4.33e-05	-2.62122	0.107	0.535	0.942269
Dennd4c	4.37e-05	1.19854	0.31	0.14	0.950172
Ebf1	4.39e-05	2.14611	0.56	0.349	0.955908
Ifi203	4.43e-05	-2.0466	0.357	0.628	0.96431
Prickle1	4.83e-05	2.17035	0.405	0.163	1
Ccnd1	4.88e-05	-1.53013	0.31	0.674	1
Nr4a1	4.9e-05	-1.78289	0.155	0.535	1
Gm609	5.24e-05	1.8558	0.214	0	1
Gnb2	5.54e-05	-1.32944	0.464	0.837	1
Gstm1	5.61e-05	1.8926	0.631	0.349	1
Lrg1	5.65e-05	-2.10474	0.179	0.581	1
2200002D01Rik	5.7e-05	-2.59803	0.131	0.488	1
Il10	5.95e-05	-4.66458	0	0.372	1
Aktip	5.98e-05	2.55938	0.298	0.116	1
Edn3	6.31e-05	2.59791	0.286	0.023	1
Stom	6.44e-05	0.745068	0.595	0.233	1
Gm10845	6.45e-05	-1.09164	0.881	0.977	1
Samd8	6.48e-05	1.19535	0.44	0.349	1
1500012F01Rik	6.72e-05	-1.69443	0.179	0.535	1
Pdgfa	7.12e-05	2.39831	0.274	0.023	1
Spry1	7.24e-05	-2.35632	0.131	0.558	1
Elovl7	7.25e-05	1.76881	0.524	0.326	1
Ocln	7.46e-05	1.65607	0.69	0.442	1
Samd12	7.56e-05	2.17571	0.226	0	1
Srgn	7.95e-05	1.34683	0.893	0.767	1
Ctsw	8.64e-05	-3.1362	0.048	0.419	1
Pgs1	8.65e-05	-1.78985	0.226	0.558	1
Adamtsl2	8.77e-05	-2.44532	0.071	0.442	1
Ddc	8.87e-05	2.42574	0.333	0.047	1
Mylip	9.02e-05	2.35713	0.274	0.07	1
S100a11	9.16e-05	-1.50964	0.702	0.86	1
Epsti1	9.17e-05	-2.24545	0.06	0.442	1
Dctn4	9.48e-05	1.6501	0.643	0.419	1
Hmcn1	9.48e-05	1.48801	0.417	0.186	1
Dek	9.7e-05	1.82386	0.524	0.326	1
Lsr	0.00010039	1.18452	0.881	0.651	1
Prr5l	0.00010104	1.80865	0.571	0.256	1
Cyr61	0.00010233	-2.29649	0.262	0.605	1
Bgn	0.00010563	-1.66953	0.202	0.605	1
Rhoa	0.00010592	1.33038	0.893	0.767	1
Car4	0.00011376	3.50337	0.369	0.14	1
Skp1a	0.00011499	1.37507	0.881	0.698	1
Dysf	0.00011943	-1.59108	0.298	0.791	1
Scarb2	0.00012138	2.26447	0.286	0.116	1
Lims2	0.00012321	0.466591	0.702	0.279	1
Rnf183	0.00013039	-2.26526	0.036	0.395	1
Ezh1	0.00013788	1.89879	0.429	0.163	1
Ptpn11	0.00013793	1.30605	0.345	0.186	1
Fcrl6	0.00013974	0.79415	0.536	0.279	1
Akr1a1	0.00014107	1.1639	0.929	0.791	1
Irgm1	0.00014527	-1.4916	0.476	0.698	1
Gng5	0.00014757	-1.07045	0.845	0.953	1
Rheb	0.00015185	1.58903	0.655	0.442	1
Bhlhe40	0.00015224	-1.29221	0.298	0.651	1
Hspg2	0.00015338	-0.501104	0.738	0.953	1
Gstp1	0.0001562	1.0606	0.738	0.442	1
Cml1	0.00015666	2.65183	0.179	0	1
Dram2	0.00015687	1.6219	0.595	0.349	1
1810013L24Rik	0.00015841	1.46364	0.381	0.116	1
Ppap2a	0.00015881	-1.89802	0.345	0.698	1
Hcfc1r1	0.00016016	1.53921	0.548	0.279	1
Ywhaq	0.00016161	1.26361	0.845	0.674	1
C1qtnf1	0.00016752	-0.989734	0.012	0.419	1
Rpl37a	0.0001688	-0.458873	0.881	0.977	1
Sdha	0.0001688	2.00861	0.655	0.372	1
Pam	0.00016888	0.888717	0.75	0.442	1
Serpinb1a	0.00017573	2.44559	0.167	0	1
Pdlim1	0.00017872	-1.47722	0.31	0.674	1
Efr3b	0.00018117	1.25909	0.774	0.512	1
Dchs1	0.00018448	-1.02564	0.155	0.605	1
Eif4g3	0.00018713	-1.46506	0.44	0.698	1
Pcdh7	0.000188	-1.63137	0.012	0.326	1
Cd59a	0.00019038	1.96097	0.548	0.279	1
Mndal	0.00019132	-2.27061	0.202	0.605	1
Lars2	0.00019321	-0.957018	0.988	1	1
Ccdc141	0.00019444	1.5689	0.726	0.558	1
Camk2d	0.00020812	1.41787	0.476	0.163	1
Ecscr	0.00020832	-1.31326	0.56	0.837	1
Gimap4	0.000209	-2.03079	0.25	0.581	1
Mbd4	0.00022283	0.739217	0.702	0.558	1
Myo1d	0.00022337	1.39274	0.583	0.349	1
Slc38a7	0.00023183	1.34998	0.238	0.093	1
Dbndd2	0.00023793	1.76935	0.19	0	1
Fxyd6	0.00023887	2.71471	0.167	0	1
Il10rb	0.00024464	1.70606	0.726	0.535	1
Ifi204	0.00024661	-2.86149	0.036	0.419	1
Kdm6b	0.00024706	0.850274	0.595	0.465	1
Eps8l2	0.00024894	1.60064	0.286	0.047	1
2410006H16Rik	0.00025319	-1.51186	0.25	0.581	1
Zfp574	0.00025788	1.26195	0.298	0.14	1
Fbln2	0.00025979	2.47901	0.167	0	1
Slc19a3	0.00026992	2.31651	0.381	0.14	1
Arhgef15	0.00027673	-1.87444	0.429	0.791	1
Prdm1	0.00027714	-1.9125	0.036	0.372	1
Chst1	0.00028104	-2.35728	0	0.349	1
Tmem252	0.00028444	-1.45596	0.714	0.837	1
Pik3ip1	0.00028597	2.03247	0.44	0.209	1
Ly6e	0.00029155	0.695354	1	1	1
Mif	0.00030333	-1.32411	0.429	0.721	1
Cmpk1	0.00031162	1.94976	0.56	0.372	1
Htra1	0.00031814	2.45148	0.226	0.047	1
Rrbp1	0.00032012	-0.638153	0.56	0.86	1
Ifi27l1	0.00032086	1.65163	0.774	0.581	1
Tmem50a	0.00033512	1.00784	0.845	0.558	1
Gsta4	0.00033698	1.71799	0.833	0.605	1
Sgk1	0.00034767	-1.65826	0.429	0.721	1
Fnbp1l	0.00035281	1.59031	0.536	0.372	1
Pydc3	0.00035473	-1.75418	0.274	0.512	1
Mrps5	0.0003551	-1.24509	0.321	0.628	1
Gkn3	0.00036022	3.12152	0.226	0.023	1
Ldlrad3	0.00036049	1.68863	0.476	0.279	1
Lrrc49	0.00037063	1.4248	0.452	0.209	1
Lysmd2	0.00037699	-0.994621	0.357	0.721	1
Mmp14	0.0003789	-1.76617	0.095	0.442	1
Mtcp1	0.00038535	2.58708	0.19	0.047	1
Tgtp1	0.00039473	-1.93666	0.429	0.721	1
Ext1	0.00039492	-1.27887	0.048	0.395	1
Cks1b	0.00040164	-3.30664	0.048	0.326	1
Gm20594	0.00040891	-0.671796	1	1	1
Tmem176a	0.00044191	-1.15971	0.44	0.767	1
Crispld1	0.00044232	1.86031	0.155	0	1
Sgms2	0.00044465	1.46387	0.393	0.209	1
Rps12	0.00044632	-1.12307	0.869	0.93	1
Osbpl1a	0.00044971	1.94031	0.262	0.07	1
Hist1h1c	0.00045213	1.86336	0.488	0.256	1
Cirbp	0.00045776	1.09386	0.583	0.279	1
Gramd1a	0.00046569	-1.99399	0.274	0.558	1
Tex264	0.00047412	2.00495	0.369	0.116	1
Nid1	0.0004796	-1.03792	0.393	0.721	1
Crtap	0.00047969	1.52963	0.655	0.442	1
Nacc2	0.00048873	1.32778	0.357	0.116	1
Lama4	0.00049453	-1.39086	0.429	0.651	1
Ptpre	0.00050433	-1.05901	0.024	0.326	1
Aprt	0.00050576	-1.28366	0.333	0.674	1
Angpt2	0.00051618	-2.37133	0.155	0.488	1
Aplp2	0.00052275	1.20731	0.881	0.791	1
Taf10	0.00053354	-2.12086	0.024	0.302	1
Lrrn3	0.0005399	2.58963	0.214	0.047	1
Pfdn5	0.00055055	1.35455	0.81	0.581	1
Rhobtb1	0.00055057	1.72701	0.381	0.186	1
Dap	0.00055602	1.70602	0.655	0.465	1
Ubtd1	0.00056113	-1.46002	0.179	0.512	1
Mrpl33	0.00056745	-1.34921	0.31	0.605	1
Atp6v0e2	0.0005679	2.71171	0.238	0.093	1
Itpr3	0.00056977	1.23251	0.476	0.163	1
Trp53i11	0.00057698	-1.66985	0.381	0.674	1
Crip2	0.00057929	0.984389	0.964	0.953	1
Clca1	0.0005902	-2.62911	0	0.279	1
Gnai2	0.00059193	-0.59262	0.905	1	1
Vash1	0.00059907	-1.37843	0.333	0.698	1
Eogt	0.00060394	1.34326	0.881	0.884	1
Fam210a	0.00061324	0.937991	0.262	0.093	1
Ifitm1	0.00061404	-2.46655	0.167	0.442	1
Isg20	0.00064148	-1.81595	0.131	0.465	1
Galnt1	0.00065271	-0.666918	0.155	0.558	1
Msn	0.00065765	-0.869121	0.869	0.953	1
Eef2k	0.00069782	1.22781	0.238	0.116	1
Jam2	0.00069836	0.831744	0.702	0.372	1
Ndnf	0.00072435	2.26075	0.226	0.047	1
Trpv4	0.00073491	2.1579	0.274	0.116	1
Sec61b	0.00074678	-1.62186	0.417	0.674	1
Rpl23	0.00074855	-1.00577	0.929	0.977	1
9330133O14Rik	0.00075198	-2.11053	0.036	0.302	1
Lrp10	0.00075223	-0.973425	0.429	0.721	1
Rad54b	0.0007557	2.70424	0.202	0.047	1
Plvap	0.00075968	-4.77606	0.083	0.302	1
Serpinh1	0.0007616	-1.23493	0.702	0.837	1
Asap3	0.00076429	-0.979845	0.286	0.674	1
Snx3	0.00077779	1.14812	0.857	0.674	1
Piezo2	0.00078141	-1.22487	0	0.395	1
Ablim1	0.00078962	1.18291	0.94	0.884	1
Abhd8	0.00079355	1.80217	0.345	0.186	1
Ddx23	0.00079545	0.83817	0.19	0.07	1
Coro2b	0.00080468	-0.881488	0.226	0.605	1
Plxnb2	0.00081761	-1.70356	0.274	0.581	1
Gm11974	0.00082596	-1.81309	0.202	0.419	1
Tcea3	0.00083774	1.91052	0.202	0.07	1
Dnaja3	0.00085398	2.06691	0.333	0.233	1
Megf6	0.00085632	1.46923	0.274	0.07	1
Vmn2r-ps129	0.00086599	-0.703986	0.893	0.977	1
Ift27	0.0008686	1.94781	0.226	0.07	1
Lhfpl2	0.00088349	1.51313	0.298	0.163	1
2010107E04Rik	0.00089359	-0.506663	0.405	0.721	1
Cdc14a	0.00089806	1.12865	0.286	0.093	1
Pla2g6	0.00090487	-0.973765	0.143	0.488	1
St6gal1	0.00090985	1.46478	0.31	0.093	1
Mpv17l	0.00091465	0.612788	0.679	0.558	1
Slc16a6	0.00091747	-1.61231	0.071	0.372	1
Slc43a3	0.00092754	-2.44705	0.06	0.395	1
Mal	0.00092899	1.46917	0.631	0.395	1
Fam57a	0.00093294	2.0365	0.31	0.093	1
Plekho1	0.00093816	-1.30671	0.131	0.442	1
2022-09-04	0.00094274	-1.14237	0.56	0.767	1
Podxl	0.0009547	0.613527	0.929	0.837	1
Slc38a2	0.00095536	-1.37014	0.476	0.674	1
Npc2	0.00097577	1.34474	0.619	0.535	1
Nkap	0.00097604	0.836946	0.226	0.047	1
Ly6c2	0.00097695	0.546791	0.762	0.442	1
Tmem176b	0.00098016	-1.00254	0.583	0.814	1
Capns1	0.00098536	-1.67345	0.5	0.744	1
Marcks	0.00101067	-0.92028	0.226	0.558	1
Tril	0.00102347	1.43547	0.274	0.093	1
Naa20	0.00102515	-1.07115	0.452	0.721	1
Znrf3	0.00102932	1.42482	0.548	0.349	1
Nox4	0.0010543	-1.79024	0.024	0.302	1
Grn	0.00105828	-1.1245	0.512	0.791	1
Rpl28	0.00107672	-0.924776	0.952	0.977	1
Ermn	0.00108713	0.272147	0.369	0.186	1
Ppp1r2	0.00109659	1.14284	0.81	0.674	1
Rhbdl2	0.00109698	-1.72558	0.143	0.349	1
Aarsd1	0.0011018	2.01966	0.357	0.163	1
Ercc1	0.00110482	-1.65581	0.202	0.488	1
Tgfbr3	0.00111409	1.05245	0.476	0.233	1
Chn2	0.00111637	2.0581	0.214	0.047	1
App	0.00112902	0.873556	0.988	0.93	1
Esm1	0.00113112	-4.76078	0	0.256	1
Wbp5	0.00114058	-1.31778	0.524	0.744	1
Pim3	0.0011549	-1.08097	0.381	0.721	1
Marcksl1	0.00117425	-1.58618	0.107	0.395	1
Map4	0.00118916	0.888803	0.845	0.767	1
Fbln5	0.00119027	4.62267	0.155	0.047	1
Ehd2	0.0011999	1.80755	0.452	0.302	1
Iqgap1	0.00121496	1.24096	0.881	0.767	1
Fosl2	0.0012253	-0.960955	0.286	0.628	1
Stox2	0.00122548	1.52469	0.262	0.093	1
Plcg2	0.00122758	1.69911	0.19	0.047	1
Il6ra	0.0012318	1.62816	0.25	0.116	1
Atg16l2	0.00124202	2.41968	0.179	0.07	1
Cfi	0.00125555	-2.4636	0.024	0.279	1
Slc25a23	0.00126581	0.331224	0.19	0.023	1
Rpl19	0.00127934	-0.557755	0.94	1	1
Ptpn18	0.00128024	-1.45256	0.119	0.395	1
Msx1	0.00129658	1.97074	0.19	0.047	1
H2afj	0.00131557	-0.816491	0.369	0.721	1
P2rx4	0.00131665	1.68017	0.179	0.023	1
Aspscr1	0.00134096	1.53582	0.595	0.419	1
Mnda	0.00134636	-1.97274	0.024	0.326	1
Gfod1	0.00134802	0.973607	0.19	0.047	1
Nfic	0.00136854	1.13093	0.702	0.581	1
A930006K02Rik	0.00138974	1.87167	0.155	0.023	1
Stx7	0.00139628	1.92216	0.488	0.279	1
Scd2	0.00140568	1.50594	0.619	0.488	1
Nuak1	0.00141294	0.82483	0.167	0.047	1
Ppap2c	0.00143298	-1.22478	0.048	0.349	1
Lalba	0.00143723	-1.5244	0	0.233	1
Stab1	0.00146792	-0.97086	0.643	0.884	1
Fam20a	0.00147264	1.63271	0.131	0	1
Odf3b	0.00147658	2.06592	0.202	0.023	1
Sirpa	0.00149981	-1.54412	0.048	0.326	1
Pcdh17	0.00151096	-1.29311	0.024	0.279	1
Rbbp7	0.00152769	1.69546	0.548	0.395	1
Rad51d	0.00155583	0.797074	0.286	0.233	1
Ccnt2	0.00156079	-1.22037	0.25	0.651	1
Glcci1	0.0015616	1.3164	0.19	0.047	1
Frmd4b	0.00156431	1.57297	0.524	0.419	1
Tcirg1	0.00156585	-1.22299	0.393	0.674	1
Pir	0.00158145	1.12561	0.476	0.209	1
Pttg1ip	0.00160818	1.38674	0.714	0.581	1
Isg15	0.00168093	-1.05301	0.548	0.744	1
Eva1b	0.001689	-0.986588	0.405	0.674	1
Hprt	0.00169383	1.32581	0.702	0.535	1
Emp2	0.0016993	0.856931	0.357	0.07	1
Sbno2	0.00171429	-1.16207	0.44	0.791	1
Flrt2	0.00171754	1.31103	0.25	0.07	1
Capn2	0.00172534	1.35273	0.667	0.465	1
Synpo	0.0017259	-1.07733	0.262	0.651	1
A4galt	0.0017326	1.61526	0.381	0.186	1
Tm9sf2	0.00175628	1.1624	0.679	0.535	1
Tbx3	0.00175844	1.47008	0.44	0.279	1
Pura	0.0017629	1.44991	0.155	0.023	1
Ptprm	0.00178393	1.68292	0.667	0.628	1
Ncoa4	0.00178539	1.41425	0.607	0.349	1
Ddx39	0.00179861	-1.48626	0.25	0.488	1
Csde1	0.00180227	1.18753	0.833	0.721	1
Slco3a1	0.00182271	-1.99008	0.095	0.419	1
Traf1	0.00183202	1.68884	0.202	0.07	1
Flt4	0.00184478	-1.18394	0.655	0.814	1
Tmem140	0.00186303	1.60532	0.476	0.279	1
Capza2	0.0018942	1.37744	0.631	0.488	1
Tceb2	0.001897	-0.835473	0.75	0.884	1
Tmem141	0.00190622	2.75132	0.119	0	1
Stmn2	0.00190635	2.24364	0.202	0.023	1
Gmpr	0.00193451	-0.887665	0.274	0.628	1
Cox7a2l	0.00194961	1.25417	0.786	0.628	1
Herc6	0.00195915	-1.6288	0.286	0.628	1
Atp6ap1	0.00196956	1.57606	0.524	0.372	1
Irf8	0.00198053	-1.61193	0.012	0.233	1
Layn	0.00198804	1.0744	0.345	0.163	1
Fbn1	0.00204291	1.5383	0.131	0.023	1
Dusp22	0.0020465	1.61826	0.5	0.233	1
Extl3	0.00204716	1.03156	0.655	0.442	1
Fbxo6	0.00206108	1.63431	0.452	0.256	1
Ckap4	0.00206423	-0.950068	0.06	0.395	1
Anapc4	0.00206526	-1.07543	0.214	0.605	1
Ptprg	0.00207579	1.38128	0.821	0.767	1
Gpr116	0.00210984	0.899915	0.976	0.977	1
Dok3	0.00216329	-2.03215	0.095	0.395	1
Cnih4	0.00216977	1.6015	0.512	0.419	1
Cpne2	0.00217214	1.2205	0.226	0.116	1
Cd97	0.00218934	0.912894	0.679	0.465	1
Syt11	0.00221103	1.32565	0.512	0.326	1
Snhg6	0.00228821	-2.19995	0.167	0.442	1
Tpcn1	0.00230283	1.06951	0.393	0.279	1
Ldb2	0.0023076	-1.51301	0.179	0.558	1
Ctsz	0.00233247	1.61311	0.476	0.326	1
Katnbl1	0.00233928	1.58821	0.393	0.256	1
Lgmn	0.00234048	-1.0721	0.44	0.651	1
Dag1	0.00234911	1.27403	0.488	0.419	1
Cd300lg	0.00239386	-4.11548	0.024	0.256	1
Slc1a5	0.00240211	-1.60572	0.083	0.395	1
2810417H13Rik	0.00241604	-1.46265	0.19	0.395	1
Gpihbp1	0.0024594	-4.49894	0.012	0.256	1
Nrarp	0.00246591	-1.6515	0.083	0.372	1
Fam181b	0.00248358	2.16498	0.143	0.023	1
Tfpi	0.0024877	-0.397604	0.202	0.581	1
Ubr4	0.00249275	1.33616	0.643	0.628	1
Cdc42ep3	0.00250698	-1.87634	0.262	0.535	1
Pvrl2	0.00251939	-0.888768	0.321	0.628	1
St6galnac3	0.00255756	1.04652	0.607	0.326	1
Atpif1	0.00256756	-1.19497	0.369	0.628	1
Airn	0.0025773	-2.64784	0.155	0.372	1
Ddr2	0.00257914	-0.818254	0.012	0.326	1
Sirt3	0.00259152	2.13388	0.119	0	1
Gng2	0.00260554	-1.39424	0.024	0.256	1
Myd88	0.0026227	-1.41802	0.095	0.395	1
Cpe	0.00264095	-0.937214	0.464	0.698	1
Ylpm1	0.00266272	0.786178	0.381	0.256	1
Dhrs1	0.00270342	2.4004	0.345	0.256	1
Tacr1	0.00272188	-1.79909	0.095	0.349	1
Cept1	0.00272249	1.96405	0.369	0.209	1
Tnfsf13	0.00272725	1.42187	0.119	0	1
Pydc4	0.0027374	-1.36027	0.083	0.349	1
Hist2h2aa1	0.00273963	1.54293	0.5	0.326	1
Rnf144b	0.00275803	1.08235	0.5	0.256	1
Cyp2d22	0.00277265	1.15031	0.595	0.326	1
Gngt2	0.00277734	-2.00083	0.214	0.465	1
Pla2g4a	0.00278985	1.37215	0.417	0.186	1
Hnrnph3	0.00279263	0.869535	0.524	0.302	1
Manf	0.00279773	-0.809872	0.262	0.581	1
Abi3	0.0028071	-0.797844	0.214	0.535	1
Scyl3	0.00281763	1.32845	0.143	0.116	1
Nr3c2	0.00282096	1.54343	0.131	0.023	1
Vamp3	0.00283402	1.45577	0.595	0.465	1
Reck	0.00284886	1.92661	0.31	0.14	1
Car13	0.0028665	-1.97536	0.012	0.256	1
Bnip3l	0.00287245	1.12233	0.738	0.581	1
Man2a1	0.00289733	-1.24831	0.381	0.651	1
Hrsp12	0.00290039	2.72182	0.167	0.023	1
Impact	0.00292753	1.15709	0.25	0.07	1
Cks2	0.00294963	-2.54197	0.107	0.349	1
Ndfip1	0.00299675	0.894255	0.75	0.535	1
2610524H06Rik	0.00300175	-1.89049	0.286	0.512	1
Slc26a10	0.00301275	2.46436	0.119	0	1
Itga4	0.00301973	-0.97142	0.512	0.698	1
Mill2	0.00302882	0.623362	0.143	0.023	1
Txndc5	0.00304153	-1.03435	0.202	0.535	1
2810442N19Rik	0.0030428	1.05242	0.119	0	1
Ulbp1	0.00304989	-0.934517	0.048	0.279	1
B430010I23Rik	0.00307922	1.45872	0.476	0.186	1
Ppp1r18	0.00313414	-1.41148	0.25	0.512	1
Apol9a	0.00313749	-1.63045	0.036	0.302	1
Ccdc91	0.00314012	1.58807	0.298	0.116	1
Echs1	0.00316134	1.38579	0.417	0.233	1
Stc2	0.00316999	-1.81083	0	0.233	1
Ppp1cc	0.00317527	-1.67874	0.25	0.488	1
Ttc3	0.00318803	1.46361	0.5	0.419	1
Uck2	0.00319772	-1.07439	0.012	0.256	1
Fam174a	0.00321323	1.63509	0.369	0.186	1
Rara	0.00321995	-0.853298	0.25	0.581	1
Dap3	0.00322793	0.952897	0.262	0.256	1
Tmbim6	0.00322963	0.862898	0.893	0.814	1
Smad1	0.00330206	-1.29588	0.357	0.628	1
Cnih	0.00330706	1.58481	0.5	0.372	1
Ly6a	0.00334015	0.466639	1	1	1
Zbp1	0.00337199	-1.30236	0.321	0.581	1
Cd151	0.00345134	1.4274	0.595	0.419	1
U2af2	0.00345776	-0.983632	0.417	0.744	1
Calr	0.00346987	-0.744938	0.655	0.907	1
Pgrmc1	0.00348323	0.835317	0.607	0.419	1
Tns1	0.00351233	0.656918	0.869	0.698	1
Tspan5	0.00353823	1.35263	0.476	0.372	1
Cdc42se2	0.00355707	1.47279	0.452	0.279	1
Aqp11	0.00357681	1.95396	0.357	0.186	1
Eid1	0.00358612	-1.66365	0.024	0.326	1
Vmn1r65	0.00364323	-0.478995	0.333	0.651	1
Ddrgk1	0.00365079	1.31071	0.595	0.419	1
Fkbp4	0.00365625	1.96745	0.44	0.349	1
Hdac2	0.00365752	-2.44926	0.048	0.279	1
Il6st	0.003674	1.45845	0.607	0.465	1
E2f3	0.0036924	-0.739493	0.06	0.302	1
Caml	0.0037027	1.20053	0.536	0.302	1
Paip2	0.00370311	1.54027	0.69	0.512	1
Rpl7a	0.00373164	-0.932069	0.798	0.907	1
Figf	0.00373306	0.837279	0.167	0.023	1
Ube2m	0.00375786	-1.30013	0.107	0.372	1
Calcoco1	0.00377202	1.75617	0.357	0.233	1
Ppp1r9b	0.00380565	-0.85091	0.524	0.791	1
Fkbp10	0.00380914	-1.07581	0.214	0.535	1
Eif4a3	0.00382892	1.24358	0.631	0.512	1
Lrrc8d	0.00387597	-1.31198	0.083	0.326	1
C130074G19Rik	0.00391267	1.18067	0.643	0.512	1
Laptm5	0.00391675	1.7832	0.131	0	1
Arl4a	0.00392016	1.07542	0.655	0.488	1
Ppp1r10	0.00392218	1.43728	0.214	0.163	1
Apbb1	0.00393941	1.6129	0.131	0	1
Hlx	0.00399126	-1.00811	0.179	0.605	1
Igfbp4	0.00399345	-0.76529	0.512	0.744	1
Ost4	0.00401333	-0.746327	0.571	0.744	1
Acyp1	0.00401898	1.42483	0.119	0.023	1
Ngrn	0.00402882	2.12094	0.274	0.116	1
Cbx7	0.00406489	1.3725	0.238	0.116	1
Sec62	0.0041433	1.04221	0.821	0.674	1
Gpx8	0.00424808	-3.01847	0	0.209	1
Fam32a	0.0042556	1.15565	0.512	0.279	1
Ivns1abp	0.00425613	-2.20448	0.429	0.698	1
Ctla2b	0.00428537	-1.3117	0.5	0.698	1
BC028528	0.00430877	-0.693745	0.774	0.907	1
Map1lc3a	0.0043377	1.74183	0.417	0.256	1
Trim28	0.00433884	-0.96275	0.274	0.535	1
Slc48a1	0.00433903	1.21159	0.548	0.372	1
2022-09-01	0.00434219	-1.1275	0.131	0.349	1
Phyh	0.0043435	2.1191	0.25	0.14	1
Mcf2l	0.00435429	-0.699452	0.607	0.837	1
Mdc1	0.00440237	0.908875	0.762	0.674	1
Mpp6	0.00440293	-1.55487	0.012	0.233	1
Pthlh	0.00440454	2.61916	0.107	0	1
Jmy	0.00441067	1.58512	0.286	0.209	1
Itga5	0.004425	-0.715542	0.429	0.698	1
Usp53	0.00444045	1.41208	0.488	0.302	1
Dnm3os	0.00444876	0.824205	0.131	0	1
B4galt1	0.00453018	1.0497	0.607	0.512	1
Stat2	0.00456884	-0.664759	0.417	0.721	1
Zfp57	0.00457936	-1.34256	0.107	0.442	1
Zfp52	0.00460032	-1.69206	0.131	0.419	1
Dusp6	0.0046234	-1.56003	0.476	0.744	1
Ak3	0.00469896	1.64602	0.583	0.488	1
Arfip2	0.00472066	-1.2361	0.238	0.512	1
Zhx1	0.00473436	1.17921	0.524	0.279	1
Vil1	0.00475072	1.65748	0.202	0.14	1
Efnb3	0.00476691	-0.816166	0	0.186	1
Rrm2b	0.00477073	0.960955	0.155	0.047	1
Igtp	0.00478443	-1.02153	0.452	0.767	1
Nkd1	0.00479783	1.44482	0.381	0.256	1
Cd74	0.00482533	-1.12622	0.298	0.581	1
Spns2	0.00483432	-0.405469	0.298	0.628	1
Myh10	0.00484207	-0.688567	0.44	0.628	1
Clic5	0.00487287	0.643791	0.381	0.116	1
Arhgef28	0.00487312	-0.64526	0.19	0.535	1
Smtn	0.00488012	-0.499523	0.619	0.814	1
Plxnd1	0.00489615	-0.794718	0.524	0.814	1
Vmn2r29	0.00490013	0.510902	0.119	0	1
Srd5a3	0.00490083	-1.52348	0.119	0.349	1
Acp6	0.00490646	-1.23337	0.071	0.349	1
Slc35d2	0.00490999	1.68808	0.381	0.256	1
Psap	0.00492695	1.05515	0.679	0.651	1
Pvr	0.00497484	-1.10053	0.167	0.488	1
Nynrin	0.00497783	0.780714	0.226	0.14	1
Map3k3	0.00497863	1.81539	0.286	0.209	1
Zfp521	0.005035	-0.969327	0.405	0.698	1
Tmem164	0.00510771	-0.829523	0.107	0.419	1
Robo4	0.00510811	-0.699781	0.75	0.907	1
Aif1l	0.00511504	1.48046	0.167	0.093	1
Mpzl1	0.0051396	1.08717	0.821	0.674	1
Ldb1	0.005143	-0.654367	0.262	0.581	1
Ap1s2	0.00519054	1.56665	0.429	0.302	1
Nfix	0.00520435	1.11125	0.143	0.023	1
Il18bp	0.00520447	-2.20685	0.143	0.419	1
Amotl2	0.00520702	-0.884284	0.214	0.558	1
Chac2	0.00532473	1.73508	0.107	0	1
Mfap1b	0.00533143	0.9446	0.381	0.209	1
Elmo1	0.00533363	-0.749934	0.5	0.721	1
Terf1	0.00535383	1.39056	0.31	0.14	1
Golgb1	0.00538383	1.02888	0.357	0.256	1
Atp10a	0.0054761	1.313	0.5	0.302	1
Pdgfc	0.00548765	-1.48071	0	0.186	1
Pxdc1	0.00549851	-1.60293	0.083	0.302	1
Ptprs	0.00553087	0.772055	0.202	0.07	1
Bmp2k	0.00559697	-0.832771	0.036	0.302	1
Elovl6	0.00566974	-1.27392	0.071	0.256	1
Tmem131	0.00572711	-0.710646	0.167	0.442	1
Map2k4	0.00572796	-0.990101	0.071	0.326	1
Hecw2	0.00573362	-0.944258	0.012	0.233	1
Ctgf	0.00578228	-1.72729	0.083	0.372	1
Ptgfrn	0.00579467	-0.676459	0.333	0.605	1
Ilk	0.00580142	-0.711286	0.607	0.837	1
Kifap3	0.0058163	1.7922	0.262	0.093	1
4632428N05Rik	0.00583981	1.27764	0.452	0.302	1
Scamp5	0.00587713	-1.06248	0.071	0.302	1
Unc50	0.00587778	1.25936	0.512	0.395	1
Car8	0.0058862	-3.05307	0	0.233	1
Ptprk	0.00589999	-0.810621	0.333	0.628	1
Snrpa1	0.00592133	-1.1543	0.238	0.465	1
Gbas	0.00592804	1.13512	0.548	0.372	1
Rhbdf1	0.00593435	-1.17464	0.167	0.488	1
Nek4	0.00593879	1.38887	0.119	0	1
Phf6	0.0059465	1.23507	0.226	0.116	1
Inpp5f	0.005986	0.8303	0.405	0.093	1
Syne2	0.00602888	0.692825	0.56	0.256	1
Tnfaip2	0.00604073	-1.57898	0.06	0.279	1
Ptms	0.00605184	-0.927867	0.583	0.744	1
Mef2c	0.0061052	-1.62767	0.333	0.535	1
Egflam	0.00613801	1.01348	0.143	0.047	1
Tcf7	0.00626592	1.84706	0.25	0.209	1
Limd2	0.00627533	1.52202	0.345	0.279	1
Cript	0.00629199	1.32778	0.405	0.279	1
BC005561	0.00632111	1.18816	0.119	0.023	1
Psma8	0.00632925	2.11482	0.214	0.07	1
Prkag2	0.00634899	0.905702	0.226	0.07	1
Cenpo	0.00636247	0.734075	0.131	0.047	1
Rpl10	0.00642923	-0.824061	0.893	0.93	1
Kdm3a	0.00647707	1.10068	0.381	0.233	1
Atp5b	0.00655072	0.686874	0.845	0.744	1
Psmc1	0.00655866	1.37397	0.631	0.512	1
Plxna2	0.00657557	-0.527548	0.571	0.744	1
Gm10409	0.00658307	-0.651287	0.012	0.209	1
Prkar1a	0.00660024	0.913999	0.857	0.814	1
Fkbp11	0.00662829	-2.25139	0	0.186	1
Polr3gl	0.00662904	1.3991	0.524	0.349	1
Pdgfd	0.00664909	1.4573	0.333	0.186	1
Gm694	0.00669673	1.39883	0.357	0.163	1
4933400F21Rik	0.00670052	-1.4024	0.012	0.209	1
Rpap3	0.0067326	-0.868588	0.226	0.558	1
Unc5b	0.00681529	1.39257	0.31	0.186	1
Ccl19	0.00687044	3.23454	0.357	0.256	1
Kdr	0.00690748	-0.654488	0.75	0.953	1
Rc3h1	0.00691048	0.833254	0.488	0.465	1
Oxr1	0.00692536	1.90655	0.345	0.233	1
Rnf126	0.00696143	-1.13082	0.048	0.326	1
Nlrc3	0.00697745	-1.01315	0.06	0.279	1
Tmco3	0.00699914	1.33575	0.595	0.535	1
Pros1	0.0070151	1.66118	0.548	0.465	1
Cpne8	0.00703879	-0.691255	0.679	0.907	1
Cnot1	0.00706359	1.12341	0.381	0.326	1
Adamts1	0.00714567	-0.883606	0.429	0.767	1
Fut8	0.00715695	1.61545	0.869	0.884	1
Memo1	0.00719199	-1.23657	0.131	0.372	1
Flt3l	0.00719651	2.42075	0.179	0.047	1
Lphn3	0.007198	-0.371925	0.143	0.488	1
Pcdhga9	0.00721309	1.21039	0.119	0	1
Lamb2	0.00721801	0.524748	0.714	0.605	1
Slc7a7	0.00721816	-0.896255	0.202	0.465	1
Ret	0.0072256	0.850415	0.131	0	1
Pias3	0.0072343	1.5706	0.345	0.186	1
Pnp	0.00725005	-0.743266	0.333	0.628	1
Unc119b	0.0072649	1.79801	0.262	0.14	1
Syt7	0.00728155	0.62287	0.143	0.023	1
Filip1	0.00731012	1.55619	0.345	0.186	1
Cltb	0.00737424	0.931781	0.738	0.628	1
Tmco1	0.00742489	1.29178	0.631	0.628	1
Pfkfb3	0.00745809	-1.30259	0.31	0.465	1
Ybey	0.00746649	0.428677	0.429	0.372	1
Rnf130	0.00748816	-2.09115	0.083	0.349	1
Npnt	0.00752953	1.21955	0.155	0.047	1
Igf2r	0.00764921	-0.509471	0.155	0.488	1
Zc3h12c	0.00768783	-1.12317	0.095	0.302	1
Nus1	0.00769587	-0.762239	0.202	0.535	1
Mitd1	0.0077523	-0.869547	0.238	0.488	1
Cmtm3	0.00776087	-0.811137	0.25	0.535	1
Tmem44	0.00776934	1.24374	0.548	0.465	1
Mtg1	0.00784727	1.65677	0.179	0.093	1
Kcnq1	0.00785475	-1.01313	0.286	0.535	1
Rcan2	0.00787388	1.51387	0.107	0.023	1
Olfml2a	0.00793422	1.60011	0.119	0.023	1
Cpsf3	0.00793654	-0.704195	0.214	0.442	1
Usp54	0.00798821	1.11725	0.417	0.233	1
Immt	0.00803704	1.33589	0.452	0.302	1
Hnrnpk	0.0080589	0.847915	0.881	0.814	1
Spata6	0.00810984	1.59681	0.381	0.233	1
Rgs2	0.00814682	-1.82525	0.012	0.209	1
Zic2	0.00816148	0.644493	0.31	0.186	1
F830016B08Rik	0.00817687	-1.20312	0.679	0.837	1
Abcc4	0.00818654	0.958831	0.726	0.605	1
Tmco4	0.00819742	0.6881	0.119	0	1
Pelo	0.00821686	-1.34619	0.107	0.326	1
Nans	0.00822173	-1.24598	0.179	0.442	1
Sirt4	0.00824721	1.29328	0.119	0.023	1
Spata13	0.00825097	-0.798686	0.31	0.651	1
Ccdc23	0.0082648	-1.28597	0.345	0.581	1
Tgfbr2	0.00826833	0.921085	0.81	0.698	1
Crim1	0.00833108	-1.12717	0.333	0.651	1
Adipor2	0.00835217	1.05076	0.393	0.209	1
Aplnr	0.00839578	-0.787463	0.179	0.488	1
As3mt	0.00843585	1.99803	0.25	0.186	1
Cerk	0.00848009	-1.41429	0.06	0.209	1
Cox7b	0.00848394	-1.07786	0.464	0.651	1
Nr3c1	0.00848919	1.25497	0.357	0.279	1
Snx11	0.00855701	1.59258	0.333	0.279	1
Tbrg4	0.00855967	-1.65125	0.095	0.302	1
Col5a2	0.00870238	1.40666	0.107	0	1
Get4	0.00871379	1.93828	0.369	0.256	1
Slc9a3r1	0.00872105	2.13767	0.167	0.093	1
Fancg	0.00873567	1.30916	0.179	0.07	1
Pfn1	0.00873847	-1.00677	0.929	0.93	1
Fam63a	0.00875385	1.17617	0.738	0.605	1
Pfkm	0.00876036	1.4503	0.202	0.116	1
Cpd	0.00877584	0.723461	0.5	0.349	1
Anxa1	0.00881192	-1.30494	0.274	0.512	1
Rasal1	0.00881327	-1.03285	0.012	0.233	1
Myrip	0.00882166	0.736708	0.321	0.047	1
Tnfrsf11b	0.00883367	-1.56546	0	0.186	1
Twsg1	0.00887762	1.44927	0.214	0.07	1
Ssr4	0.00893304	-0.518439	0.44	0.721	1
Maoa	0.00895362	0.959256	0.917	0.953	1
Aff1	0.00895756	1.06226	0.5	0.442	1
Cdk19	0.00897363	1.66967	0.381	0.209	1
Tnfrsf10b	0.00897536	-1.09808	0.905	0.93	1
Asb13	0.00899698	2.10503	0.179	0.047	1
Cebpd	0.00900959	-1.44444	0.083	0.279	1
Kctd10	0.00921624	1.43544	0.667	0.605	1
Nrbp2	0.00921819	0.970021	0.155	0.023	1
Vasp	0.00922101	-0.79632	0.393	0.674	1
Fam43a	0.00925664	-0.618559	0.44	0.651	1
Mapk11	0.00926111	-1.04388	0.155	0.372	1
Tcta	0.00926906	1.59624	0.262	0.116	1
Txn1	0.00931734	-0.687896	0.667	0.837	1
Dcaf8	0.00931779	1.06781	0.571	0.349	1
Zrsr1	0.00932824	0.67089	0.214	0.116	1
Git2	0.00936275	1.10069	0.798	0.698	1
Flt1	0.00937466	0.567272	1	0.953	1
Fyco1	0.00937944	1.25899	0.702	0.581	1
Acvrl1	0.00938741	0.8576	0.81	0.744	1
Sacm1l	0.00944687	1.54992	0.25	0.14	1
Yipf4	0.00945398	1.10948	0.44	0.326	1
Gm4832	0.00949322	-0.354565	0.024	0.233	1
Fam92a	0.00950678	1.81467	0.31	0.14	1
Zkscan5	0.00953708	0.832467	0.107	0.023	1
Tmem120b	0.00959076	-1.24794	0.024	0.233	1
Rpl35	0.00959468	-0.822556	0.869	0.907	1
Edem1	0.00961521	-1.12358	0.095	0.326	1
Bmp1	0.00963711	-1.43962	0.238	0.488	1
Oas1g	0.00963927	-1.32232	0.06	0.256	1
Grb2	0.00964688	-0.977936	0.202	0.465	1
Shank3	0.00964758	-0.74965	0.345	0.558	1
Esyt2	0.0097142	0.900162	0.536	0.302	1
Akr1b8	0.00972528	-1.27004	0	0.163	1
Thbs1	0.00976278	-2.13902	0.012	0.209	1
Atp13a3	0.00978789	1.21747	0.238	0.186	1
Fktn	0.00979182	1.95632	0.202	0.116	1
Nme1	0.0100324	-1.02729	0.321	0.535	1
Lsmd1	0.010058	-1.02277	0.274	0.535	1
Sik1	0.0100951	-0.678347	0.345	0.698	1
Orai2	0.0101404	-1.17225	0	0.186	1
Synpo2	0.0101461	1.02276	0.31	0.163	1
Rab12	0.0101756	-1.3575	0.333	0.488	1
Cotl1	0.0102402	-1.67099	0.036	0.256	1
Paqr7	0.01032	1.30509	0.536	0.419	1
Paqr4	0.0103261	1.61394	0.25	0.209	1
E330020D12Rik	0.010356	-0.829756	0.512	0.674	1
Jagn1	0.010438	1.81147	0.31	0.163	1
Spred3	0.0104606	-0.444722	0.071	0.372	1
Osgep	0.0105229	1.45478	0.345	0.209	1
Rtkn	0.0105798	-0.959152	0.012	0.233	1
Rpl39	0.0106178	-0.844546	0.845	0.884	1
Srpr	0.0106264	0.821211	0.667	0.535	1
Gcsh	0.0106614	-1.62221	0.131	0.349	1
Prkx	0.0106883	1.24086	0.417	0.302	1
Zswim4	0.0106962	-0.977201	0.048	0.279	1
Psd3	0.0107492	0.422286	0.119	0	1
Maf1	0.0107665	1.2698	0.583	0.395	1
Arhgap18	0.0108183	-0.932464	0.202	0.512	1
Hmgn5	0.0108615	-1.37132	0.119	0.302	1
Dok4	0.0109063	-1.55959	0.167	0.419	1
Taf1d	0.0109487	-0.747795	0.262	0.512	1
Clcc1	0.0109824	1.59323	0.262	0.14	1
Tnfaip6	0.0109862	0.252306	0.119	0.023	1
0610009D07Rik	0.0110208	1.88284	0.429	0.302	1
Msl2	0.0110234	1.33648	0.179	0.07	1
Tenc1	0.0110434	-0.993766	0.607	0.814	1
Vps4b	0.0110762	1.22084	0.429	0.233	1
Kcna5	0.0110964	-0.945881	0.024	0.209	1
Cox5b	0.0111508	-0.551901	0.655	0.837	1
Ccdc88c	0.0111509	0.405729	0.119	0	1
Zfp84	0.0111817	0.718656	0.44	0.395	1
Tbl1x	0.0111872	1.81663	0.25	0.163	1
Rnpep	0.0112128	-0.784032	0.381	0.605	1
Krtcap2	0.0112256	-0.766257	0.655	0.837	1
Farp1	0.0112415	-1.14866	0.131	0.349	1
Mgst1	0.0112619	0.35336	0.369	0.116	1
Dguok	0.011341	1.49558	0.333	0.209	1
Dda1	0.0113498	-0.769582	0.333	0.605	1
Nt5c2	0.0113566	1.43525	0.262	0.163	1
Timp1	0.0114207	-2.16848	0.071	0.279	1
Inhbb	0.0114285	-1.85853	0.012	0.186	1
Hnrnpu	0.0114526	-0.796205	0.619	0.814	1
Csda	0.0114892	-0.623452	0.429	0.698	1
A330032B11Rik	0.011578	0.396832	0.774	0.721	1
Arl6ip4	0.0115903	-1.3002	0.226	0.488	1
Plk2	0.0116328	-0.724144	0.75	0.93	1
Exd2	0.0116454	1.52212	0.155	0.047	1
Ammecr1l	0.0116693	-0.679197	0.155	0.465	1
1110038B12Rik	0.0116943	-1.8247	0.179	0.372	1
Sh2d5	0.0117405	-1.02724	0	0.163	1
1700018L02Rik	0.0117957	0.407096	0.131	0.023	1
Slco2a1	0.0118055	-0.971091	0.06	0.279	1
Col15a1	0.0118113	-1.43904	0	0.163	1
9430008C03Rik	0.0118441	-1.23254	0.619	0.791	1
Kansl2	0.0118527	-0.882559	0.179	0.442	1
Laptm4a	0.0118783	0.90008	0.893	0.93	1
Gtpbp5	0.0119161	2.19261	0.131	0.07	1
Apbb3	0.0120354	-1.23422	0.119	0.395	1
Dusp12	0.0120368	2.6629	0.131	0.07	1
Notch4	0.012111	-0.354188	0.357	0.791	1
Tmem39a	0.0121207	1.59141	0.286	0.209	1
Lhx6	0.0121279	-1.098	0	0.163	1
Arl6ip1	0.0121682	1.11203	0.69	0.535	1
Plp2	0.0121937	-0.993871	0.381	0.628	1
Gm17660	0.0122051	-0.933766	0	0.163	1
Sh3d19	0.0122548	-0.918328	0.095	0.419	1
Ybx1	0.012302	-0.824788	0.595	0.767	1
4930444A02Rik	0.0123188	1.00652	0.131	0.023	1
Ikbkap	0.0123524	0.594529	0.143	0.047	1
Ado	0.012362	1.54801	0.238	0.14	1
Cd209c	0.0123809	-1.34602	0.238	0.465	1
D830031N03Rik	0.0123814	1.45243	0.238	0.07	1
Dgkz	0.01244	-1.29631	0.393	0.581	1
Dtx3	0.012489	-1.2727	0.298	0.535	1
Vegfc	0.0125302	1.78566	0.226	0.07	1
Mcmbp	0.0125428	0.789281	0.548	0.349	1
Slc38a1	0.0125881	-0.662207	0.036	0.233	1
C8g	0.0126025	1.87359	0.155	0.07	1
Rasd1	0.0126219	1.97062	0.25	0.093	1
Diap1	0.0126389	0.871054	0.226	0.163	1
Gm4951	0.0127203	-0.869833	0.298	0.535	1
Serpine2	0.0127326	1.47836	0.202	0.047	1
Suco	0.012815	0.779004	0.155	0.047	1
Myo18a	0.0128459	-0.563453	0.333	0.581	1
Asap1	0.0128471	-0.663741	0.381	0.721	1
Pqlc1	0.0129794	0.97557	0.536	0.302	1
Cklf	0.0130223	-2.30288	0.06	0.209	1
Pdgfb	0.0130358	-0.918327	0.607	0.837	1
Ftl1	0.0130452	0.554511	1	0.977	1
Chic2	0.0130547	-1.07222	0.071	0.326	1
Dctd	0.0130899	-1.41746	0.06	0.256	1
Rps25	0.0131618	-0.636101	0.833	0.93	1
Vim	0.0131908	0.672805	0.952	0.86	1
Enpp4	0.013212	0.722842	0.25	0.07	1
Srm	0.0132232	-1.52544	0.083	0.279	1
Foxp1	0.0132608	0.831129	0.845	0.744	1
Cd81	0.013298	0.714314	0.94	0.907	1
Sos1	0.0133069	-0.459987	0.298	0.605	1
Mbd2	0.0133223	-0.544082	0.202	0.488	1
Ubp1	0.0133339	-1.80939	0.286	0.488	1
Tmem8b	0.013421	0.829594	0.119	0.023	1
Zfp691	0.0134593	-0.626656	0.274	0.512	1
Tpd52	0.0134597	0.923442	0.595	0.419	1
Pla2g12a	0.0134863	-1.12354	0.048	0.256	1
Lama1	0.0134868	-0.494093	0.048	0.233	1
Mvd	0.0135119	-1.3712	0.024	0.186	1
Chtop	0.0135409	0.556526	0.631	0.488	1
Tspan18	0.0135846	-1.49081	0.286	0.535	1
Ccdc90b	0.0135944	1.51132	0.25	0.116	1
Fads1	0.0135973	-1.29332	0.179	0.372	1
Wwtr1	0.0136679	-0.712235	0.512	0.744	1
Grb10	0.0136995	1.161	0.405	0.302	1
Ugt1a6b	0.0137334	-1.31493	0	0.163	1
Vti1a	0.0137447	1.18811	0.321	0.256	1
4933407L21Rik	0.013766	-1.07743	0	0.163	1
Tpi1	0.0137877	1.1311	0.655	0.558	1
Sdf2l1	0.01388	-1.15489	0.071	0.326	1
Mtx1	0.0138912	1.7362	0.286	0.186	1
Stc1	0.0138952	-1.57895	0.048	0.256	1
Pnrc1	0.0139088	-1.58348	0.202	0.419	1
Tmc4	0.0139168	-1.42147	0.048	0.233	1
Dcbld2	0.0140273	0.893287	0.155	0.116	1
Cep112	0.014044	1.34721	0.155	0.093	1
Bcl2l1	0.0140558	0.525007	0.75	0.628	1
Gm19757	0.0140842	-0.424345	0.667	0.837	1
Zfp9	0.0141018	0.653917	0.786	0.698	1
Eif3e	0.0141313	0.997547	0.667	0.558	1
Dpp4	0.0141735	1.14559	0.143	0.023	1
Hnrnpf	0.0141899	0.789635	0.821	0.698	1
D19Ertd737e	0.0142041	1.48241	0.298	0.163	1
Pi4k2a	0.0142569	-0.722824	0.036	0.233	1
Tmem123	0.0143292	1.08269	0.571	0.419	1
Rn45s	0.0143396	-0.534433	1	1	1
Trim65	0.0144218	0.797668	0.179	0.093	1
Tgfb2	0.0144324	1.23173	0.298	0.14	1
Lifr	0.0145111	0.959832	0.512	0.442	1
Kcng2	0.0146343	-1.08346	0.012	0.209	1
Aes	0.0147289	-0.667634	0.429	0.698	1
Gm5506	0.0147581	-1.25311	0.44	0.674	1
Zbed4	0.0147649	0.888993	0.143	0.07	1
4922501L14Rik	0.0147799	-1.41267	0.012	0.186	1
Rpl27	0.0148501	-0.774463	0.893	0.953	1
Uqcr11	0.014851	-0.588369	0.583	0.767	1
Abhd2	0.014872	1.00048	0.786	0.674	1
Proser2	0.014921	0.290349	0.238	0.047	1
Slc16a1	0.014971	1.44484	0.56	0.558	1
Lmo2	0.0150667	-0.933745	0.548	0.674	1
Slc25a22	0.0150794	-0.995494	0.095	0.326	1
Hnrpdl	0.0150964	-0.773522	0.488	0.698	1
Med28	0.0151353	0.884807	0.619	0.488	1
Eif3b	0.0151578	-1.50557	0.226	0.465	1
Sqle	0.0151865	-1.15534	0.071	0.233	1
Rpl32	0.015262	-1.10955	0.869	0.884	1
Bst2	0.0153119	-0.684767	0.762	0.884	1
Uba7	0.0153234	-1.03958	0.583	0.744	1
Pkia	0.0153964	1.27359	0.119	0.07	1
Slc5a6	0.0154254	1.11915	0.155	0.023	1
Bmp6	0.0154286	-2.17564	0	0.163	1
Ino80c	0.0154309	-0.806719	0.119	0.349	1
Ushbp1	0.0155115	-0.796645	0.774	0.907	1
Ift74	0.0155117	1.65706	0.143	0.023	1
Fam58b	0.0155401	1.98458	0.107	0.07	1
Kdm4b	0.0155678	1.3014	0.179	0.116	1
Gpx4	0.0155699	0.635261	0.857	0.744	1
Rpl7	0.0155913	0.625358	0.964	0.884	1
Lrrfip1	0.0156257	-0.723754	0.452	0.698	1
Clns1a	0.0156456	1.02835	0.56	0.512	1
Pip5k1c	0.0156461	-0.745039	0.369	0.628	1
Dynlrb1	0.0156836	-0.834684	0.643	0.791	1
Mamld1	0.0156844	-1.34648	0.036	0.233	1
Dhx58	0.015744	-0.629583	0.143	0.419	1
Vamp4	0.0157791	0.878982	0.369	0.256	1
Cbfa2t2	0.0158052	1.20886	0.333	0.326	1
Ndufa12	0.0158742	-0.428323	0.381	0.651	1
Vapa	0.0158845	-0.75801	0.369	0.581	1
Slc16a13	0.015915	1.26489	0.19	0.07	1
Zc3h4	0.015976	1.29241	0.274	0.233	1
Mical1	0.016027	1.62169	0.274	0.14	1
Ndufaf3	0.0160306	1.29835	0.31	0.186	1
Errfi1	0.0160552	1.65511	0.179	0.07	1
Myef2	0.0160561	-0.465238	0.417	0.651	1
Stx1a	0.0161439	-0.777131	0.298	0.512	1
Rnls	0.0161459	-0.346492	0	0.163	1
Exosc10	0.0161672	-0.317536	0.393	0.674	1
Dcaf11	0.016173	1.51375	0.286	0.14	1
Rps28	0.0161889	-0.99416	0.869	0.884	1
Adam10	0.0162071	0.860504	0.81	0.721	1
Mafg	0.016287	-2.7989	0.131	0.326	1
Nrd1	0.0163061	1.34453	0.536	0.442	1
Cxcl9	0.0163097	-1.77638	0.024	0.209	1
Psmd1	0.0163779	-0.870035	0.369	0.651	1
1110032A03Rik	0.0164277	1.68343	0.274	0.14	1
Fbxo21	0.0164486	1.16768	0.31	0.186	1
1700047I17Rik2	0.0164776	0.937837	0.512	0.395	1
Fam177a	0.0164788	0.937833	0.512	0.395	1
Ccl27a	0.0165424	1.65094	0.19	0.07	1
Lamc1	0.0165867	-0.798936	0.5	0.698	1
Psmc6	0.0165932	1.06871	0.583	0.465	1
Minos1	0.0166785	-0.882389	0.607	0.721	1
1300002E11Rik	0.0167031	2.0851	0.262	0.14	1
Eva1a	0.0167145	-1.17798	0.107	0.302	1
Trdmt1	0.0167214	1.06149	0.143	0.023	1
A430033K04Rik	0.0167452	0.89088	0.107	0.07	1
Nsf	0.0168109	1.22973	0.357	0.279	1
Gale	0.0168174	-0.872782	0.024	0.233	1
Col4a3bp	0.0169049	0.797252	0.774	0.581	1
Snhg5	0.0169252	-1.14124	0.167	0.395	1
Tor1aip2	0.0172469	-0.625856	0.381	0.651	1
Myo9a	0.0173017	0.719322	0.286	0.349	1
Oas2	0.0173057	-0.789888	0.202	0.465	1
Mir703	0.0173229	1.08629	0.429	0.209	1
Antxr2	0.017348	-0.890834	0.048	0.279	1
Snhg3	0.0173773	-0.432556	0.19	0.465	1
Ptcd2	0.0173877	1.72596	0.274	0.163	1
Ptges	0.0173918	-1.10843	0.167	0.302	1
Aamdc	0.0174797	1.50658	0.19	0.047	1
Rbbp9	0.0175457	1.70239	0.298	0.116	1
Snrpf	0.0175604	-1.09896	0.476	0.651	1
Hax1	0.0175693	-1.43209	0.262	0.488	1
Itfg3	0.0176418	1.0975	0.357	0.209	1
Matr3	0.0177183	1.51187	0.488	0.488	1
Afap1l1	0.0177366	1.08277	0.714	0.628	1
Bcr	0.0177805	-0.605963	0.238	0.488	1
Agap1	0.0178038	-0.470949	0.202	0.465	1
Glod5	0.017883	-2.85796	0	0.14	1
Slfn2	0.0179111	1.63383	0.381	0.233	1
Tmem43	0.0181254	1.17946	0.333	0.209	1
6330403M23Rik	0.0181282	1.14079	0.179	0.07	1
Gpn3	0.0181401	1.74119	0.155	0.047	1
D730039F16Rik	0.018188	1.77822	0.238	0.14	1
Trappc6b	0.0181996	-1.25712	0.286	0.535	1
Fam49a	0.0182037	-0.848012	0.06	0.209	1
Ccnd2	0.0182612	1.14995	0.238	0.163	1
Suox	0.0183124	2.06029	0.107	0.023	1
Rock2	0.0183353	-0.678241	0.25	0.558	1
Slc25a17	0.0183535	1.36263	0.333	0.233	1
A130010J15Rik	0.0183677	1.29885	0.381	0.256	1
Aim1	0.0183919	0.775429	0.107	0.023	1
Trex1	0.0184998	-1.80391	0.131	0.302	1
Zfp788	0.0185187	1.24003	0.107	0.047	1
Slc25a37	0.0185574	-0.973667	0.071	0.233	1
Ctr9	0.0186124	1.19888	0.238	0.14	1
Mrpl11	0.0188098	1.50195	0.262	0.233	1
Ddx58	0.0188566	-0.723352	0.5	0.721	1
Sae1	0.0190125	0.979861	0.429	0.279	1
Wsb1	0.0190275	-0.824204	0.44	0.605	1
E2f7	0.0190508	-0.843976	0.024	0.209	1
Tm6sf1	0.0190601	1.55613	0.333	0.233	1
Gltp	0.0190881	1.05696	0.512	0.326	1
Fam102a	0.0191104	-0.567791	0.083	0.326	1
Gja5	0.019113	1.38483	0.107	0.023	1
Npc1	0.0192387	1.17748	0.226	0.116	1
Frrs1	0.0193863	-1.23917	0.036	0.233	1
Myadm	0.0195231	-0.47925	0.321	0.698	1
Slc12a8	0.0196486	0.687943	0.214	0.116	1
Xaf1	0.0197246	-0.601523	0.798	0.837	1
Htra3	0.0197254	-1.10082	0.179	0.372	1
Stk4	0.0197354	0.853502	0.143	0.093	1
Stard5	0.0197399	1.44947	0.274	0.186	1
Med19	0.0198345	-1.02381	0.071	0.233	1
Arhgef7	0.019861	-0.454065	0.381	0.674	1
Lonp2	0.0198873	1.58206	0.369	0.279	1
6430548M08Rik	0.0199614	-1.22445	0.012	0.186	1
Clic6	0.0200636	-0.631922	0	0.163	1
Khk	0.0200789	1.42184	0.226	0.093	1
Rhod	0.0201704	-1.20609	0.06	0.279	1
Casp8ap2	0.0201732	-0.637024	0.071	0.256	1
Apcdd1	0.0201837	0.916261	0.655	0.558	1
Iars2	0.0201864	-0.462885	0.155	0.442	1
Arl5a	0.0202858	-0.620139	0.274	0.535	1
Peli1	0.0203129	1.44701	0.429	0.349	1
Rhog	0.0204132	-0.944428	0.381	0.581	1
Gstm7	0.0204253	2.04508	0.274	0.14	1
Abr	0.0204408	0.834537	0.393	0.256	1
Nid2	0.020451	-0.793466	0.238	0.488	1
Pisd-ps3	0.0204773	0.567099	0.845	0.744	1
Arhgef2	0.0205625	0.807295	0.798	0.651	1
AI846148	0.0205626	-1.86317	0.095	0.302	1
Yeats4	0.0206208	-1.85871	0.202	0.395	1
Kras	0.0206426	0.873053	0.214	0.116	1
Cd200	0.0207067	-0.753024	0.917	0.953	1
Edem3	0.0208455	0.761017	0.262	0.14	1
Rdh1	0.0209129	-0.332026	0.762	0.953	1
Ppp3cc	0.020926	1.04199	0.143	0.047	1
Mdp1	0.0209342	1.59445	0.369	0.256	1
Clic4	0.0209737	0.897182	0.845	0.767	1
Hspb1	0.0209809	-0.621617	0.94	0.791	1
Gnb1	0.0209859	0.59868	0.917	0.884	1
Macrod2	0.021038	-0.907985	0.012	0.186	1
Adamts8	0.0210435	-1.43716	0.024	0.186	1
Hpn	0.021152	-0.825076	0	0.14	1
Snx9	0.0211736	-1.39202	0.095	0.279	1
Ankzf1	0.0212261	0.994208	0.31	0.116	1
AU021092	0.0212502	0.977581	0.631	0.488	1
Ube2e3	0.021278	1.18895	0.44	0.302	1
Ctnnd1	0.021467	-0.47284	0.631	0.791	1
Gosr2	0.0215189	1.5067	0.44	0.419	1
Tarbp2	0.0215911	1.50576	0.357	0.256	1
Shfm1	0.021637	-0.723677	0.798	0.86	1
Coq6	0.0216387	-0.951583	0.06	0.233	1
Usp12	0.0217143	-0.502639	0.131	0.419	1
Erf	0.0217274	-0.865234	0.19	0.419	1
Dab2ip	0.0217741	-0.717272	0.536	0.791	1
Ch25h	0.0217998	-1.15219	0.179	0.372	1
St3gal2	0.0218156	-0.833101	0.262	0.488	1
Fam117b	0.0218442	0.800046	0.143	0.047	1
Macf1	0.021888	0.738346	0.917	0.86	1
Lmbr1l	0.0219098	-1.94556	0.06	0.279	1
Large	0.0219365	-2.29293	0.036	0.186	1
Cyb5b	0.021952	1.22511	0.571	0.488	1
Ppm1j	0.0219844	-0.751888	0.107	0.326	1
Vps51	0.0220042	1.51848	0.333	0.233	1
Rsc1a1	0.0220536	-0.644682	0.083	0.302	1
Grm6	0.0220651	-1.13342	0.024	0.14	1
Rit1	0.0220809	1.16669	0.381	0.233	1
Cnn2	0.022086	-0.826724	0.452	0.628	1
Myct1	0.0220929	-0.409708	0.321	0.558	1
Rgs19	0.0221803	-0.94218	0.19	0.419	1
Gchfr	0.0222421	-1.55783	0.012	0.14	1
Stau1	0.0223888	1.05016	0.464	0.372	1
Cyfip1	0.0224438	0.922244	0.536	0.465	1
Vprbp	0.0224985	0.938183	0.202	0.163	1
9030624J02Rik	0.0225194	1.38325	0.298	0.186	1
Hmgb3	0.0225698	-0.643393	0.167	0.349	1
Gpi1	0.0226551	0.778633	0.929	0.837	1
Tec	0.0227042	1.27955	0.19	0.093	1
Zfp512	0.0227674	1.42029	0.238	0.093	1
Sec31a	0.022808	-0.548105	0.464	0.674	1
Scpep1	0.0228151	-0.869089	0.083	0.302	1
Dis3	0.0228361	-0.903658	0.024	0.186	1
Ighmbp2	0.0228783	-0.810788	0.214	0.605	1
Gltscr2	0.022905	0.723133	0.774	0.674	1
Phf20	0.0229647	1.23178	0.345	0.233	1
Alpl	0.023003	0.551821	0.31	0.116	1
Zfp423	0.0230589	-1.39794	0.155	0.395	1
Ttpal	0.0230766	1.14926	0.357	0.233	1
Arntl	0.0230921	1.13275	0.262	0.093	1
Ptp4a2	0.0231246	0.860752	0.702	0.605	1
Mesdc2	0.0231343	1.33096	0.286	0.209	1
Erlec1	0.023167	1.43275	0.202	0.093	1
Rbp1	0.0232172	0.717061	0.524	0.326	1
Abhd10	0.0232225	1.68119	0.226	0.163	1
Pgm1	0.0233148	-0.61011	0.25	0.512	1
2610034B18Rik	0.0234012	1.49252	0.25	0.116	1
Mark3	0.0234205	1.26701	0.464	0.419	1
Mlph	0.0234599	0.59048	0.214	0.07	1
Nipsnap1	0.0236095	1.17785	0.155	0.047	1
Thap1	0.0236983	1.62283	0.131	0.093	1
Nat9	0.0237012	1.72139	0.19	0.093	1
BC039771	0.0237342	0.252336	0.405	0.233	1
Sptbn1	0.0237357	0.527771	0.988	0.953	1
Rcn3	0.0238018	1.72732	0.179	0.07	1
Nbeal2	0.0238307	1.03745	0.321	0.163	1
Tbc1d9	0.0238388	-0.695559	0	0.163	1
Srgap2	0.0238791	0.957994	0.798	0.628	1
Axin2	0.0239286	1.00952	0.357	0.163	1
Zfp358	0.0239304	1.31162	0.238	0.163	1
Mgat4b	0.0239341	-0.529012	0.06	0.349	1
Arhgdib	0.0239965	-0.780553	0.119	0.326	1
Rpusd3	0.023998	1.86327	0.167	0.093	1
Ccdc86	0.0240032	-1.50447	0.071	0.279	1
Ccdc102a	0.0240365	-0.749497	0.155	0.395	1
Lpcat1	0.0240906	-1.02038	0.095	0.279	1
Tnfsf8	0.0241024	-0.982448	0.095	0.326	1
2310044G17Rik	0.024203	1.57923	0.119	0.07	1
Bnip3	0.0242529	0.897209	0.226	0.14	1
Gas6	0.0243543	0.342445	0.524	0.279	1
Amd2	0.0244166	0.510723	0.476	0.256	1
Uba52	0.0244166	-0.659279	0.917	0.953	1
Erich1	0.024541	-1.15666	0.202	0.395	1
Lmo7	0.0245643	1.07888	0.321	0.163	1
Morf4l2	0.024579	-0.740354	0.512	0.674	1
Schip1	0.0246454	-1.08937	0.298	0.535	1
Cacul1	0.024744	1.31659	0.274	0.279	1
Prickle2	0.0248067	-2.22563	0.012	0.186	1
Lrrc57	0.024961	1.5854	0.262	0.14	1
Nckap5l	0.0250599	-0.453835	0.262	0.535	1
Asxl1	0.0250919	-1.12054	0.274	0.488	1
Pdcl3	0.0250989	1.56465	0.429	0.326	1
Ifi27l2a	0.0251309	1.99753	0.226	0.093	1
Tgfbr1	0.0251371	1.10593	0.143	0.093	1
Ifi44	0.0251714	-0.266325	0.345	0.628	1
Psmd9	0.0252305	1.14624	0.702	0.628	1
Acsl3	0.025242	1.72334	0.155	0.047	1
Leprel1	0.0252468	-1.88812	0	0.163	1
Gstt2	0.0252492	1.44735	0.321	0.186	1
Upf3b	0.025294	0.36956	0.262	0.14	1
Enpp2	0.0252987	1.79509	0.464	0.395	1
Fancc	0.0253918	-1.07358	0.071	0.233	1
Fam126a	0.0254195	0.673662	0.274	0.14	1
Prnp	0.025531	0.615457	0.857	0.744	1
Pcmtd1	0.0255966	0.58023	0.583	0.465	1
Kctd3	0.0256336	-2.09065	0.06	0.279	1
Zfp408	0.0256912	-0.391435	0.167	0.372	1
Usp39	0.0257116	1.39269	0.214	0.14	1
Ppp1r16b	0.0257554	0.629091	0.881	0.977	1
Stk16	0.0258477	1.3544	0.405	0.372	1
Zfp300	0.0258878	-0.3519	0.81	0.907	1
Srprb	0.0259697	1.45907	0.298	0.349	1
Spop	0.0260287	0.431358	0.655	0.605	1
Gm10406	0.0260538	-1.14741	0.012	0.186	1
Fhod1	0.0261415	-2.12456	0.143	0.372	1
Trib1	0.0262474	-0.699281	0.071	0.349	1
Snx5	0.0263002	0.737559	0.381	0.279	1
Igfbp1	0.0264761	-1.18268	0	0.116	1
Por	0.0265282	1.52507	0.381	0.279	1
Gm4980	0.0265546	-1.9351	0.012	0.14	1
Rpl12	0.0266143	-0.946505	0.833	0.86	1
Mrpl30	0.0266392	-1.26501	0.31	0.488	1
Kctd20	0.0267474	1.10801	0.357	0.186	1
Commd9	0.0268068	2.20273	0.179	0.116	1
Paip1	0.02696	0.73865	0.417	0.302	1
Ramp3	0.0269806	-2.87985	0.012	0.14	1
Atp5l	0.0270114	-0.471323	0.655	0.791	1
Map3k1	0.0270356	0.59291	0.595	0.488	1
Ppp1r15a	0.0271996	-0.995019	0.476	0.628	1
Prdx4	0.0272688	-0.982673	0.167	0.442	1
4933434E20Rik	0.0273082	0.984264	0.548	0.465	1
Tmem184b	0.0273825	0.727271	0.762	0.674	1
Arhgef40	0.0274357	0.657735	0.119	0.047	1
Tiam1	0.0274837	0.931304	0.321	0.302	1
Lrrc59	0.0275103	-0.458366	0.167	0.419	1
S100a1	0.0276124	1.11269	0.464	0.302	1
Hmgn1	0.0276341	0.733021	0.607	0.512	1
Izumo4	0.0276827	1.40527	0.202	0.093	1
Ptpn9	0.0276879	-1.41399	0.024	0.163	1
Wdfy1	0.0278824	-1.48734	0.274	0.465	1
Rcor3	0.0278867	1.0458	0.143	0.047	1
Mybbp1a	0.0278934	-1.07864	0.31	0.512	1
Ganc	0.0279171	0.837141	0.131	0.023	1
Fbxw8	0.0279285	-0.596337	0.202	0.395	1
Pithd1	0.0279502	1.85225	0.119	0.047	1
Eef1e1	0.0280243	-1.20123	0.095	0.279	1
Crtc1	0.028043	-0.882452	0.155	0.465	1
Calm3	0.0280596	-0.903156	0.429	0.605	1
Otud6b	0.0281166	1.4568	0.202	0.14	1
Arrb1	0.0281291	-0.986022	0.25	0.465	1
Plscr2	0.0281681	-1.90927	0.274	0.488	1
Peg13	0.0281817	-0.884582	0.119	0.326	1
Rpl31-ps12	0.0282133	-0.532509	0.607	0.721	1
Dbi	0.0282343	-0.78556	0.512	0.674	1
Rab5b	0.028277	1.35804	0.476	0.372	1
Gm2897	0.0283036	-1.74607	0.036	0.233	1
Snora31	0.0283723	-2.15116	0.024	0.116	1
Sparc	0.0283772	-0.656676	0.976	0.953	1
Ap4e1	0.0283983	0.833331	0.238	0.093	1
Acat3	0.0284035	-1.1376	0.095	0.302	1
A630007B06Rik	0.0284257	1.07716	0.155	0.023	1
Nsun6	0.0284302	0.596747	0.167	0.047	1
Litaf	0.0285448	-0.918177	0.56	0.721	1
Birc3	0.0285805	1.55515	0.179	0.116	1
Lzic	0.0286163	-1.20658	0.131	0.395	1
Zdhhc4	0.0286439	1.45454	0.345	0.233	1
Lfng	0.0287012	0.436199	0.155	0.047	1
Alg11	0.028704	0.690382	0.226	0.093	1
Auts2	0.028738	0.659923	0.286	0.209	1
Cchcr1	0.028756	-0.838895	0.119	0.302	1
Tnfrsf11a	0.0288146	-0.921202	0.131	0.349	1
Ctsl	0.0289397	-0.580157	0.619	0.814	1
Bcar1	0.0289772	-0.501453	0.298	0.535	1
Glce	0.0289845	0.910936	0.131	0.116	1
Dnajc10	0.0289913	1.66768	0.44	0.419	1
Zfp516	0.0290093	-0.646736	0.071	0.256	1
Atp6v1c1	0.0290157	1.52234	0.31	0.256	1
Eif5	0.0290563	1.20211	0.571	0.512	1
Lhfp	0.02906	-1.58422	0.06	0.163	1
Dkk2	0.0290695	-0.574649	0.143	0.349	1
Gpr160	0.0291235	2.3758	0.119	0.023	1
Cherp	0.029128	-0.69026	0.381	0.605	1
Wtip	0.0291782	-0.688003	0.083	0.326	1
Gramd1b	0.0291867	0.758946	0.202	0.07	1
Gm6525	0.0291932	-0.294611	0.071	0.233	1
Nhsl2	0.0292025	0.773506	0.56	0.326	1
Cdt1	0.0292227	-0.911933	0.024	0.186	1
Tmem11	0.0292545	-1.2825	0.214	0.419	1
A930013F10Rik	0.0292769	0.975731	0.107	0.047	1
Pygb	0.0292925	-0.536514	0.214	0.488	1
Mapk8ip3	0.029301	-0.299461	0.381	0.605	1
Gna11	0.0293093	-1.00195	0.583	0.744	1
Cdh5	0.0294541	-0.664806	0.869	0.93	1
Mrps34	0.0295868	-0.82538	0.286	0.512	1
Sub1	0.0296483	-0.804551	0.655	0.814	1
H2-T24	0.0296711	1.35353	0.464	0.349	1
Fmnl2	0.0297247	-2.12475	0.179	0.442	1
Actb	0.0297683	-0.556611	1	1	1
Birc2	0.029885	1.31745	0.274	0.093	1
Kank4	0.0299131	-0.628619	0.024	0.209	1
Fam220a	0.0299689	-1.13676	0.048	0.209	1
Adamts10	0.0300432	0.455615	0.56	0.419	1
Ubr5	0.0300848	-0.37449	0.298	0.605	1
Coq4	0.0300982	1.3589	0.155	0.093	1
Ppp1r14b	0.0301876	-0.996301	0.107	0.279	1
Ccdc94	0.0302508	-1.79426	0.119	0.302	1
Ubap2l	0.0302549	-0.647168	0.452	0.698	1
Spr	0.0303253	1.91915	0.298	0.186	1
Gimap5	0.0303438	-0.911771	0.274	0.512	1
2310035C23Rik	0.0303504	1.43651	0.202	0.186	1
Hnrnpl	0.0303957	-1.10576	0.548	0.698	1
Ppp1cb	0.0305388	1.20804	0.524	0.442	1
Nhp2	0.0305411	-0.908077	0.202	0.419	1
Gpr137b-ps	0.030589	1.05794	0.298	0.209	1
Pnkd	0.0305941	0.60199	0.714	0.605	1
Eif4ebp1	0.0306725	-0.275683	0.345	0.605	1
Gtpbp3	0.0306825	-0.651337	0.167	0.372	1
Oaz1-ps	0.0307171	0.523792	0.869	0.698	1
Mamstr	0.0307723	0.506137	0.155	0.07	1
Hexa	0.0308171	0.533379	0.405	0.256	1
Coro1b	0.0308808	1.02328	0.69	0.605	1
1110054M08Rik	0.0309012	-1.27752	0.048	0.186	1
Cd83	0.0309127	1.76038	0.107	0.047	1
Gimap6	0.0309879	-0.280499	0.643	0.814	1
Spry4	0.0310224	-0.719222	0.071	0.256	1
Nbas	0.0310308	0.974372	0.25	0.256	1
Klhl4	0.0310507	-0.653526	0.179	0.395	1
Endov	0.0310542	0.864864	0.512	0.628	1
Ccdc109b	0.0310543	1.333	0.274	0.163	1
Atp2a3	0.0310575	1.60689	0.179	0.07	1
Rps6ka3	0.0310631	-0.781538	0.214	0.419	1
Ccdc130	0.0310907	0.732655	0.155	0.047	1
Nol6	0.0313008	0.846854	0.19	0.093	1
Epha2	0.0313724	-0.793986	0.155	0.349	1
Pcbp1	0.0313778	-0.451358	0.512	0.698	1
Pnpla7	0.0314137	0.410522	0.107	0.023	1
Ifngr1	0.0314276	1.19082	0.524	0.442	1
6330407A03Rik	0.0314533	-0.972795	0.024	0.14	1
Serpina3g	0.031463	-0.855162	0.155	0.419	1
Ephx1	0.031567	1.02418	0.369	0.163	1
Cmah	0.0316268	-1.02976	0.631	0.698	1
Fzd6	0.0316559	0.600147	0.702	0.628	1
Zfp944	0.0316741	0.963981	0.202	0.14	1
Cul7	0.0317069	-0.529101	0.179	0.419	1
Depdc5	0.031726	0.9961	0.274	0.209	1
Syf2	0.0317313	0.841435	0.679	0.558	1
Cd24a	0.0317334	-3.89345	0.06	0.256	1
Anapc11	0.0317861	0.510085	0.595	0.488	1
Fbxo4	0.0318183	-0.519377	0.036	0.163	1
Bach1	0.0318791	-1.146	0.155	0.326	1
Pnpla8	0.0318793	1.13242	0.369	0.209	1
Fut4	0.031918	-1.00241	0	0.14	1
Pgam1	0.0320011	1.05651	0.667	0.558	1
Gm6602	0.0320453	-0.344879	0.524	0.651	1
4921511C10Rik	0.032147	1.00099	0.19	0.116	1
Arl1	0.0322193	1.2414	0.417	0.279	1
Hey1	0.0322999	0.88299	0.333	0.14	1
Pdlim4	0.0323071	1.6787	0.119	0.023	1
Klhl24	0.0323825	1.22432	0.452	0.256	1
Rhoj	0.0324326	-0.524249	0.667	0.837	1
Trim13	0.0325655	-2.4879	0.012	0.14	1
Ddx21	0.0326357	-0.406061	0.274	0.581	1
Bach2	0.0326901	-0.624594	0.238	0.442	1
LOC100861615	0.0327103	-0.722121	0.012	0.14	1
H2afz	0.0327235	0.56936	0.798	0.628	1
Higd2a	0.0328215	1.03135	0.702	0.605	1
Crk	0.0329149	-1.13089	0.25	0.465	1
Gm12669	0.0330548	1.14194	0.429	0.279	1
5730409E04Rik	0.0330853	0.500455	0.131	0.047	1
Cln6	0.0332134	-0.785103	0.06	0.233	1
Mfsd7c	0.0332474	1.14883	0.536	0.395	1
2610015P09Rik	0.0332657	0.72486	0.107	0.093	1
Mpg	0.0332897	-0.654384	0.179	0.395	1
Tspan2	0.0333107	0.947836	0.238	0.116	1
Tyr	0.0335081	0.423681	0.917	0.93	1
Rusc1	0.0336411	1.30864	0.369	0.233	1
Mpp4	0.0337288	0.609837	0.107	0.023	1
Tsg101	0.033757	0.896882	0.512	0.395	1
Plxnb1	0.0337746	-0.267146	0.119	0.372	1
Ambra1	0.0337933	0.805706	0.298	0.233	1
Twistnb	0.0338192	1.75791	0.19	0.14	1
BC005624	0.0338328	1.69941	0.321	0.256	1
Llgl1	0.0339174	1.31324	0.393	0.302	1
Pxdn	0.0339322	-0.910279	0.143	0.349	1
Mpp3	0.0339708	-0.632939	0	0.116	1
Mmgt1	0.0340025	1.04097	0.274	0.209	1
Arxes2	0.0340145	-1.55897	0.048	0.163	1
Emc3	0.0340902	1.14107	0.524	0.465	1
Cenpb	0.0343845	-0.817119	0.452	0.698	1
Naca	0.0343978	0.494616	0.893	0.721	1
Prr5	0.0344293	-0.881817	0.083	0.209	1
Atp13a2	0.0346231	-1.17234	0.167	0.326	1
Etv5	0.034659	-0.587867	0	0.14	1
Dlc1	0.0346628	-0.600464	0.405	0.698	1
H2-D1	0.0346823	0.358263	0.988	1	1
Phlda1	0.0347137	-1.12895	0.095	0.302	1
Rab7	0.0347383	0.917229	0.619	0.442	1
Tmtc2	0.034825	0.626498	0.226	0.116	1
Hmgcs2	0.0348573	1.33637	0.25	0.116	1
Rin3	0.0348832	-0.804611	0.393	0.581	1
Qtrtd1	0.0348876	1.1768	0.155	0.116	1
Me1	0.0349556	-0.883417	0.036	0.163	1
Zfp605	0.0349797	0.701356	0.44	0.279	1
Zfp292	0.035061	0.948478	0.179	0.116	1
Hist1h2bc	0.0351603	0.554005	0.702	0.512	1
Fbxo3	0.0351689	1.16474	0.405	0.256	1
Foxf2	0.0352135	-0.384117	0.548	0.721	1
Ftsj3	0.0352887	-0.990425	0.119	0.326	1
Myc	0.0353232	-1.38385	0.107	0.279	1
Selm	0.0353357	-0.72808	0.667	0.767	1
Cdc34	0.0354804	-0.593466	0.202	0.419	1
Dclre1b	0.0355298	-1.80667	0.06	0.209	1
Ccnc	0.0355567	1.20933	0.25	0.116	1
Plxna4	0.0355783	0.525315	0.131	0.093	1
B3galt6	0.0356987	1.12647	0.119	0.07	1
Ccnjl	0.0358998	-0.65516	0	0.116	1
Med1	0.0359559	0.757804	0.429	0.372	1
Rabggtb	0.0360019	-0.952002	0.238	0.442	1
Lcmt2	0.0360095	-1.44375	0.702	0.814	1
Ryk	0.0360745	-0.680247	0.048	0.256	1
Parva	0.0362704	-0.739987	0.357	0.535	1
Gmip	0.0362916	-1.42396	0.071	0.233	1
Snai1	0.036305	-1.98426	0.012	0.186	1
Gm20199	0.0363844	-0.780397	0.036	0.186	1
Pik3c2b	0.0366306	-0.459402	0.238	0.419	1
Lpin3	0.0366329	-0.975304	0.06	0.233	1
Ifitm2	0.0366608	-0.754398	0.857	0.93	1
Bag6	0.0367534	-0.541894	0.31	0.581	1
Shoc2	0.0367934	0.766077	0.286	0.233	1
Fam78a	0.0367954	-0.394828	0.012	0.186	1
Plcd1	0.0368251	-2.65243	0.024	0.209	1
U2af1	0.0368278	-0.343706	0.524	0.767	1
Stxbp4	0.036841	1.06407	0.333	0.186	1
Gbp9	0.0370021	1.26279	0.607	0.442	1
Txnrd1	0.0370133	-0.399737	0.155	0.349	1
Kcmf1	0.0371245	-1.22763	0.226	0.349	1
2010300C02Rik	0.0371361	-0.437252	0	0.14	1
Klhl22	0.0372236	1.08848	0.25	0.163	1
Med23	0.0372332	-1.51395	0.262	0.419	1
Ankrd40	0.0372578	-1.17644	0.202	0.395	1
2022-03-02	0.0372639	0.99471	0.274	0.093	1
2022-03-02	0.0372864	0.449822	0.631	0.512	1
Cdk14	0.0372904	0.466317	0.119	0.116	1
Taf6l	0.0374412	1.2918	0.107	0.047	1
Gatad1	0.0374472	0.805671	0.393	0.186	1
Alkbh7	0.0375087	1.42361	0.202	0.116	1
Tgs1	0.0375778	-0.821909	0.167	0.395	1
Carkd	0.0376634	1.54866	0.369	0.372	1
Casp4	0.0376934	-1.85047	0.083	0.209	1
Agfg2	0.0377195	-1.29437	0.024	0.14	1
Cox4i1	0.0377271	0.536898	0.893	0.837	1
Adam15	0.038038	0.645933	0.726	0.698	1
Ociad1	0.0381297	0.837289	0.738	0.674	1
Snapin	0.0383484	0.829441	0.488	0.349	1
Lrpap1	0.0383545	1.11519	0.464	0.372	1
Csrnp1	0.0384129	-0.581451	0.107	0.302	1
Rpl22l1	0.0384304	-0.795086	0.417	0.605	1
Ubxn2b	0.0384543	0.759916	0.202	0.07	1
Adarb1	0.0384578	-1.0918	0.155	0.349	1
Emc2	0.0385416	0.915903	0.548	0.419	1
Nubpl	0.0385794	1.32844	0.107	0.047	1
2310039H08Rik	0.0388194	-0.886536	0.083	0.256	1
Pla2g16	0.0388222	0.763216	0.488	0.372	1
Apol9b	0.0388872	0.40212	0.107	0.349	1
Cyb5r1	0.0388901	-0.510943	0.333	0.512	1
Vwa1	0.0388922	0.740574	0.929	0.837	1
Med7	0.0389306	-0.370369	0.202	0.419	1
Pald1	0.0389853	-0.50224	0.369	0.581	1
Asl	0.0389996	-1.10904	0.143	0.326	1
Nenf	0.0391059	1.47668	0.429	0.302	1
Dad1	0.0392066	-0.842156	0.762	0.837	1
Gne	0.03927	-0.760406	0.179	0.419	1
Tmem259	0.0392969	-0.773833	0.131	0.326	1
Mtmr4	0.0393709	0.607395	0.107	0.047	1
Pja2	0.0393925	0.410002	0.429	0.349	1
Rnf6	0.0394121	1.32797	0.167	0.093	1
Rassf9	0.0394164	0.824628	0.548	0.442	1
Acat2	0.0394173	-1.59145	0.107	0.302	1
Tubb6	0.0395505	-0.830467	0.31	0.512	1
Tmed9	0.0395831	-0.637872	0.369	0.605	1
Hjurp	0.0396202	-0.81855	0.167	0.279	1
Med12	0.0396483	0.886909	0.369	0.349	1
Gak	0.0396899	-0.441115	0.488	0.744	1
Triobp	0.0396975	-0.431973	0.345	0.628	1
Ddit4	0.0397632	-0.469628	0.44	0.698	1
Eif2s2	0.0397819	-0.375246	0.595	0.744	1
Atp5e	0.0398517	-0.676032	0.548	0.674	1
Cltc	0.0398551	1.15385	0.75	0.791	1
Tsr3	0.0398803	-1.37477	0.131	0.302	1
Amer1	0.0398956	0.77206	0.155	0.116	1
Mettl23	0.0399318	1.42842	0.274	0.163	1
Cd320	0.0399498	0.856176	0.524	0.395	1
Rpl36a	0.0399759	-0.680827	0.75	0.837	1
D330041H03Rik	0.0399789	-1.48845	0.631	0.721	1
Gadd45a	0.0401054	1.08669	0.107	0.07	1
Thra	0.0401269	0.673521	0.286	0.07	1
Dgkh	0.0402056	-1.80498	0.179	0.372	1
Mapk15	0.0403062	-0.786558	0	0.14	1
Fam57b	0.0403288	-0.737824	0.036	0.186	1
Fam129a	0.040346	-0.896692	0.19	0.395	1
Aacs	0.0403584	-1.43014	0.048	0.186	1
Exosc4	0.0403613	-0.327118	0.405	0.558	1
Sema6b	0.0403932	-0.45214	0.202	0.535	1
B2m	0.0404688	-0.275596	1	1	1
Rps26	0.0405251	-0.894229	0.845	0.884	1
Eci2	0.0405911	0.930601	0.643	0.512	1
Ppp2r3a	0.0406175	1.19178	0.167	0.116	1
Zfp780b	0.0406252	0.95902	0.393	0.302	1
Rps23	0.0406413	-0.564127	0.929	0.953	1
Ncaph	0.0407836	-0.8301	0.083	0.279	1
Fiz1	0.0409073	-1.52284	0.06	0.209	1
Atp2c1	0.0409266	0.974676	0.452	0.326	1
Tbc1d4	0.0409535	0.997815	0.286	0.14	1
Nfkbil1	0.0409886	-1.36162	0.071	0.186	1
Hspe1	0.0410813	-0.310387	0.321	0.535	1
Cat	0.0411244	1.22102	0.548	0.442	1
Ctso	0.0412423	1.0856	0.357	0.186	1
Bnip2	0.0412727	0.792838	0.702	0.628	1
Tsn	0.0413706	0.948711	0.464	0.349	1
Crkl	0.0414019	0.997281	0.417	0.279	1
Casp8	0.0414464	-0.950581	0.417	0.605	1
Vwa8	0.0414692	-0.818263	0.25	0.488	1
Prdm5	0.0414846	1.53047	0.298	0.186	1
Kcnj2	0.0415074	-0.756476	0.071	0.279	1
Gtl3	0.0415115	-0.939057	0.417	0.605	1
Nom1	0.0415131	-0.587002	0.512	0.721	1
Otud4	0.041522	-0.388813	0.119	0.372	1
Nt5c3l	0.0415405	-0.82345	0.202	0.442	1
Lrrc33	0.0416553	-0.716834	0.202	0.442	1
Pls3	0.0418129	1.11187	0.714	0.674	1
Gm3002	0.0418292	-0.257235	0	0.186	1
Stag1	0.0418612	0.815038	0.357	0.233	1
2810008D09Rik	0.0419677	1.92177	0.274	0.186	1
Cachd1	0.0420219	-1.33919	0.107	0.256	1
Ostf1	0.0420469	0.485978	0.917	0.837	1
Wnt5a	0.0421041	1.03731	0.333	0.209	1
Gimap9	0.0422853	-1.32841	0.071	0.256	1
Ythdf2	0.0423694	-0.724291	0.321	0.605	1
Commd5	0.0423765	-1.07941	0.107	0.279	1
Tead4	0.0424714	0.984096	0.226	0.14	1
Pwwp2b	0.0424818	1.73474	0.286	0.186	1
Nek6	0.0425051	-0.892792	0.238	0.442	1
Zbtb20	0.042667	0.90078	0.583	0.465	1
Rhot1	0.0426849	0.985214	0.345	0.326	1
Sap25	0.0427023	-1.4142	0.012	0.116	1
Dcaf10	0.0427361	0.440859	0.738	0.837	1
Cuedc2	0.0427433	0.815678	0.583	0.465	1
Tmem251	0.0428353	-1.79766	0.071	0.209	1
Ces2e	0.0428745	-1.09397	0	0.116	1
Pnpla6	0.0428867	0.813114	0.571	0.512	1
Rap2c	0.0429441	1.12361	0.143	0.047	1
Aplf	0.0430142	-0.605867	0.595	0.767	1
Gfod2	0.0430807	1.15883	0.238	0.116	1
Dhh	0.0431374	1.43678	0.143	0.116	1
Rps6ka5	0.0431857	0.56139	0.107	0.023	1
Gm3893	0.0432692	1.56865	0.31	0.233	1
Impa2	0.0433264	-0.859581	0	0.116	1
Cog5	0.0433565	1.49519	0.202	0.093	1
Sfxn3	0.0435644	1.11322	0.464	0.395	1
Vps37a	0.0436257	1.01812	0.214	0.163	1
Rfx7	0.0436293	-0.82532	0.095	0.302	1
Dmtf1	0.0436633	1.40284	0.298	0.256	1
Sf3b2	0.0437593	0.777385	0.655	0.651	1
Acot7	0.0437602	-0.83498	0.06	0.233	1
H2-Ke2	0.0437663	-0.495797	0.238	0.465	1
G530011O06Rik	0.0437873	1.21833	0.786	0.814	1
Cdc73	0.0438535	-0.648103	0.06	0.163	1
Anxa3	0.0439688	-0.346508	0.786	0.907	1
Smpd1	0.0440338	0.898697	0.381	0.233	1
Rtn4	0.0440813	-0.567485	0.286	0.465	1
Rcan3	0.044172	-0.8289	0.131	0.302	1
Fam49b	0.044204	-1.09981	0.071	0.302	1
Hp1bp3	0.0442851	0.411676	0.714	0.605	1
Gstm5	0.044323	-1.25195	0.202	0.419	1
Steap3	0.0443675	-1.0875	0.131	0.372	1
Fat4	0.0445713	0.848836	0.369	0.419	1
Spef1	0.0446039	-0.610656	0.083	0.302	1
Tbc1d14	0.0446151	1.31598	0.429	0.326	1
Cald1	0.0446563	-1.46695	0.238	0.465	1
Idua	0.0446567	1.85406	0.167	0.163	1
Nqo2	0.0447279	1.24569	0.226	0.14	1
Gm12505	0.0449581	-0.616029	0.083	0.233	1
Nucks1	0.0450404	1.0194	0.357	0.279	1
Atp13a1	0.0450451	-0.832325	0.274	0.558	1
Shroom2	0.0450519	-0.420955	0.226	0.488	1
Slc25a1	0.045058	1.32832	0.464	0.419	1
Diexf	0.0450781	0.558737	0.119	0.093	1
Ssfa2	0.0450959	0.80273	0.44	0.372	1
Zfp507	0.0451054	-0.520591	0.06	0.209	1
Gabarapl2	0.0451749	0.613581	0.762	0.581	1
2700089E24Rik	0.0454299	0.734948	0.548	0.395	1
Trim12c	0.0454603	1.0605	0.31	0.233	1
Ptprb	0.0454864	0.915574	0.976	1	1
Mfap2	0.0455756	-4.08964	0.036	0.116	1
Fam60a	0.0456987	-0.808251	0.143	0.395	1
Ccm2	0.0457493	-1.27109	0.179	0.326	1
Vmac	0.0458951	1.91661	0.179	0.163	1
Rpa3	0.0458979	-1.11527	0.143	0.326	1
C330024D21Rik	0.0459937	-0.590077	0.631	0.791	1
Dgcr6	0.0460362	1.22019	0.345	0.256	1
Rpl11	0.0461181	-0.812853	0.917	0.93	1
Med27	0.0462815	-0.927108	0.274	0.442	1
Ndufa6	0.0463023	0.811814	0.762	0.651	1
Ppm1h	0.0463107	0.986263	0.31	0.209	1
Oas3	0.046457	-0.566671	0.631	0.674	1
Rnf122	0.0464688	-1.46881	0.143	0.326	1
Cyhr1	0.0465523	1.95877	0.31	0.233	1
Sik2	0.0466083	0.574504	0.155	0.093	1
Odc1	0.046658	-0.934682	0.25	0.442	1
Nop2	0.0466926	-0.963521	0.155	0.349	1
Mrpl53	0.046756	-1.08271	0.238	0.442	1
Cisd2	0.0469217	1.16641	0.357	0.279	1
Cdkl1	0.0469323	-0.791199	0	0.116	1
Maob	0.0469467	0.950801	0.131	0.023	1
Hcls1	0.0469545	-0.766217	0.131	0.349	1
Cops6	0.0469887	0.919299	0.607	0.442	1
Rasa4	0.0470817	-1.58001	0	0.116	1
Qsox1	0.0471378	-0.615857	0.44	0.698	1
Tmem14c	0.0471432	1.12234	0.5	0.419	1
Ccs	0.0472527	1.2891	0.357	0.279	1
Ehd3	0.0472587	-0.819144	0.095	0.256	1
Acad11	0.0472681	1.18587	0.179	0.116	1
Rab11fip3	0.0473249	0.880328	0.179	0.093	1
Pxmp4	0.0473384	1.39528	0.536	0.465	1
Phf11a	0.0474204	-0.739181	0.143	0.302	1
Pion	0.0476029	-0.594649	0.036	0.279	1
Exoc6	0.0476053	0.933118	0.5	0.372	1
Cln3	0.0477634	-1.02268	0.06	0.186	1
Fzd4	0.0478322	-1.3787	0.179	0.419	1
Cp	0.0478322	-0.59662	0.512	0.721	1
Zfp62	0.0480011	1.06614	0.202	0.116	1
Mbd3	0.0480568	-0.476639	0.202	0.419	1
Ei24	0.048094	-1.39058	0.119	0.233	1
Rbl1	0.048164	1.02741	0.179	0.14	1
Apod	0.0484774	1.04149	0.738	0.628	1
C4b	0.0484861	0.958825	0.143	0.093	1
Lamtor4	0.0487243	-1.50172	0.274	0.465	1
Wsb2	0.0487362	-0.532735	0.25	0.395	1
Gpr55	0.0487428	-0.552831	0.012	0.163	1
Adnp	0.048938	-0.747064	0.19	0.372	1
Limk2	0.0489726	-0.312374	0.393	0.605	1
Reep4	0.0490065	-0.383035	0.083	0.233	1
Gapvd1	0.0490091	-0.820971	0.286	0.488	1
Ncoa3	0.0490659	0.417144	0.607	0.465	1
Uvssa	0.0491086	0.522773	0.464	0.233	1
Midn	0.049109	-0.799172	0.357	0.558	1
Gtf3a	0.0491817	1.72698	0.274	0.186	1
Rnf181	0.0493349	1.41961	0.548	0.442	1
Git1	0.0494189	-0.325228	0.464	0.698	1
Usp4	0.0495209	1.09593	0.476	0.395	1
Ppt1	0.049535	1.25823	0.476	0.372	1
C1qtnf6	0.0495925	-0.373239	0.024	0.186	1
Prkar2a	0.0495991	0.980648	0.226	0.14	1
Kdm5a	0.0496091	0.909622	0.452	0.395	1
Atp6v1d	0.0498696	-0.629921	0.381	0.558	1
Mxra7	0.0498716	0.856122	0.214	0.116	1
Tcf3	0.0498743	-0.986443	0.298	0.465	1
Sardh	0.0498834	0.889137	0.143	0.14	1
Ppcdc	0.0499053	1.45016	0.155	0.07	1
Gprasp1	0.0499553	0.704048	0.131	0.116	1
Inpp5d	0.0500444	-0.378099	0.25	0.488	1
Hbegf	0.0500562	-0.81205	0.143	0.302	1
Tmem256	0.050095	-1.04318	0.25	0.419	1
Zfp36l2	0.0501218	1.00401	0.25	0.163	1
Timm23	0.050123	-0.663772	0.417	0.651	1
Klf10	0.0501247	1.46295	0.298	0.209	1
Prmt2	0.0501396	1.17067	0.238	0.14	1
Rps11	0.0501882	-0.623651	0.976	0.953	1
Hdc	0.0502167	-0.464346	0.012	0.116	1
Tmem189	0.0502563	-1.55055	0.119	0.302	1
Arl2	0.0502752	1.35903	0.393	0.279	1
Scn1b	0.0503314	-0.904191	0.06	0.209	1
Hist1h4h	0.0503589	1.63004	0.143	0.047	1
Ada	0.0504402	-0.851962	0.071	0.209	1
Serpine1	0.0504809	-0.768939	0.036	0.209	1
Rhno1	0.0507609	-0.922048	0.25	0.419	1
Spcs3	0.0508691	1.20654	0.345	0.349	1
Serpina3n	0.0509052	-0.373444	0	0.116	1
Moxd1	0.0509166	-0.431521	0.012	0.163	1
Map1s	0.0510553	-0.790211	0.155	0.395	1
Ttc8	0.0511067	1.62079	0.131	0.047	1
Fam78b	0.0511199	-0.387901	0	0.116	1
H2afv	0.0511892	0.710847	0.595	0.512	1
Cyba	0.0512102	-0.359157	0.548	0.744	1
Arpc1a	0.0513899	1.50899	0.512	0.535	1
Ift43	0.0514309	-3.04692	0.095	0.186	1
Eif2ak2	0.0514984	-0.458038	0.881	0.953	1
Smu1	0.051533	1.16908	0.464	0.349	1
Hiat1	0.0515743	1.13992	0.381	0.256	1
Sqrdl	0.0515743	0.778915	0.274	0.116	1
Megf9	0.0516473	0.708246	0.107	0.023	1
Iigp1	0.0517007	-1.09309	0.405	0.605	1
Mtmr6	0.0517172	1.09855	0.56	0.488	1
Tgm2	0.0517891	0.879877	0.821	0.791	1
Fam149a	0.0519049	-0.885251	0.024	0.14	1
Cdh11	0.0519059	-0.811597	0.345	0.558	1
Cuedc1	0.0519623	-0.614677	0.107	0.326	1
Gpank1	0.0519703	1.50351	0.179	0.093	1
Unc45a	0.0519958	-0.646566	0.19	0.372	1
Tes	0.0520979	-0.286815	0.333	0.581	1
Abl1	0.0521438	-0.686473	0.143	0.372	1
C920021L13Rik	0.0521838	-1.65109	0.167	0.326	1
Chd7	0.0524815	-0.542887	0.262	0.465	1
Gpr56	0.0525982	0.826881	0.702	0.628	1
Rabif	0.0526579	1.74622	0.226	0.163	1
Ccdc104	0.0527765	1.85615	0.262	0.163	1
Gxylt1	0.0527847	-0.456774	0.107	0.302	1
Ap1s1	0.0528359	-0.4473	0.452	0.605	1
Ypel5	0.0529181	0.775373	0.5	0.349	1
Imp4	0.0529389	1.63526	0.226	0.186	1
Ankrd46	0.0529844	1.58308	0.429	0.442	1
Rnaset2a	0.052998	1.04136	0.417	0.302	1
Relb	0.0530175	1.47205	0.238	0.14	1
Zfp607	0.0530866	0.456063	0.726	0.698	1
Gtf2i	0.0531062	0.726745	0.643	0.605	1
Dstn	0.0531162	1.2067	0.75	0.674	1
Rnf111	0.0531507	-1.34042	0.262	0.395	1
Surf4	0.0531886	0.666752	0.714	0.581	1
Lpl	0.0531928	-2.54923	0.119	0.233	1
B230219D22Rik	0.0534037	-0.739729	0.369	0.442	1
Rbbp6	0.0535107	-0.87227	0.321	0.605	1
Sp110	0.0535155	-0.503359	0.405	0.581	1
Polr1e	0.0538185	0.781668	0.107	0.07	1
9530026P05Rik	0.0538638	0.365513	0.238	0.093	1
Vdac3	0.0538701	0.557921	0.619	0.512	1
Suclg1	0.0538729	1.16194	0.452	0.395	1
Gm18853	0.0538872	-1.52562	0.012	0.116	1
Exosc9	0.0538967	1.413	0.202	0.14	1
2810025M15Rik	0.0539676	-1.04198	0.405	0.605	1
4933417O13Rik	0.0540871	-1.4088	0.012	0.163	1
Naga	0.0542036	1.58595	0.286	0.279	1
Zfp37	0.0542174	0.983684	0.19	0.093	1
Snx29	0.0542273	1.33928	0.119	0.07	1
Adora2a	0.0542318	-0.927231	0.048	0.209	1
Dynlt1a	0.0542643	-0.948596	0.048	0.186	1
Sirt2	0.0543062	1.13692	0.5	0.395	1
Ywhae	0.0543067	0.612364	0.857	0.86	1
Ndufa3	0.0543326	-0.387967	0.679	0.837	1
Srp14	0.0543572	0.820676	0.643	0.488	1
Syt4	0.0544352	-0.503149	0.012	0.14	1
Creg1	0.0545385	1.22734	0.274	0.163	1
Alkbh4	0.0547458	-1.33338	0.036	0.186	1
Prune	0.0547511	1.0074	0.179	0.14	1
Vcam1	0.0547861	1.50875	0.357	0.209	1
2700060E02Rik	0.0548954	0.754162	0.69	0.581	1
Anxa7	0.054969	1.16693	0.607	0.558	1
Gatsl3	0.0550218	1.07861	0.357	0.279	1
Pcid2	0.0550411	1.07476	0.167	0.163	1
A330069E16Rik	0.0551138	0.380479	0.583	0.442	1
Kat6a	0.0551415	0.89372	0.405	0.465	1
Yaf2	0.0552737	-0.748467	0.25	0.395	1
1110001A16Rik	0.0554025	1.14165	0.31	0.186	1
Fam212a	0.05549	-0.499685	0.19	0.395	1
Grap	0.0555327	0.867494	0.714	0.674	1
Prpf18	0.0555507	0.78443	0.512	0.302	1
Rpa1	0.0555901	1.38047	0.214	0.14	1
Ajuba	0.0556171	-0.377796	0.167	0.372	1
Zfp710	0.055664	-1.1514	0.036	0.186	1
Rnaset2b	0.0556678	1.04553	0.548	0.419	1
Rnasek	0.0556969	0.903894	0.726	0.628	1
Cacna1e	0.0557319	-0.794164	0.202	0.419	1
Gng11	0.0558445	-0.622926	0.726	0.814	1
Slc17a5	0.0558792	0.775094	0.357	0.233	1
Dgki	0.0561146	-0.826345	0.012	0.209	1
Fnbp4	0.0562359	-0.421728	0.429	0.674	1
Ip6k2	0.0562482	-0.419619	0.071	0.186	1
Tuba1c	0.0562613	-0.61731	0.202	0.419	1
Gm3500	0.0564475	-0.261692	0	0.116	1
Naa35	0.0564523	1.59823	0.25	0.209	1
Eif6	0.0565402	0.815335	0.524	0.419	1
Ube2g2	0.0565676	0.434515	0.44	0.349	1
Pitpna	0.0565793	-1.29157	0.357	0.651	1
Cox11	0.0566713	-0.741014	0.024	0.116	1
Usmg5	0.0567348	-0.344902	0.524	0.674	1
Psen1	0.0567436	1.10015	0.286	0.209	1
Prps1	0.0567766	1.40259	0.131	0.093	1
Rnf169	0.0568024	-0.516714	0.143	0.395	1
Pmpcb	0.0570843	1.18414	0.345	0.302	1
Nbea	0.0571077	-0.575211	0.155	0.233	1
Tpm1	0.0571509	0.932792	0.821	0.767	1
Oaz1	0.0572433	0.50959	0.845	0.744	1
Rpl31	0.05725	-0.647278	0.917	0.93	1
Tmub1	0.0573046	1.68383	0.155	0.047	1
Banf1	0.0573814	-0.819106	0.607	0.698	1
Chml	0.0573826	-1.13489	0.048	0.116	1
Ptgs1	0.0574087	-0.93911	0.036	0.163	1
2022-03-08	0.0575582	1.08363	0.155	0.116	1
Itgav	0.0576303	-0.699336	0.119	0.256	1
4930594C11Rik	0.0576453	-0.821971	0.083	0.209	1
Sox13	0.0576839	0.422255	0.595	0.488	1
Prkd2	0.0577857	0.811883	0.595	0.465	1
Lama5	0.0578443	0.57963	0.619	0.442	1
Gpr155	0.0579159	0.933631	0.179	0.07	1
Cnbp	0.0579962	0.577986	0.881	0.837	1
Gpatch4	0.0580347	-0.80179	0.095	0.209	1
Abcc10	0.0580351	-0.741638	0.095	0.209	1
Klf9	0.058081	0.591112	0.321	0.14	1
Fadd	0.0581015	0.986552	0.393	0.302	1
Vps37b	0.0583043	1.20566	0.286	0.233	1
Gimap8	0.0583777	-0.516881	0.333	0.558	1
Smim1	0.0584024	-0.814794	0	0.116	1
Spin1	0.0584657	1.08754	0.393	0.302	1
Kat2a	0.0585164	-1.04927	0.179	0.395	1
Cgnl1	0.0585879	0.79455	0.81	0.674	1
A830082K12Rik	0.0586033	-0.328462	0.226	0.419	1
Ercc5	0.0586061	-0.76084	0.071	0.186	1
Nova2	0.0586268	0.864631	0.393	0.372	1
Ptprr	0.0586319	0.762643	0.214	0.093	1
Becn1	0.0586383	1.03387	0.452	0.349	1
Tma7	0.0586803	-0.45017	0.571	0.698	1
Zfp703	0.059028	-0.63593	0.036	0.163	1
Zfp386	0.0590284	-0.925867	0.107	0.302	1
Nub1	0.0590907	1.10064	0.369	0.279	1
Dennd1a	0.0592065	1.02109	0.274	0.209	1
2610305D13Rik	0.0592794	-0.730367	0.202	0.465	1
Ankrd24	0.059319	0.610618	0.107	0.023	1
Dhx9	0.0593487	-0.448091	0.214	0.419	1
Tmem2	0.0593759	-0.359057	0.321	0.535	1
Kif22	0.059378	-1.12782	0.036	0.186	1
Morc2a	0.0594934	-0.682639	0.155	0.349	1
Syne1	0.0595874	0.394195	0.905	0.953	1
Rarres1	0.0596183	-0.846012	0.012	0.14	1
Mid1ip1	0.0596309	1.54279	0.179	0.116	1
Med24	0.0597074	-0.463753	0.155	0.326	1
Wdr74	0.0597797	-1.28424	0.131	0.256	1
Yy1	0.0597958	-1.20124	0.143	0.279	1
Plcb4	0.0598794	0.735124	0.464	0.326	1
Hdac7	0.0598936	-0.795008	0.762	0.86	1
Nop10	0.0599062	-0.664388	0.44	0.628	1
Mvb12a	0.0600197	-0.705941	0.31	0.488	1
Dqx1	0.0600247	0.303116	0.357	0.14	1
Nono	0.0600628	0.54689	0.667	0.581	1
Sun2	0.0601041	0.783348	0.179	0.093	1
Cox17	0.0601287	-0.464247	0.369	0.558	1
Ing2	0.0601606	-1.24688	0.012	0.14	1
Prkd3	0.0601817	0.981466	0.369	0.279	1
Gm13826	0.0601917	-0.502556	0.548	0.674	1
Samhd1	0.060212	0.933417	0.44	0.512	1
Ptar1	0.0602176	-0.747785	0.262	0.465	1
Slc31a1	0.0603825	1.30498	0.631	0.651	1
Tbrg3	0.0608032	0.76206	0.131	0.093	1
Arcn1	0.0608066	1.06115	0.488	0.419	1
Gcnt2	0.0608378	1.13931	0.31	0.233	1
2310047M10Rik	0.0608542	-0.927088	0.06	0.186	1
Rufy2	0.0608562	0.466199	0.44	0.279	1
Oasl2	0.0609156	-0.341363	0.56	0.698	1
Fam222b	0.0609369	1.23323	0.274	0.302	1
Triap1	0.0611631	0.703613	0.286	0.14	1
Srr	0.0612074	0.966997	0.238	0.116	1
Gnpnat1	0.061387	1.54996	0.155	0.116	1
Dync1li2	0.061388	1.16236	0.345	0.326	1
Gm7334	0.0614135	-1.14576	0.167	0.302	1
Tmem100	0.0614644	1.62728	0.179	0.093	1
Dbn1	0.0615135	-0.566013	0.143	0.372	1
4930555G01Rik	0.0616311	-0.287279	0.012	0.14	1
Sipa1	0.0616846	-0.8368	0.5	0.698	1
Taf1c	0.0617025	0.844714	0.167	0.116	1
Nfyc	0.0619196	-0.252432	0.19	0.442	1
Fitm2	0.0619801	0.971883	0.107	0.047	1
2810013P06Rik	0.0620368	0.355682	0.321	0.163	1
Klhl7	0.0621056	1.17604	0.512	0.419	1
Zmiz1	0.0621617	-0.839126	0.619	0.791	1
Nrbp1	0.0622008	0.585555	0.643	0.581	1
Rnf220	0.0622496	-1.32443	0.155	0.326	1
Rab34	0.0624159	1.25241	0.107	0.07	1
Clmp	0.0625542	-0.686686	0.012	0.116	1
Pawr	0.0625849	-0.437674	0	0.116	1
Nlgn2	0.0625976	-0.920163	0.083	0.233	1
Gng7	0.0626256	0.898365	0.131	0.023	1
Ghr	0.0627891	1.6964	0.226	0.163	1
Srsf1	0.0628561	1.49761	0.286	0.256	1
Tbc1d24	0.0629153	0.69355	0.607	0.628	1
Micu1	0.062956	1.18075	0.226	0.116	1
Mgp	0.0631392	1.35996	0.238	0.093	1
Nrp1	0.0632228	-0.823117	0.726	0.884	1
E2f1	0.0632376	-0.640831	0.071	0.163	1
Smc6	0.063256	0.92339	0.25	0.209	1
Rock1	0.0634513	-0.936704	0.381	0.488	1
Cdc42	0.0634668	0.685604	0.845	0.814	1
Hint1	0.0634793	-0.545606	0.702	0.814	1
Ufd1l	0.0635088	1.00345	0.476	0.395	1
Ccdc34	0.0635795	1.31784	0.143	0.07	1
H2afy	0.0637416	-0.808849	0.417	0.581	1
Nav1	0.063876	-0.299306	0.631	0.837	1
Clptm1l	0.0641095	-0.901105	0.119	0.326	1
Tgtp2	0.0641104	-1.12539	0.5	0.605	1
Neurl2	0.0641189	0.65737	0.321	0.163	1
Clcn4-2	0.0641426	-0.349825	0.25	0.488	1
2310061I04Rik	0.0642692	-1.32956	0.107	0.326	1
Osbpl11	0.0642846	1.40885	0.119	0.093	1
Ap3m2	0.064318	1.19078	0.179	0.116	1
Tns3	0.0643245	-0.514609	0.06	0.256	1
Phkb	0.0644916	1.10578	0.131	0.093	1
Snrnp70	0.0645176	-0.349798	0.524	0.744	1
Oaf	0.0645944	-0.781713	0.036	0.14	1
Prelid2	0.0646397	1.79104	0.119	0.093	1
Kit	0.0648244	-0.961592	0.19	0.419	1
D730005E14Rik	0.0648611	0.947454	0.107	0.07	1
Thrsp	0.0648839	-3.80436	0.048	0.116	1
Sp3	0.0649042	1.37162	0.381	0.279	1
8430427H17Rik	0.0649167	-1.15896	0.131	0.419	1
Tagap1	0.0651107	1.53554	0.238	0.163	1
Ctps	0.0655585	-0.798778	0.179	0.372	1
Smap2	0.0655653	-0.458739	0.083	0.256	1
Gar1	0.0656781	-0.861353	0.048	0.186	1
Snd1	0.0657626	-0.403508	0.333	0.628	1
Hnrnpul2	0.0658483	0.568801	0.226	0.209	1
Rpusd4	0.066147	-0.997854	0.119	0.256	1
4933409K07Rik	0.0661505	-0.40809	0.917	0.953	1
Ralgapa2	0.0662712	0.370018	0.226	0.14	1
Fam3c	0.0663332	1.07629	0.31	0.209	1
Ghdc	0.0665304	1.39037	0.536	0.535	1
Rcan1	0.0665907	1.53749	0.179	0.116	1
1200014J11Rik	0.0667472	0.437822	0.774	0.744	1
Abca3	0.0667834	-0.841716	0.369	0.605	1
Sharpin	0.0667864	-0.850266	0.44	0.628	1
Snapc5	0.0667997	1.7086	0.333	0.233	1
Iffo2	0.0668862	-0.355686	0.179	0.302	1
Sfswap	0.0671149	-0.459922	0.202	0.395	1
Mlec	0.0671425	-0.861758	0.131	0.395	1
Snx10	0.0671548	1.37591	0.298	0.186	1
Rab3ip	0.0671576	-1.23961	0.071	0.209	1
Moap1	0.0672966	-0.458741	0.155	0.233	1
Kpna3	0.0673023	1.53566	0.214	0.256	1
Zfp772	0.0673367	0.833298	0.155	0.186	1
Gm10825	0.067506	-0.425922	0.06	0.256	1
Serpina3f	0.0676262	-1.32597	0.036	0.163	1
Alkbh3	0.0676745	1.42227	0.226	0.163	1
Hps3	0.0678299	-1.58977	0.274	0.512	1
Tspan15	0.0679676	-0.898262	0.619	0.767	1
Trip6	0.0680491	-0.587897	0.167	0.372	1
Ate1	0.0681152	-0.648312	0.321	0.488	1
Qpctl	0.0682398	-1.45329	0.131	0.302	1
Pdzd2	0.0683174	0.633295	0.238	0.186	1
Phip	0.0684207	0.969879	0.345	0.302	1
Atp5j2	0.068425	-0.305839	0.595	0.721	1
Mtpap	0.0684321	0.998602	0.417	0.279	1
Zc3h18	0.0684557	-0.34566	0.214	0.419	1
Pias1	0.068509	0.891471	0.429	0.372	1
Dnase1l1	0.0685321	1.27383	0.214	0.093	1
Rasa3	0.0685543	-0.600608	0.083	0.209	1
Tnc	0.0686252	-0.427401	0.012	0.116	1
Rpl17	0.0686474	-0.337125	0.869	0.953	1
Aftph	0.0686714	1.07582	0.321	0.279	1
Stx17	0.0686887	1.15352	0.31	0.209	1
Med29	0.0688015	-0.645977	0.262	0.442	1
Prkg1	0.0688061	0.459728	0.202	0.14	1
Herc1	0.0688076	-0.609172	0.417	0.721	1
Ssna1	0.0688791	1.30529	0.5	0.395	1
Phactr2	0.0690949	0.807749	0.595	0.535	1
Txnrd2	0.0691347	1.62282	0.131	0.07	1
Slc35f2	0.069181	1.45496	0.417	0.395	1
Rora	0.0692102	1.86083	0.179	0.093	1
Setx	0.0693236	-1.06221	0.226	0.419	1
Crat	0.0697561	0.789977	0.202	0.163	1
1810022K09Rik	0.0698103	-0.995024	0.452	0.605	1
C2cd2	0.069833	-0.485932	0.31	0.535	1
Mx2	0.0700363	-1.04658	0.143	0.326	1
Atxn2l	0.0700444	-0.616891	0.488	0.721	1
Rps17	0.0702569	-0.496679	0.929	0.953	1
1700030K09Rik	0.0703691	0.805922	0.143	0.047	1
Myg1	0.0703883	1.44357	0.179	0.163	1
Atp11b	0.0705283	0.967216	0.476	0.326	1
Fpgs	0.0705681	-0.290623	0.143	0.326	1
Ildr2	0.0705927	1.06504	0.31	0.279	1
Smarcd2	0.0706202	-0.466679	0.214	0.372	1
Spsb1	0.0707151	-0.713568	0.155	0.326	1
Tsc2	0.0707519	0.84215	0.583	0.605	1
Srsf5	0.0708074	-0.355605	0.881	0.953	1
Bora	0.070839	-0.792254	0.06	0.186	1
Sec22a	0.0708863	1.49451	0.155	0.093	1
Morn1	0.0709077	0.975987	0.107	0.023	1
Bcap31	0.071131	0.929518	0.619	0.535	1
Hmgb1	0.0711467	0.411298	0.917	0.837	1
Zzef1	0.071186	-0.786525	0.357	0.512	1
2610203C22Rik	0.0712802	-0.437138	0.012	0.116	1
Snap23	0.0713383	1.22311	0.345	0.302	1
Rps6ka2	0.0713664	-0.543908	0.06	0.209	1
Mmd	0.0714083	-0.37243	0.131	0.279	1
Grsf1	0.0715245	-0.784094	0.131	0.302	1
Bin3	0.0715636	1.26686	0.31	0.233	1
Paics	0.0717578	1.26183	0.44	0.419	1
Tgfb1i1	0.071762	-0.732728	0.214	0.442	1
Ica1	0.0717712	-0.336508	0.25	0.512	1
Tmed2	0.0718327	0.907711	0.56	0.535	1
Msrb2	0.071878	1.70023	0.274	0.163	1
Shkbp1	0.0719793	-0.55363	0.131	0.279	1
Vps72	0.0721269	-0.384296	0.357	0.535	1
Hspbp1	0.0721787	0.72612	0.19	0.14	1
Sema3f	0.072272	-0.740556	0.119	0.349	1
Zfc3h1	0.0724516	-1.62421	0.274	0.395	1
Akip1	0.0724675	-1.86977	0.083	0.209	1
Zfp672	0.0725627	-1.63816	0.179	0.233	1
Ranbp3	0.0725676	-0.696305	0.286	0.535	1
Clstn1	0.0725921	0.810174	0.357	0.233	1
Parp12	0.0727594	-0.518271	0.167	0.349	1
Cenpt	0.0728044	-0.418374	0.226	0.419	1
Prdm16	0.0728116	0.70927	0.333	0.14	1
4933426M11Rik	0.0728136	-1.23496	0.286	0.512	1
Nr2c2	0.0729814	-0.354059	0.048	0.186	1
Arrdc2	0.0730334	-1.5796	0.071	0.186	1
Deaf1	0.0730496	-1.18728	0.262	0.442	1
Setd1b	0.0731138	0.422338	0.321	0.279	1
Lmbrd1	0.0731976	0.663086	0.643	0.651	1
Smox	0.0732687	0.909515	0.393	0.302	1
Mia3	0.0734117	0.746436	0.548	0.535	1
Dennd6a	0.0734361	0.819398	0.393	0.186	1
Reep3	0.0734745	0.937043	0.762	0.628	1
Gm10094	0.0734824	-0.782218	0.643	0.744	1
Ppil2	0.0735306	1.34418	0.464	0.419	1
[truncated: 4,760 more rows]

## Sheet: Los+aPD1 vs Ctrl
	p_val	avg_log2FC	pct.1	pct.2	p_val_adj
Gbp4	9.15982e-07	2.12013	1	0.628	0.0199363
Pbld1	7.83613e-06	-1.84897	0.75	1	0.170553
Bok	1.66084e-05	-3.49442	0	0.419	0.361483
Ncoa3	1.94402e-05	1.99987	0.938	0.465	0.423117
Rab2a	4.12565e-05	-2.87227	0.25	0.605	0.897947
Adamtsl2	4.65709e-05	-2.92903	0.125	0.442	1
Foxn3	6.1769e-05	-2.39141	0.062	0.442	1
Ext1	6.40082e-05	-1.57681	0	0.395	1
Smpd2	6.7377e-05	-2.71328	0.062	0.395	1
Slc35f2	7.52152e-05	-2.42893	0	0.395	1
Gmpr	0.000111343	-2.62222	0.188	0.628	1
Rere	0.000123284	-1.26329	0.375	0.698	1
Spns2	0.00012562	-1.99022	0.188	0.628	1
Tspan6	0.000131274	-2.4524	0.188	0.581	1
Tnks2	0.000136908	-1.64461	0.062	0.372	1
Dcbld1	0.000152055	-2.63799	0.188	0.488	1
Oas2	0.000187595	-2.52864	0.062	0.465	1
Asap3	0.000208463	-1.7874	0.188	0.674	1
Lrp8	0.000223105	-1.97972	0.188	0.605	1
Atp11a	0.000251889	-2.13904	0.188	0.488	1
1700025N23Rik	0.000265199	-0.397332	0	0.302	1
Rnf214	0.000276154	-1.88785	0	0.372	1
Ssbp1	0.000295902	-2.55029	0.125	0.465	1
Tinagl1	0.000352592	1.18194	0.875	0.326	1
Tead1	0.000366824	-0.909796	0.125	0.349	1
Pcdhgb4	0.000402962	-1.46331	0	0.302	1
Dhx9	0.00040419	-1.11764	0.125	0.419	1
Lphn3	0.000406859	-1.00395	0.188	0.488	1
Atf7	0.00043762	-1.90261	0.125	0.558	1
Srgap1	0.000500235	-0.888066	0.125	0.419	1
Fam212a	0.000507685	-3.10655	0.062	0.395	1
Yeats4	0.000549084	-3.83049	0.125	0.395	1
Clca1	0.000590205	-2.62911	0	0.279	1
Kansl2	0.000612405	-2.01964	0.188	0.442	1
Ecd	0.000633434	-1.67849	0.125	0.349	1
Ints6	0.00067369	-0.685121	0	0.372	1
Myo10	0.000697919	-1.50933	0.5	0.814	1
Thap3	0.000719544	-1.58074	0	0.302	1
Pcp4l1	0.000734034	3.76937	0.625	0.093	1
Man1a	0.000791923	-0.977868	0.062	0.326	1
Mcam	0.000792448	-2.10648	0.5	0.698	1
Prex2	0.000843376	-1.94498	0.688	0.86	1
Nipsnap3b	0.000846632	-2.1985	0.062	0.302	1
Gtf3c5	0.000870331	-2.167	0.062	0.302	1
E2f3	0.000911754	-0.840016	0	0.302	1
Gm14207	0.000921827	-1.79059	0	0.279	1
Prickle3	0.000924934	-1.28481	0.375	0.605	1
Hspa8	0.000952907	0.546182	1	0.977	1
Ttc1	0.000962624	-3.15923	0.062	0.349	1
Ppp1r37	0.000978785	-1.58364	0.062	0.349	1
Apoe	0.00102356	1.67756	0.812	0.326	1
Ccdc94	0.00103751	-2.61229	0	0.302	1
Bgn	0.00106401	-2.92748	0.25	0.605	1
Nup88	0.00107372	-2.47185	0.188	0.442	1
Slc35a4	0.0010762	-2.18651	0.438	0.605	1
Pxdc1	0.0011144	-2.07819	0.062	0.302	1
Acat3	0.00112693	-1.83244	0	0.302	1
Polr1c	0.00116009	-1.99415	0.062	0.279	1
Acadsb	0.00123146	-2.5724	0	0.302	1
Rsbn1l	0.00126595	-0.610586	0.062	0.302	1
Rpf1	0.00129006	-2.74368	0.062	0.279	1
Bms1	0.00133169	-1.79457	0	0.326	1
Trf	0.00136157	-2.20682	0.188	0.581	1
Med9	0.00140942	-2.11133	0.062	0.326	1
Dgkd	0.00143308	-1.14518	0	0.256	1
Cnpy2	0.00153532	-2.59901	0.062	0.349	1
Whsc1	0.00156246	-1.06246	0.188	0.372	1
U2af1	0.00158496	-2.04989	0.375	0.767	1
Mnf1	0.00158676	-2.74469	0.312	0.535	1
Dus1l	0.00165233	-2.01972	0.125	0.372	1
Bnip1	0.00172599	-1.85898	0.062	0.279	1
2022-09-01	0.00174813	-1.57417	0.125	0.349	1
Psmd14	0.00175234	-2.43956	0.188	0.465	1
Pla2g12a	0.00175946	-2.12836	0	0.256	1
Tgtp2	0.00188048	1.37021	0.875	0.605	1
Tcerg1	0.00192956	-1.32077	0.125	0.465	1
Golm1	0.0019434	-2.47996	0.375	0.535	1
Taf10	0.0019524	-2.01128	0.062	0.302	1
Aida	0.00198914	-1.29583	0	0.326	1
Cyr61	0.0019997	-4.10664	0.375	0.605	1
Fads1	0.00204892	-2.09865	0.188	0.372	1
Ilf2	0.00207476	-2.31245	0.188	0.419	1
Zfp275	0.00217334	-1.60046	0	0.349	1
Bphl	0.00229359	-2.1713	0	0.209	1
Tmem11	0.00229761	-3.04654	0.125	0.419	1
Zfp26	0.00230335	-0.977256	0.062	0.442	1
Rhobtb2	0.00235406	-0.472204	0.125	0.302	1
Crtc1	0.00240496	-1.59236	0.125	0.465	1
Nup93	0.00241439	-1.48134	0.125	0.279	1
Mapk8ip3	0.00241765	-1.45651	0.188	0.605	1
Arih1	0.00245733	-1.54987	0.312	0.372	1
Taf11	0.00246424	-2.36164	0.062	0.279	1
Coa6	0.00248985	-1.58528	0	0.209	1
Anapc10	0.00251801	-1.78813	0.125	0.326	1
Erdr1	0.00253445	3.46182	0.562	0.023	1
Trim11	0.00255065	-2.06445	0.062	0.233	1
Ttc17	0.00255239	-0.965778	0	0.256	1
Pvr	0.00264571	-1.8166	0.312	0.488	1
Mri1	0.00269159	-1.283	0	0.233	1
Ltbr	0.00275537	-1.63904	0.438	0.698	1
Lrrfip1	0.00276193	-1.78845	0.438	0.698	1
Nfkbia	0.00292883	1.15463	1	0.93	1
Vamp2	0.00309332	-1.25206	0.188	0.395	1
Cox10	0.00309686	-1.32552	0.062	0.233	1
Ei24	0.00320762	-2.60815	0.062	0.233	1
Zfp362	0.00323569	-2.01755	0.125	0.395	1
Mtif2	0.00325279	-1.50726	0.312	0.465	1
Taf8	0.00327357	-1.39695	0.062	0.209	1
Ppm1f	0.00329326	-1.4852	0.188	0.605	1
Abcd4	0.00330476	-1.86279	0.125	0.395	1
Med19	0.00333057	-1.35892	0	0.233	1
Mamld1	0.00337698	-1.66838	0	0.233	1
Cacna1e	0.00339956	-1.40053	0.125	0.419	1
Xrcc6	0.00340624	-1.55843	0.062	0.302	1
Gulp1	0.00347018	-0.967838	0	0.233	1
Tacr1	0.00355334	-1.77912	0.062	0.349	1
Gm14440	0.00358705	-1.15993	0.125	0.419	1
Ctsa	0.00362408	-1.56947	0.375	0.744	1
Agap1	0.00371471	-0.947715	0.125	0.465	1
Tfpt	0.0037537	-1.58591	0	0.209	1
Ctsw	0.00385879	-2.29452	0.062	0.419	1
Psmf1	0.00387273	-2.0212	0.125	0.326	1
B4galt5	0.00391331	-0.543904	0.062	0.349	1
2022-09-04	0.0039899	-1.45277	0.438	0.767	1
Tnfrsf12a	0.00402077	-1.82224	0.25	0.628	1
Nudt5	0.00402491	-1.32491	0.062	0.256	1
Cyth4	0.00405938	-1.71606	0.125	0.302	1
Znf512b	0.00406512	-1.96861	0.062	0.395	1
Hn1l	0.00407578	-2.43324	0.062	0.302	1
Ildr2	0.00422508	-1.0215	0	0.279	1
Tgm4	0.00424847	-0.813706	0	0.233	1
Kri1	0.00425006	-1.93013	0.188	0.326	1
4933400F21Rik	0.00425719	-1.46849	0	0.209	1
Ctgf	0.0043812	-1.84915	0.062	0.372	1
Eya3	0.00445948	-0.64961	0	0.256	1
Vwa8	0.00448191	-1.44628	0.125	0.488	1
Mrpl12	0.00452467	-2.3704	0.25	0.465	1
Cachd1	0.0045794	-1.66593	0	0.256	1
Polb	0.00460922	-2.32956	0.062	0.279	1
Abtb1	0.00471038	-1.5888	0	0.233	1
Sqstm1	0.0047458	1.38944	0.875	0.628	1
Tmem167	0.00477863	-1.06535	0.375	0.651	1
Srsf2	0.00490272	1.56433	1	0.86	1
Dhx8	0.00497649	-1.09699	0.062	0.279	1
Ccdc125	0.00505208	-1.38247	0.062	0.233	1
Ulk2	0.00508155	-0.792981	0	0.209	1
Tlr3	0.00513995	-1.17688	0.188	0.279	1
A430005L14Rik	0.00514869	-2.52258	0.062	0.256	1
Acat2	0.00515126	-2.82914	0.062	0.302	1
Ppie	0.00515941	-1.90946	0.125	0.279	1
Pard3	0.00518165	-0.791426	0.125	0.302	1
Agfg1	0.005184	-1.36318	0.188	0.279	1
Tram2	0.0052766	-2.12629	0.125	0.419	1
1110054M08Rik	0.00535968	-1.65967	0	0.186	1
Htra3	0.00536416	-2.31924	0.188	0.372	1
Marcks	0.00538334	-1.41384	0.375	0.558	1
Fgfr1	0.00542623	-0.723523	0	0.256	1
Zap70	0.00548292	-1.3547	0	0.209	1
Tek	0.00561419	1.16	0.875	0.512	1
Cstf1	0.0056236	-1.57973	0	0.209	1
LOC100503496	0.00578257	-1.06278	0	0.209	1
Pigk	0.00587818	-2.16662	0.062	0.349	1
Snrnp70	0.0058912	-1.45595	0.312	0.744	1
Tra2a	0.00600464	-1.77665	0.25	0.605	1
Fam49a	0.00602883	-1.10458	0.125	0.209	1
Thbs1	0.00604103	-2.2801	0	0.209	1
Scmh1	0.00604331	-1.82728	0.188	0.465	1
Rabggta	0.00605801	-2.02533	0.312	0.512	1
Podxl	0.00622242	0.926673	1	0.837	1
Kitl	0.00625127	1.13045	0.688	0.256	1
Neu1	0.0063158	-1.51933	0.188	0.395	1
Slc39a11	0.00632122	-1.09271	0.062	0.233	1
Rgs2	0.00634055	-1.92101	0.062	0.209	1
Cdc40	0.00640643	-1.72599	0.062	0.256	1
Cdh11	0.00645602	-1.32247	0.438	0.558	1
Psme4	0.00651827	-0.947832	0.188	0.326	1
Ube2l3	0.00654606	-1.60838	0.562	0.674	1
Prps2	0.00655944	-0.902159	0	0.233	1
Gas5	0.00658544	-1.58348	0.688	0.884	1
Ly6a	0.00659681	0.58401	1	1	1
Ttc19	0.00669723	-0.946478	0	0.209	1
Rbbp6	0.00676598	-1.55481	0.125	0.605	1
Htatip2	0.00678829	-1.79345	0	0.209	1
Hnrnpa0	0.00687848	-2.36138	0.188	0.419	1
Zfp740	0.0069173	-1.86159	0.125	0.302	1
Lrrc8b	0.00692055	-0.776231	0	0.233	1
3000002C10Rik	0.00693405	-0.424735	0	0.209	1
Tprkb	0.00693677	-1.86861	0.25	0.558	1
Ddx21	0.00695879	-1.14398	0.312	0.581	1
Rasal1	0.0069637	-1.05198	0	0.233	1
Golph3l	0.00696696	-1.93283	0	0.209	1
Mia3	0.00700776	-1.22083	0.25	0.535	1
Mgat4a	0.00706212	-1.53294	0.375	0.558	1
Khnyn	0.00711841	-1.37961	0.125	0.372	1
Trmt10b	0.00712146	-1.54998	0.062	0.209	1
Arl14ep	0.00717192	-1.49049	0.062	0.279	1
Shroom2	0.00731244	-1.43409	0.125	0.488	1
Klhl3	0.00741118	-1.36913	0	0.209	1
Dctn5	0.00744326	-2.4475	0.438	0.558	1
Asb4	0.00745571	-1.82533	0.125	0.233	1
Zcchc8	0.00746684	-1.13617	0.25	0.488	1
Ost4	0.00753031	-1.22845	0.375	0.744	1
Pigt	0.00756067	-0.782623	0.062	0.233	1
Dcaf13	0.00764278	-2.09026	0.25	0.465	1
Rin2	0.00766779	-2.79482	0.125	0.349	1
Usp47	0.00783872	-1.32511	0.125	0.419	1
Slc23a2	0.00785156	-1.97884	0.125	0.372	1
Slc43a2	0.00800241	-0.331825	0	0.233	1
Gbp6	0.00801498	3.01158	0.75	0.419	1
Btbd3	0.00802576	-1.45248	0.062	0.442	1
Cd209c	0.00806082	-1.52603	0.188	0.465	1
Pip5k1c	0.00814891	-1.45335	0.312	0.628	1
Riok1	0.00818545	-1.61009	0.188	0.349	1
Zbtb40	0.00833675	-0.478866	0.062	0.186	1
Tmem19	0.00838653	-1.41095	0.062	0.279	1
Kank4	0.00843413	-0.808436	0.062	0.209	1
Foxo1	0.00846611	-1.04853	0.188	0.605	1
Rmnd5b	0.00853607	-2.12894	0.312	0.535	1
Zc3h12a	0.00861893	0.853306	0.875	0.721	1
Tuba1c	0.00865185	-2.17401	0.25	0.419	1
Gbp10	0.00880307	3.49359	0.5	0.14	1
Naif1	0.00894422	-0.61944	0	0.186	1
Pdcd2l	0.00898132	-2.76655	0	0.186	1
Cul9	0.0090032	-0.794248	0.062	0.186	1
Slc4a7	0.00906434	-0.446244	0	0.233	1
Cd40	0.00907857	-2.3132	0.062	0.279	1
Esyt2	0.00914105	-1.78103	0.188	0.302	1
Taf12	0.00915717	-1.56954	0.062	0.233	1
Usf2	0.00915805	-1.17162	0.062	0.256	1
Emc10	0.0091827	-1.22643	0.125	0.209	1
Myo1b	0.00921563	-1.16135	0.375	0.791	1
Snrpn	0.00928124	-1.17188	0	0.163	1
Fgd5	0.00942089	-1.58558	0.438	0.791	1
4922501L14Rik	0.00949695	-1.48701	0	0.186	1
Tmem55a	0.00952044	-1.44105	0.125	0.372	1
Mocs2	0.00953612	-2.23487	0.188	0.302	1
Cdc26	0.00959514	-2.22329	0.125	0.326	1
Mtch1	0.00961845	-1.6145	0.25	0.442	1
Lonp1	0.00964527	-1.28988	0.188	0.326	1
Ccm2	0.00986884	-2.55453	0.188	0.326	1
Plbd2	0.00989351	-2.15763	0.25	0.419	1
C030006K11Rik	0.0102305	-0.566707	0	0.233	1
Phospho2	0.0102547	-2.66361	0.062	0.209	1
Atg13	0.010287	-1.60223	0.125	0.279	1
Fam78a	0.0103023	-0.592169	0	0.186	1
Akap10	0.0103545	-1.86585	0.062	0.372	1
Zfp507	0.0104195	-0.833696	0.062	0.209	1
Irgq	0.0104786	-0.42932	0.125	0.326	1
Scgb3a1	0.0105151	-1.85778	0.375	0.721	1
Pkd2	0.0105685	-0.94747	0.188	0.349	1
Hic1	0.0106768	-0.924652	0.062	0.209	1
Slmap	0.0107674	-0.871679	0.062	0.279	1
Prss35	0.0107816	-0.478216	0.062	0.279	1
1700113A16Rik	0.0108684	-1.8277	0.062	0.302	1
Thap2	0.0110691	-0.274674	0	0.186	1
Pear1	0.0110993	-1.59022	0.375	0.744	1
Tyr	0.0111179	0.56909	1	0.93	1
Clk1	0.0112528	-1.09543	0.75	0.93	1
Tnfrsf11b	0.0112651	-1.5462	0.062	0.186	1
Polrmt	0.0113207	-1.29981	0.125	0.209	1
Slc16a6	0.011335	-1.72207	0.062	0.372	1
Irak2	0.011365	-1.92251	0.25	0.512	1
Unkl	0.0114307	-1.46767	0.062	0.233	1
Setd8	0.0114924	-1.01123	0	0.186	1
Ralgapb	0.0115117	-1.20539	0	0.279	1
Chchd6	0.0115858	-2.03136	0	0.163	1
Rab21	0.0115983	-1.1582	0.062	0.186	1
Col4a3	0.0116488	-0.674583	0.062	0.186	1
Zfp213	0.0117387	-0.722634	0.062	0.163	1
Sh2d5	0.0117405	-1.02724	0	0.163	1
AI480653	0.0117709	-1.06122	0	0.163	1
Mapk3	0.0117904	-2.26561	0.5	0.674	1
Mthfsd	0.0118373	-1.70734	0.062	0.209	1
Armcx6	0.0119826	-1.97253	0.062	0.186	1
Cish	0.0120678	0.297835	0.5	0.14	1
BC005764	0.0120792	-0.637411	0	0.233	1
Inhbb	0.0120956	-1.99232	0.062	0.186	1
Rbm17	0.0121016	-1.87652	0.188	0.558	1
Zcchc6	0.012129	-1.34246	0.375	0.465	1
Fam195b	0.0121787	-2.0741	0.25	0.442	1
Uba5	0.0121971	-1.29875	0.062	0.256	1
Gm17660	0.0122051	-0.933766	0	0.163	1
Cdc42ep3	0.0122211	-2.20391	0.25	0.535	1
Ube2z	0.0122218	-1.45934	0.062	0.256	1
Nmd3	0.0122305	-1.83945	0.062	0.209	1
Jmjd1c	0.0122576	-1.10295	0.312	0.605	1
Nadsyn1	0.0123894	-2.04693	0	0.163	1
Galnt7	0.012418	-0.648826	0.062	0.209	1
Edc3	0.0124276	-1.23368	0.125	0.209	1
Fbxl12	0.0124971	-2.31281	0.062	0.209	1
Pdgfc	0.0125425	-1.41634	0.062	0.186	1
Ap3s2	0.0125748	-0.900614	0	0.209	1
2610524H06Rik	0.0126154	-2.11694	0.188	0.512	1
Pfdn5	0.0126314	1.23652	0.812	0.581	1
Baiap2	0.0126773	-1.75827	0.312	0.581	1
Arhgap20	0.0126788	-1.46031	0	0.209	1
Dopey2	0.0127503	-0.97656	0	0.163	1
Cry1	0.0128444	-1.1054	0.062	0.233	1
Rnf111	0.0128475	-1.90969	0.188	0.395	1
Psmg4	0.0128609	-2.79111	0.125	0.302	1
Pkn2	0.012922	-0.737615	0.062	0.279	1
Wibg	0.0129622	-0.842282	0	0.186	1
Zfp329	0.0130018	-0.718077	0.062	0.209	1
Lrrc28	0.0132013	-1.00397	0	0.163	1
Pcx	0.0133511	-1.28581	0.062	0.233	1
Arid4a	0.0134119	-1.08783	0.125	0.395	1
Nat6	0.0135016	-2.21941	0.188	0.279	1
Gchfr	0.0137843	-1.67304	0	0.14	1
Tex2	0.0138858	-0.548655	0	0.209	1
Phlda3	0.0141027	-1.43474	0	0.186	1
Elof1	0.0141095	-2.25892	0.188	0.442	1
Yae1d1	0.0141764	-1.32483	0.125	0.186	1
Moap1	0.0142202	-0.589003	0.125	0.233	1
Cfi	0.0143125	-2.10975	0.062	0.279	1
Tmem173	0.0143715	-1.13677	0.312	0.698	1
Med13	0.0144147	-0.255312	0.188	0.256	1
Cct8	0.0144238	-1.63253	0.438	0.744	1
Pi4ka	0.014638	-1.03036	0.312	0.349	1
Tceb2	0.0146963	-1.35127	0.625	0.884	1
B230120H23Rik	0.0147269	-1.22863	0.375	0.535	1
Aldh6a1	0.0148319	-1.94563	0	0.163	1
Spsb1	0.0148358	-1.54329	0.062	0.326	1
Rmdn2	0.01484	-1.19459	0	0.14	1
Zfp619	0.014869	-0.291993	0.125	0.395	1
Ncapd3	0.0149207	-0.658012	0.062	0.233	1
Pde4b	0.0149307	-1.43029	0.438	0.767	1
Pitpna	0.0149719	-2.41288	0.375	0.651	1
Zdhhc9	0.0149778	-0.600229	0.188	0.233	1
Alg3	0.0149786	-2.28963	0.125	0.326	1
Src	0.0149966	-0.970918	0.125	0.279	1
Exoc3l4	0.0150129	-1.47357	0.25	0.512	1
Bora	0.0150357	-0.999195	0	0.186	1
Slc39a3	0.0150746	-0.776129	0.062	0.186	1
Hist1h2bc	0.0150855	-2.70438	0.312	0.512	1
Atg10	0.015118	-1.78641	0.062	0.186	1
Sertad3	0.0151537	-1.2618	0.062	0.186	1
Chmp7	0.0154143	-1.02764	0.062	0.186	1
Gm20199	0.0154263	-0.865044	0	0.186	1
Uqcrc2	0.0154645	-1.42351	0.188	0.605	1
Znhit6	0.0154911	-1.48925	0.062	0.209	1
Sec22b	0.0154925	-1.34165	0.125	0.419	1
Fam189b	0.0155926	-0.549595	0	0.14	1
Pdlim1	0.0155937	-1.99177	0.375	0.674	1
5031439G07Rik	0.0157367	-1.04388	0.062	0.233	1
Pcdh7	0.0158284	-1.26912	0.188	0.326	1
Bax	0.0158993	-2.11839	0.375	0.558	1
Rnf26	0.0159582	-1.82993	0	0.163	1
Wdr7	0.0160332	2.52819	0.5	0.14	1
Pold3	0.0160574	-1.75112	0.188	0.349	1
Ythdf3	0.0160601	-1.93872	0.188	0.349	1
Slc9a1	0.0161524	-1.1888	0.25	0.372	1
Rangrf	0.0162632	-1.08959	0	0.14	1
Rptor	0.0163033	-0.660095	0.062	0.209	1
Tbl3	0.0163355	-1.4798	0.125	0.419	1
Prr5	0.0163562	-0.93517	0	0.209	1
Cln6	0.0163901	-1.00126	0.125	0.233	1
Dek	0.0164014	1.27622	0.625	0.326	1
Calu	0.0164182	-1.33259	0.438	0.698	1
Sh3bp4	0.0165699	-1.21166	0.438	0.605	1
Trim25	0.0166828	-1.27911	0.375	0.605	1
Ankrd52	0.0168001	-0.838098	0.188	0.372	1
Metap2	0.016839	-1.60663	0.375	0.674	1
Prmt6	0.0169725	-1.82924	0	0.14	1
Nlgn2	0.0170003	-1.05957	0.062	0.233	1
Eva1a	0.017073	-1.8591	0.062	0.302	1
Gle1	0.0170946	-1.0255	0.188	0.349	1
Kdm5d	0.0171056	-1.52479	0	0.186	1
Kctd3	0.017168	-2.56538	0.25	0.279	1
Mrps18a	0.0172109	2.30679	0.625	0.326	1
Rgs19	0.0172755	-1.99419	0.125	0.419	1
Gch1	0.0173318	-1.16476	0	0.186	1
Pbx1	0.0174716	-1.14788	0.125	0.465	1
Ptgis	0.0174945	-2.0763	0	0.14	1
Tctn3	0.0175507	-1.60867	0	0.14	1
Dhdds	0.0175638	-1.4503	0.188	0.395	1
Zfp35	0.0176123	-2.26111	0.062	0.186	1
Rras2	0.0176167	-0.555177	0	0.186	1
Epor	0.017618	-1.58198	0	0.14	1
Ppp4r2	0.0176352	-1.07492	0.062	0.233	1
Med4	0.0176595	-2.03204	0.125	0.186	1
Gemin5	0.0176926	-0.804327	0.062	0.209	1
Ndufa11	0.0178644	-1.23694	0.438	0.628	1
Ankrd54	0.0178906	-1.52914	0.062	0.163	1
Cox5b	0.0180291	-1.12173	0.5	0.837	1
1700012B15Rik	0.0181064	-0.538319	0	0.186	1
Pot1a	0.0181409	-1.18731	0.062	0.256	1
1700017B05Rik	0.0181536	-0.703701	0.062	0.163	1
Ing1	0.0182884	-1.30681	0.125	0.256	1
Ccnt2	0.0183026	-1.35837	0.25	0.651	1
Gab1	0.018313	-1.64722	0.188	0.512	1
Fam115c	0.0184249	-1.25259	0.125	0.209	1
Cadm1	0.0184339	-1.35323	0.125	0.442	1
E130309D02Rik	0.0184462	-0.864705	0.062	0.163	1
Gm16675	0.0184621	-1.68599	0	0.186	1
Slc19a3	0.0185365	-1.31655	0	0.14	1
Rbms1	0.0185528	1.50295	0.812	0.698	1
Mppe1	0.0185629	-0.627585	0	0.186	1
Sema6d	0.0186469	-1.14308	0.438	0.721	1
Me1	0.0187056	-0.998766	0.062	0.163	1
Vcl	0.0188088	-0.997139	0.25	0.605	1
Taf6	0.0188408	-1.67755	0.125	0.349	1
A430090L17Rik	0.0188434	-0.537634	0.062	0.209	1
Lysmd2	0.0189004	-1.64944	0.438	0.721	1
Zfp182	0.0189038	-1.55406	0	0.209	1
Pcgf2	0.0189138	-0.768689	0	0.186	1
Phldb2	0.0189847	-1.99567	0.25	0.326	1
Kat6a	0.0190027	-0.410878	0.125	0.465	1
Tnfrsf10b	0.0190047	-1.3207	0.875	0.93	1
Bag1	0.0190511	-1.67469	0.062	0.186	1
Fes	0.0191184	-2.18056	0.312	0.372	1
Foxl2os	0.0191335	-0.711912	0.125	0.349	1
Aktip	0.0193285	1.11601	0.438	0.116	1
Uba1y	0.0193328	-0.398267	0.625	0.907	1
Xrcc1	0.0194751	-2.53131	0.125	0.256	1
Uba7	0.0194835	-1.70327	0.5	0.744	1
Il15ra	0.0196209	1.9156	0.562	0.163	1
Ube2m	0.0196859	-1.32727	0.062	0.372	1
Macrod2	0.0197167	-0.932431	0.062	0.186	1
Adck5	0.0197213	-1.4923	0.062	0.186	1
Eda2r	0.0198592	-1.00541	0	0.163	1
Zfp106	0.0199142	-2.10927	0.312	0.465	1
Ammecr1l	0.0200754	-1.04644	0.125	0.465	1
A330023F24Rik	0.0201224	-0.679239	0.062	0.186	1
Gdi2	0.0201314	-1.33513	0.562	0.744	1
Osbpl10	0.0202322	-0.907141	0	0.14	1
Cp	0.0202368	-1.8485	0.5	0.721	1
Wdr6	0.0203104	-1.18876	0.188	0.326	1
2300009A05Rik	0.0205439	-2.00076	0	0.14	1
Aldh2	0.0206063	1.75856	0.688	0.395	1
Jam3	0.0206066	3.39168	0.5	0.14	1
Gnb5	0.020755	-1.45601	0	0.14	1
Gnpat	0.0209898	-1.91855	0.25	0.395	1
4933417O13Rik	0.0210565	-2.16828	0	0.163	1
Zcchc4	0.0210993	-0.455645	0	0.14	1
Rnf8	0.0211588	-2.14185	0.125	0.209	1
Rrbp1	0.0212256	-0.858939	0.625	0.86	1
Zdhhc8	0.0212426	-0.948982	0.062	0.302	1
Fndc3b	0.0212592	-1.03906	0.188	0.442	1
Rcc1	0.0212875	-0.806607	0	0.163	1
Csnk1a1	0.0212935	-1.90832	0.5	0.651	1
Tnfsf10	0.0213558	0.731855	0.938	0.86	1
Lamb1	0.02143	-0.837439	0.5	0.744	1
Angptl4	0.0214559	-1.60679	0.25	0.558	1
D730039F16Rik	0.0215346	-0.90476	0	0.14	1
Itgb3bp	0.021605	-1.01596	0.062	0.186	1
Gorasp1	0.0217474	-1.51155	0	0.209	1
Tmem69	0.0218177	1.40142	0.812	0.884	1
Fscn1	0.0220129	-0.946506	0.5	0.721	1
Gng5	0.0220983	-1.15803	0.75	0.953	1
Pltp	0.0221528	1.00941	1	0.907	1
Gcsh	0.022164	-1.91866	0.125	0.349	1
Rps2	0.0222177	-1.00461	0.75	0.953	1
Slc30a9	0.0222459	-1.10971	0.125	0.186	1
Ubl4	0.0223309	-1.69427	0.125	0.465	1
Pdcd6ip	0.0223504	-1.22724	0.438	0.698	1
Car13	0.0223999	-1.77878	0.062	0.256	1
Ebf1	0.0224205	2.00628	0.562	0.349	1
Rpl7l1	0.0224588	-1.47358	0.688	0.767	1
Hint1	0.022519	-1.30014	0.5	0.814	1
Nrarp	0.0225914	-1.78992	0.125	0.372	1
Plekhm3	0.0226359	-0.274841	0	0.14	1
Trim6	0.0227545	-1.31333	0.125	0.209	1
Lsm14b	0.0228139	-0.414903	0	0.163	1
Tcf7l1	0.0230435	-1.27244	0.188	0.302	1
Zfp617	0.0230691	-2.60044	0.188	0.349	1
Man1c1	0.0230777	-1.28049	0.25	0.465	1
Flt4	0.0230979	-1.28318	0.562	0.814	1
Zfp959	0.02323	-1.46798	0.188	0.349	1
Afg3l2	0.023246	-1.334	0.188	0.349	1
Alkbh4	0.0233997	-1.82471	0.062	0.186	1
Map2k1	0.0234081	-1.54253	0.25	0.465	1
Eif4g3	0.0235711	-1.09904	0.375	0.698	1
Ndufa3	0.0236289	-1.43061	0.5	0.837	1
Parp16	0.0237247	-0.706497	0	0.116	1
Pisd	0.0237315	-1.967	0.5	0.605	1
Edn1	0.023744	-3.00528	0.188	0.395	1
Zfp809	0.0238046	-0.65533	0	0.186	1
Mrpl16	0.0238275	-1.34211	0.062	0.14	1
Tbc1d9	0.0238388	-0.695559	0	0.163	1
Zfp799	0.0241253	-0.662954	0.312	0.651	1
Slc38a5	0.0241297	-1.10816	0.188	0.535	1
Cetn2	0.02416	-1.43849	0.062	0.302	1
Msn	0.02421	-1.26815	0.812	0.953	1
Sdc3	0.0242523	-1.41183	0.312	0.628	1
Mpp7	0.0242908	-0.496861	0	0.209	1
Abhd5	0.0244	-1.81304	0.125	0.395	1
3110007F17Rik	0.0245938	-2.05621	0.062	0.326	1
Sat1	0.0247191	-1.23686	0.688	0.93	1
Rnft1	0.0247511	-1.784	0.062	0.186	1
Gstm5	0.0248563	-2.77346	0.188	0.419	1
Jup	0.0248995	1.24465	0.812	0.767	1
Tsen2	0.0249016	-1.09656	0.062	0.14	1
C920021L13Rik	0.0250399	-2.32275	0.25	0.326	1
Itpr3	0.0251056	1.96042	0.438	0.163	1
Leprel1	0.0252468	-1.88812	0	0.163	1
9130023H24Rik	0.0252754	-0.494481	0	0.14	1
Zkscan6	0.0253601	-0.920798	0	0.14	1
1110032A03Rik	0.0254359	-0.887746	0.062	0.14	1
Tfpi2	0.0254741	-1.11041	0	0.116	1
Gripap1	0.0254795	-0.991731	0.125	0.372	1
Pdcl	0.0254852	-1.52984	0.062	0.163	1
Rad1	0.0255816	-1.28174	0	0.186	1
Snora31	0.0256118	-2.16372	0	0.116	1
2310044G17Rik	0.0256623	3.32886	0.438	0.07	1
Foxk1	0.0256666	-0.265638	0.188	0.442	1
Lix1l	0.0257521	-1.1192	0.062	0.256	1
Oas1g	0.025762	-1.46198	0.125	0.256	1
Spg11	0.0258231	-0.354759	0.125	0.209	1
Eif2s1	0.0259113	-1.78108	0.312	0.512	1
Erich1	0.0259451	-1.46118	0.062	0.395	1
Nhp2	0.0259592	-2.38689	0.25	0.419	1
Lama1	0.026009	-0.535394	0.125	0.233	1
Noc2l	0.0260873	-1.44319	0.062	0.163	1
Gpbp1l1	0.0261764	-0.859264	0.25	0.326	1
Rpl31-ps12	0.0262459	-0.514615	0.438	0.721	1
Nup210	0.0262611	-0.345753	0	0.163	1
Tmem86a	0.0263061	-1.06559	0	0.14	1
Tubgcp2	0.0263463	-0.811251	0.062	0.233	1
Cyb561d2	0.0264	-0.769949	0	0.14	1
Igfbp1	0.0264761	-1.18268	0	0.116	1
Mfap1a	0.0264888	-1.28992	0.375	0.395	1
Tvp23b	0.026521	-2.21374	0.062	0.163	1
Snf8	0.0265307	-1.64838	0	0.14	1
Osbpl2	0.0266022	-1.55994	0.062	0.372	1
Fgfr1op	0.0266677	-2.54606	0.062	0.233	1
Chml	0.0267047	-1.24595	0	0.116	1
Disc1	0.0267374	-1.21252	0.062	0.163	1
Dnajb1	0.0267499	1.86353	0.812	0.558	1
Gna12	0.0267727	-1.4769	0.125	0.209	1
Dmd	0.0267733	-0.299247	0.062	0.186	1
Cd47	0.0268054	1.53787	0.812	0.698	1
S100a11	0.0269163	-0.904726	0.562	0.86	1
Capns1	0.0269471	-1.62002	0.562	0.744	1
Rbm48	0.0269914	-1.26957	0.062	0.163	1
Ctc1	0.0271146	-0.524075	0.062	0.14	1
Nudt13	0.0271259	-1.02246	0.188	0.279	1
Wdr75	0.0271475	-1.4418	0.125	0.419	1
Cdkn1c	0.0271475	-0.727459	0	0.116	1
Rnaseh2a	0.0271808	-1.72024	0.312	0.372	1
Hmbs	0.0272537	-1.67087	0.188	0.279	1
Rarres1	0.027273	-1.0158	0	0.14	1
Proser2	0.0272994	2.03676	0.375	0.047	1
Dcxr	0.0273325	-1.23267	0	0.116	1
Gstm4	0.0274371	-1.90091	0	0.116	1
2200002D01Rik	0.0274538	-1.89671	0.25	0.488	1
Gm14306	0.0274886	-0.509572	0	0.163	1
Bag2	0.0275077	-1.67119	0	0.116	1
Ndrg3	0.0275752	-1.63077	0.125	0.326	1
Cxcl10	0.0277048	4.12979	0.375	0.047	1
Btbd6	0.0278046	-0.925805	0	0.116	1
Psg28	0.0278445	0.627978	0.625	0.256	1
Ctsl	0.0278482	-1.27992	0.5	0.814	1
Zfp157	0.0278913	-0.438045	0	0.14	1
Hipk3	0.0279052	-1.21779	0.375	0.512	1
Cars2	0.0280461	-1.6504	0.062	0.233	1
Tmem189	0.0280817	-2.25058	0.125	0.302	1
Pex7	0.0280977	-1.27869	0	0.116	1
LOC100861615	0.0282737	-0.73181	0	0.14	1
Hps3	0.0283039	-2.01417	0.188	0.512	1
Cd14	0.0284238	-2.44988	0.062	0.186	1
Rps12	0.0284463	-1.1017	0.75	0.93	1
Pcyox1l	0.0284606	-1.01322	0.125	0.233	1
Nhlrc2	0.0286207	-0.936923	0.062	0.279	1
Mnat1	0.0286624	-1.39266	0.125	0.326	1
Idi1	0.0286693	-1.02487	0.062	0.163	1
Rnf141	0.0286735	-1.30054	0	0.14	1
Scn3b	0.0287274	-0.779421	0	0.186	1
Tbc1d25	0.028821	-0.889631	0.062	0.14	1
Nin	0.0288707	-0.396089	0.188	0.256	1
Zwint	0.0289782	-0.920855	0.188	0.279	1
Mapkbp1	0.0290569	-1.18212	0.062	0.209	1
Mepce	0.0290991	-0.51632	0	0.14	1
Kif2a	0.0293705	-1.41445	0.375	0.581	1
Cxcr2	0.0293772	0.382888	1	0.977	1
Chd7	0.0293837	-0.840965	0.375	0.465	1
Tada2b	0.0294162	-0.535891	0	0.14	1
Cdc42ep2	0.0295404	4.00527	0.438	0.209	1
Abhd13	0.029626	-0.683054	0	0.14	1
Ndst1	0.0296712	-1.21135	0.375	0.581	1
Gopc	0.0297377	-0.724031	0	0.116	1
Alpk1	0.0297591	-0.952767	0	0.163	1
Gm6525	0.0297958	-0.347796	0.062	0.233	1
Hps4	0.029806	-0.859122	0.062	0.186	1
Exd2	0.0298473	1.71031	0.438	0.047	1
Lhfp	0.0298869	-1.7738	0.062	0.163	1
Tmem192	0.0299685	-1.27358	0.062	0.209	1
Vcpip1	0.0300011	-1.46924	0.062	0.256	1
Tmsb4x	0.0303834	-0.8446	0.938	1	1
Btbd9	0.0304218	1.85857	0.562	0.279	1
Fkrp	0.0304294	-1.59208	0.062	0.14	1
Disp1	0.0304636	-0.831622	0.062	0.163	1
Pcgf1	0.0304731	-1.00259	0.062	0.163	1
Zfp628	0.0305153	-0.472983	0	0.14	1
Anxa1	0.0305612	-2.02488	0.312	0.512	1
Pola2	0.0306823	-1.15531	0.188	0.302	1
Tsr1	0.0307692	-1.72136	0.062	0.186	1
Cnpy4	0.030857	-1.79773	0.125	0.326	1
Tgfbi	0.0309882	-1.5998	0	0.14	1
Ctbs	0.0311093	-0.885884	0.062	0.163	1
Zfyve21	0.0311418	-2.28002	0.125	0.349	1
Aars	0.0312982	-0.980841	0.25	0.581	1
Bmp2	0.0314418	3.05968	0.312	0.023	1
2310039L15Rik	0.031479	0.785867	0.812	0.651	1
Fam149a	0.0315038	-0.936889	0	0.14	1
Gatsl2	0.0315199	-0.752729	0	0.14	1
Tgs1	0.0315267	-1.33252	0.125	0.395	1
Keap1	0.0315319	-1.83881	0.188	0.302	1
Snd1	0.0315957	-1.26722	0.312	0.628	1
Trmt6	0.0316392	-0.615992	0.062	0.14	1
Nme1	0.0316943	-1.40538	0.312	0.535	1
Lamtor4	0.0317096	-2.18841	0.188	0.465	1
Hypk	0.0317534	-1.28588	0.5	0.791	1
Tpr	0.0317663	-1.07982	0.312	0.512	1
Rpl30	0.0318472	-1.65827	0	0.116	1
Lin7c	0.0320134	-1.3003	0.188	0.372	1
Rpl13a	0.0320664	0.374846	1	0.93	1
Ccdc85b	0.0322872	-0.923065	0.625	0.767	1
Hace1	0.032357	-1.27494	0.062	0.209	1
Dstyk	0.0324151	-1.25288	0.25	0.302	1
Pprc1	0.0325908	-0.95458	0.375	0.372	1
Ighmbp2	0.0327937	-1.11674	0.312	0.605	1
Serping1	0.0328587	2.52787	0.375	0.047	1
Serf2	0.0330329	-0.781367	0.688	0.907	1
Rab3a	0.0333055	-1.09294	0.062	0.163	1
Tkt	0.0333285	-1.48247	0.375	0.628	1
Grm6	0.0334564	-1.10397	0.062	0.14	1
Trim13	0.0335083	-2.57004	0.062	0.14	1
Lamb2	0.033742	0.946609	0.875	0.605	1
Zfyve20	0.0338395	-0.49717	0	0.116	1
Dvl1	0.0338839	1.37775	0.625	0.349	1
Brd8	0.0339698	-1.04489	0.625	0.651	1
Elp4	0.0339827	-0.589635	0.062	0.186	1
Timp3	0.0342016	0.822789	0.875	0.698	1
Cul3	0.0342068	-2.77205	0.188	0.302	1
Aox1	0.0342145	-1.05101	0	0.163	1
Sar1a	0.0342212	-1.25004	0.25	0.605	1
1110008L16Rik	0.0342229	-0.408429	0.062	0.186	1
5031425E22Rik	0.0342861	-1.21884	0.125	0.326	1
Dgki	0.0342887	-0.891835	0	0.209	1
Scap	0.0343812	-1.57166	0.188	0.326	1
4930594C11Rik	0.0344891	-1.11739	0.125	0.209	1
Nufip2	0.0345855	-1.13324	0.312	0.744	1
Slc38a1	0.034698	-0.622705	0.062	0.233	1
Tspan18	0.034847	-1.66872	0.312	0.535	1
Iws1	0.0348771	-0.774381	0.562	0.465	1
Pcdhb17	0.0349246	-1.59472	0	0.116	1
Ube2f	0.0349271	-1.93154	0.188	0.395	1
Gm12216	0.0350259	4.80107	0.438	0.14	1
Tnfsf8	0.0350524	-1.65455	0.188	0.326	1
Zfp521	0.0350543	-1.28942	0.438	0.698	1
Gm4832	0.0350867	-0.360667	0.062	0.233	1
Atg9a	0.0351997	-0.785467	0.062	0.419	1
Tor2a	0.0352284	-1.54314	0.125	0.395	1
Tnc	0.0352443	-0.489161	0	0.116	1
Nr2c1	0.0352692	-0.361351	0	0.14	1
Suv39h1	0.0353926	-1.33136	0.125	0.233	1
Flt3l	0.0354553	2.98963	0.312	0.047	1
Ifi47	0.0355652	1.67676	0.75	0.674	1
Adck1	0.0356015	-0.931164	0	0.116	1
Rgl2	0.0356168	-1.28204	0.438	0.605	1
2310047M10Rik	0.0356181	-1.56903	0.062	0.186	1
Nid2	0.0357069	-1.39689	0.188	0.488	1
Rec8	0.035757	-1.48965	0	0.116	1
Cggbp1	0.0357997	3.0538	0.438	0.302	1
Tada1	0.0358036	-2.11969	0.188	0.326	1
Samd8	0.0359256	1.3877	0.5	0.349	1
Cdk4	0.0359727	-1.65652	0.375	0.674	1
Tmem106b	0.0360286	-0.846387	0.125	0.279	1
Zfp951	0.036034	-0.790447	0.188	0.256	1
Atf4	0.0360691	1.16145	0.875	0.698	1
Nucb2	0.0361498	-2.20384	0.188	0.372	1
Pou5f2	0.03628	-0.293056	0	0.116	1
Ftsjd2	0.0363402	-1.13978	0.25	0.488	1
Pkp2	0.0363558	-1.11523	0	0.163	1
Snx8	0.0364045	-0.654553	0.062	0.14	1
Usp31	0.0365656	-1.29816	0.062	0.233	1
Adar	0.0366357	-1.18864	0.438	0.674	1
Gm6654	0.0366762	-0.788398	0.312	0.605	1
Txnl4a	0.0367249	-0.987063	0.625	0.884	1
Hs6st1	0.0367885	-0.370644	0	0.116	1
Hip1	0.0369532	-1.36505	0.688	0.791	1
Cox15	0.03707	-0.673869	0.062	0.233	1
2010300C02Rik	0.0371361	-0.437253	0	0.14	1
Rbl1	0.0371394	-0.311023	0.062	0.14	1
Ubd	0.0371825	4.44841	0.375	0.093	1
AI846148	0.0372302	-1.94309	0.188	0.302	1
Rbm42	0.0372426	-1.92272	0.312	0.512	1
Gm7334	0.0372472	-2.16371	0.188	0.302	1
Abcc6	0.0373707	-1.01164	0.125	0.442	1
Nipa2	0.03749	-1.6497	0.125	0.302	1
Exosc4	0.0375245	-1.80478	0.438	0.558	1
Fam45a	0.0376102	-2.87722	0.062	0.186	1
Myo9b	0.0376665	-0.974114	0.188	0.349	1
Pes1	0.0377259	-1.66048	0.25	0.419	1
Dad1	0.0377385	-1.32202	0.625	0.837	1
Mest	0.037838	-2.32809	0.062	0.186	1
Pdlim7	0.037869	-1.04112	0.5	0.767	1
Arpc4	0.0379367	-1.20305	0.438	0.721	1
Gnal	0.0380614	-0.558894	0	0.186	1
Rps6ka2	0.0380776	-0.667905	0.125	0.209	1
Lsmd1	0.038082	-1.6591	0.312	0.535	1
Faf2	0.038115	-0.977738	0.375	0.372	1
Arfgap1	0.0383097	-1.54918	0.25	0.535	1
Tmem115	0.0384801	-1.80241	0.188	0.349	1
Ndufa13	0.0385841	-0.954712	0.625	0.884	1
Tia1	0.0386908	-1.04498	0.5	0.535	1
A330032B11Rik	0.0387186	0.929377	0.875	0.721	1
Ccnj	0.038937	-1.27856	0.062	0.14	1
Mesdc1	0.0389406	-1.05918	0.062	0.279	1
Tk2	0.0389828	-2.19544	0	0.116	1
Parva	0.039007	-0.998325	0.25	0.535	1
Lpl	0.0390698	-2.60347	0.062	0.233	1
Pitpnc1	0.0390873	1.2278	0.875	0.698	1
Gm12250	0.0391795	2.13257	0.625	0.372	1
Tmem252	0.0393374	-0.774213	0.562	0.837	1
Ankrd23	0.0393379	-1.67367	0.062	0.279	1
Mex3c	0.0393445	-0.625167	0.125	0.14	1
Pdgfb	0.039386	-1.2908	0.5	0.837	1
Tmem204	0.03946	-1.6724	0.438	0.744	1
Synpo2	0.0394994	-0.867124	0	0.163	1
9830001H06Rik	0.0395951	-0.911962	0.312	0.395	1
Timmdc1	0.0396588	1.50538	0.625	0.349	1
Cngb1	0.0397329	-0.490666	0	0.233	1
Atf6b	0.0399053	-1.20951	0.375	0.419	1
Ddr2	0.0399385	-0.687364	0.188	0.326	1
Rgs3	0.0401065	-1.18352	0.562	0.767	1
Cxxc5	0.0401478	-0.73683	0.125	0.279	1
Timm22	0.0401644	-0.959044	0.125	0.256	1
Mmp25	0.0402934	-0.848669	0.062	0.233	1
Mapk15	0.0403062	-0.786558	0	0.14	1
Cdc73	0.0404771	-0.713989	0.125	0.163	1
Tuba4a	0.0406172	-1.01631	0	0.14	1
Tma7	0.0406494	-1.35464	0.5	0.698	1
Abcb7	0.0410991	-0.485456	0.125	0.256	1
Nedd4l	0.041177	-0.571101	0.25	0.442	1
Ube2l6	0.0411817	1.80338	0.75	0.605	1
Rfesd	0.0412602	-1.18868	0	0.116	1
Cfb	0.0414721	-1.25039	0.312	0.535	1
Pi4kb	0.0414828	-0.894582	0.125	0.233	1
Myh10	0.0415191	-0.644475	0.25	0.628	1
Usp20	0.0415938	-1.06477	0	0.14	1
St8sia4	0.0417652	-1.76023	0.25	0.535	1
Med6	0.0419718	-1.15307	0.062	0.302	1
Zcchc11	0.0420299	-1.06911	0.188	0.279	1
Rbm12	0.042058	-2.14696	0.125	0.256	1
Fbxw11	0.0420681	-1.1397	0.25	0.628	1
Mtmr10	0.0420864	-1.56555	0.188	0.302	1
Nisch	0.0421773	-1.30482	0.812	0.907	1
Sppl2a	0.0422139	-1.45945	0.25	0.558	1
Khdrbs1	0.0422551	-0.965821	0.25	0.395	1
Mansc1	0.0424498	-1.04992	0.125	0.302	1
2610203C22Rik	0.04247	-0.479399	0	0.116	1
Ncoa7	0.0425013	-1.18516	0.188	0.279	1
Slc19a1	0.0425037	-0.696668	0.062	0.14	1
Dhcr24	0.0425057	-0.580931	0	0.14	1
Armc8	0.042723	-1.56272	0.312	0.279	1
Ncoa6	0.0427466	-1.05059	0.25	0.465	1
Haus4	0.0430509	-1.21505	0.062	0.14	1
Ap4m1	0.0432026	-0.965967	0	0.14	1
Thoc7	0.0432125	-1.54506	0.25	0.442	1
Polm	0.0432756	-0.684558	0	0.116	1
Lgmn	0.0433956	-0.673763	0.375	0.651	1
Dusp2	0.0433985	-1.10323	0.312	0.535	1
Tbc1d30	0.0434417	-0.514786	0.062	0.116	1
4930455F23Rik	0.0435358	-1.29701	0	0.116	1
Bmp6	0.043565	-2.04834	0.062	0.163	1
Hsf2	0.0436597	-1.76941	0.125	0.326	1
Ptprk	0.0436824	-1.28212	0.375	0.628	1
Rasa2	0.0438765	-0.728189	0	0.116	1
Ulk3	0.0439866	-2.1524	0.125	0.14	1
Arfip2	0.0440082	-1.33086	0.312	0.512	1
1300018J18Rik	0.0440584	-0.310313	0	0.116	1
Athl1	0.0441107	-0.320962	0	0.163	1
Sdpr	0.044229	1.9674	0.562	0.233	1
Fam217b	0.0442419	-0.259563	0	0.116	1
Heatr1	0.0443519	-0.497063	0.062	0.14	1
Zfp58	0.0443939	-0.678365	0	0.116	1
Lnx1	0.0444189	-0.329985	0	0.14	1
Smg7	0.0445451	-1.13031	0.25	0.488	1
Tcea1	0.0446226	-1.12728	0.375	0.628	1
Btrc	0.0446479	-1.2892	0.188	0.349	1
Gon4l	0.0447904	1.78627	0.625	0.302	1
Gpatch4	0.0448582	-1.48215	0.062	0.209	1
Cox11	0.0448725	-0.779046	0.062	0.116	1
9830132P13Rik	0.0451837	0.317939	0.5	0.233	1
Dock5	0.0455039	-0.365379	0.125	0.14	1
Nckap5l	0.0455286	-0.833055	0.25	0.535	1
Atp5k	0.045677	-1.27466	0.312	0.605	1
Elovl7	0.0457205	-1.09988	0.125	0.326	1
Uck1	0.0457758	-2.16251	0.062	0.163	1
Rhox8	0.0458471	-0.3827	0.062	0.14	1
Ncaph	0.0458887	-1.47852	0.188	0.279	1
Smad1	0.0459782	-1.403	0.438	0.628	1
Slc11a2	0.0460662	-0.885363	0.25	0.279	1
Vps51	0.0461208	2.02171	0.5	0.233	1
Prom1	0.046181	2.57076	0.375	0.116	1
Klhdc9	0.0462951	-0.461602	0	0.116	1
Fam20a	0.0463456	3.91978	0.25	0	1
Fbxl6	0.0464087	-1.37847	0.188	0.419	1
Flnb	0.0464565	-0.861642	0.688	0.837	1
Fmnl2	0.046622	-2.3409	0.188	0.442	1
Lasp1	0.0468733	-0.747618	0.5	0.814	1
Akap8	0.0470477	1.41654	0.75	0.465	1
Slc25a10	0.0470618	-0.83887	0.062	0.163	1
1110038F14Rik	0.0471238	1.99846	0.625	0.326	1
Tm9sf1	0.0472101	-1.36536	0.312	0.535	1
Mlec	0.0472703	-1.35428	0.188	0.395	1
Cxcl11	0.0473594	3.25304	0.312	0.093	1
Elk1	0.0474137	-0.763105	0	0.14	1
Timm17a	0.0474155	-1.63997	0.375	0.605	1
E130112N10Rik	0.0474238	-0.913639	0	0.163	1
Rpap2	0.0476259	-0.975287	0.062	0.209	1
Asb8	0.0476918	-1.94139	0.188	0.233	1
Nup50	0.04774	-0.904839	0.188	0.302	1
Arf2	0.0477559	-1.53475	0.188	0.372	1
Egln1	0.047804	-0.849224	0.125	0.256	1
Dclre1c	0.048039	0.837042	1	0.93	1
Pde4a	0.0480827	-0.845291	0.125	0.209	1
Fnbp1	0.0481509	-0.259843	0	0.14	1
Fcgrt	0.0482947	2.15039	0.625	0.302	1
Tmem63a	0.0484409	2.00937	0.5	0.279	1
Snn	0.0486406	-1.03043	0.125	0.326	1
Wrn	0.0486645	-0.892379	0.188	0.302	1
Pgpep1	0.0488843	-1.64996	0.25	0.302	1
Zc3hav1	0.0488938	1.56333	0.438	0.186	1
Timm10b	0.049119	-0.974138	0.375	0.651	1
Fstl1	0.0491614	-1.25844	0.125	0.395	1
Mrpl53	0.0492109	-0.785367	0.188	0.442	1
Zfp607	0.0492557	0.9034	0.812	0.698	1
Zdhhc13	0.0492704	-1.22561	0.125	0.186	1
Fbxo38	0.0492909	-1.37068	0.25	0.326	1
Rpl36	0.049324	-0.452636	0.75	0.953	1
Ier3	0.0493585	1.73418	0.75	0.535	1
Serpinh1	0.0494119	-1.21389	0.625	0.837	1
Agpat4	0.0494391	-1.37394	0.25	0.395	1
Tmem181c-ps	0.0495251	1.05673	0.625	0.581	1
Glrx5	0.0495742	-1.20489	0.062	0.279	1
Chuk	0.0496265	-1.41011	0.25	0.233	1
Mapk9	0.0496865	-1.12108	0.25	0.372	1
Ppp1r18	0.0497497	-1.35374	0.312	0.512	1
Fam110a	0.0498714	-0.965818	0.062	0.14	1
Rbpms2	0.0499476	-0.58684	0	0.116	1
Foxn2	0.0499693	-1.14318	0.125	0.279	1
Dus3l	0.0499796	-1.48545	0.125	0.372	1
Gpx7	0.0501777	-1.62771	0.188	0.372	1
Prdm1	0.0501838	-1.33744	0.188	0.372	1
Nuak1	0.0502987	0.6318	0.25	0.047	1
Zfp568	0.0503192	-0.915293	0.062	0.14	1
Abcc9	0.0503245	-0.302966	0.062	0.186	1
Gna11	0.0503967	-1.3655	0.5	0.744	1
Mrps31	0.0504287	-2.07972	0.062	0.116	1
Wdr12	0.0505206	-0.878114	0.062	0.14	1
Mark2	0.0505496	-0.649366	0.25	0.605	1
Ncln	0.0505735	-0.99746	0.312	0.512	1
Gabbr1	0.0505825	-1.15544	0.125	0.326	1
Mmp14	0.0506284	-1.42936	0.25	0.442	1
Tmem120a	0.0506911	3.84941	0.312	0.07	1
Tshz1	0.0507548	-0.461187	0	0.14	1
Dnajc15	0.0507857	-1.89371	0.062	0.279	1
Zdhhc6	0.0507913	-2.2198	0.188	0.279	1
Clptm1l	0.05082	-1.55055	0.188	0.326	1
Sqle	0.0509012	-1.21655	0.125	0.233	1
Mrp63	0.0509554	-1.14311	0.188	0.349	1
Nudcd1	0.0510343	-0.35416	0.062	0.186	1
Rpl39	0.0510409	-0.885911	0.688	0.884	1
Mcu	0.0510921	-0.403352	0.062	0.14	1
Fam78b	0.0511199	-0.387901	0	0.116	1
Lztr1	0.0513289	-1.42727	0.312	0.395	1
Commd8	0.0514222	-1.10483	0.25	0.442	1
Pkp4	0.0514595	1.73334	0.625	0.349	1
Gnb4	0.0515346	1.5156	0.625	0.419	1
3830406C13Rik	0.0516181	-1.83468	0.125	0.326	1
Mfap3l	0.0516827	-0.282198	0	0.116	1
Notch1	0.0519427	-0.843649	0.688	0.884	1
Mxd4	0.0519777	-2.03226	0	0.116	1
Safb	0.0520573	1.9048	0.75	0.535	1
Igfbp3	0.0521213	-0.777458	0.625	0.907	1
Cep135	0.0522037	-0.423284	0	0.186	1
Sepp1	0.0522274	1.18761	0.812	0.651	1
Kbtbd3	0.0523268	-0.759561	0.062	0.14	1
Bcs1l	0.0525083	-1.66576	0.062	0.116	1
Orc3	0.0525889	-0.852197	0.188	0.395	1
Zcchc2	0.0526173	-0.776623	0	0.14	1
Ctage5	0.0526994	-0.448451	0.062	0.209	1
Atp8a1	0.0527948	-1.34696	0.312	0.372	1
Gm6793	0.0528061	-1.57745	0.5	0.674	1
Eif3g	0.0528261	-1.85074	0.438	0.558	1
Myo1e	0.0528377	-1.18287	0.438	0.628	1
Rwdd1	0.0529421	-1.48541	0.312	0.558	1
Nars2	0.052956	-1.44684	0.125	0.256	1
Cyp26b1	0.0529578	3.04313	0.312	0	1
Fam173b	0.0529584	-1.26282	0.062	0.163	1
Gemin6	0.0530824	-2.05707	0	0.116	1
Cdh2	0.0533442	-0.916132	0.25	0.651	1
Hivep1	0.0534215	-1.10428	0.312	0.535	1
Kif3b	0.0536017	-0.276614	0	0.116	1
Reep5	0.0536307	-1.14349	0.438	0.581	1
Cpq	0.0537117	-1.3673	0.25	0.395	1
Herc3	0.0537482	-0.866738	0	0.116	1
Mpg	0.0538133	-1.33645	0.25	0.395	1
Wtap	0.0538226	1.01918	0.625	0.512	1
Saal1	0.0540795	-0.612544	0.062	0.14	1
Tgif1	0.0542736	-1.65831	0.125	0.372	1
Letmd1	0.0543071	-1.95976	0.125	0.163	1
Rnf123	0.0544305	-1.06431	0.188	0.372	1
Fig4	0.0545272	-0.603883	0.062	0.14	1
Sema4b	0.0546709	0.252868	0.438	0.233	1
Foxj2	0.0547331	2.23677	0.438	0.14	1
1600002H07Rik	0.0548065	1.50348	0.438	0.14	1
Cic	0.0549582	1.50866	0.562	0.279	1
Vps13d	0.0549584	-1.00259	0.375	0.512	1
Ddx58	0.0549805	-1.19382	0.5	0.721	1
Spats2	0.0550069	-1.28482	0.125	0.233	1
Ppard	0.0550425	-0.947808	0.25	0.442	1
Ankrd39	0.055077	-2.45297	0.125	0.256	1
Mrpl37	0.0550896	-0.91871	0.062	0.372	1
Rhod	0.0551033	-1.78443	0.188	0.279	1
Dennd6b	0.055114	-0.583929	0.062	0.186	1
Dhx37	0.0552528	-0.385805	0.312	0.349	1
Arglu1	0.0552623	1.07094	1	0.953	1
Oxct1	0.0553841	-1.04315	0.062	0.163	1
Ubox5	0.0554581	-2.18796	0.062	0.116	1
Bcl2l13	0.0555028	-0.70433	0.062	0.326	1
Nedd4	0.0555354	-0.864075	0.562	0.814	1
Gpam	0.0556765	-0.350787	0	0.14	1
Abhd6	0.055705	-1.51976	0.125	0.302	1
Dclre1a	0.0557196	-0.461772	0	0.116	1
Zfp827	0.0558118	-0.633928	0.062	0.209	1
Foxj3	0.0558841	1.36361	0.438	0.233	1
Lmo7	0.0558857	-0.911287	0.062	0.163	1
Gk5	0.0560655	-0.812828	0	0.14	1
Samsn1	0.0560658	-1.03901	0.062	0.116	1
Nmt1	0.0562193	-1.18065	0.25	0.512	1
Ate1	0.0562972	-0.937303	0.312	0.488	1
Gm3500	0.0564475	-0.261692	0	0.116	1
Txnip	0.0565479	1.10547	0.688	0.488	1
Trim23	0.0565893	-0.602782	0.062	0.116	1
Hdlbp	0.0566167	-1.30306	0.562	0.651	1
Arf6	0.0569378	-0.690371	0.312	0.419	1
Egfl7	0.0570853	-0.505745	0.938	1	1
2610507I01Rik	0.0572001	-1.04155	0.75	0.86	1
Fat4	0.057223	0.520777	0.625	0.419	1
Arhgef26	0.0573426	-0.257628	0	0.116	1
Vti1a	0.0574294	-0.425956	0.062	0.256	1
Flcn	0.0576295	-2.36419	0.438	0.512	1
1700007J10Rik	0.0576775	0.486492	0.375	0.163	1
Eif2s3y	0.0578435	-1.83395	0.312	0.581	1
Igfbp7	0.0578522	-0.649845	0.938	0.977	1
Mavs	0.0579192	-1.49331	0.062	0.209	1
Ash1l	0.0580651	0.959209	0.688	0.465	1
Nab2	0.0582122	-1.01992	0.188	0.186	1
Sec61b	0.0585718	-1.37202	0.438	0.674	1
Mmp15	0.0586126	1.96006	0.5	0.326	1
Fem1a	0.0586151	-0.725168	0.188	0.302	1
Zfp57	0.0587126	-1.25885	0.188	0.442	1
Tagap1	0.0587395	-0.747508	0.062	0.163	1
Mospd2	0.0587921	-0.938791	0.125	0.233	1
Plekha3	0.0588275	-1.57791	0.188	0.233	1
Plat	0.0589151	-1.0447	0.438	0.698	1
Vps26a	0.0593718	-2.27853	0.125	0.349	1
Mphosph10	0.0593739	-1.34408	0.125	0.186	1
Fip1l1	0.0595152	-1.38615	0.25	0.465	1
Ttll5	0.0597229	-0.555267	0.062	0.256	1
Ctu1	0.0597472	-0.954134	0.062	0.116	1
Ube2d2a	0.0597486	-1.01899	0.312	0.581	1
Ttc37	0.059754	-0.503013	0.062	0.14	1
Cep97	0.05982	-0.487082	0.062	0.233	1
Mgat1	0.0599077	-1.2798	0.375	0.512	1
Dnahc6	0.0599648	-0.602064	0.312	0.512	1
Sh3bp5l	0.0599774	-2.05514	0.125	0.256	1
Abcf2	0.0600354	-1.0932	0.188	0.349	1
Dclre1b	0.0601881	-1.83188	0.188	0.209	1
Gpr55	0.060392	-0.680916	0.062	0.163	1
Ap3b1	0.0604021	-1.71956	0.25	0.465	1
Churc1	0.0604168	0.764577	1	0.977	1
Ciapin1	0.0604439	-0.765405	0.188	0.395	1
Tgif2	0.0604955	-0.539497	0.062	0.14	1
Trmt12	0.060496	-0.583555	0.062	0.116	1
Ddx20	0.0605267	-0.843334	0.062	0.163	1
Zfp719	0.060645	-0.702688	0	0.116	1
Ercc1	0.0607357	-1.43681	0.312	0.488	1
Crot	0.0607933	-1.71197	0.375	0.395	1
Mmab	0.0608689	-0.735813	0.062	0.116	1
Rab11fip1	0.0608719	-0.319222	0.125	0.186	1
Klhl6	0.0608887	-1.65768	0.5	0.605	1
Ddx39	0.0608953	-1.62716	0.312	0.488	1
Ypel2	0.0609511	-0.740056	0.188	0.302	1
Gm15545	0.0609753	-0.672535	0.062	0.14	1
Arhgef40	0.0611206	1.15769	0.25	0.047	1
Hnrpdl	0.0611984	-1.23754	0.562	0.698	1
Yipf2	0.0612446	-1.57231	0.062	0.256	1
Rpl22l1	0.0612716	-1.5416	0.438	0.605	1
Acox3	0.061373	-1.67153	0.062	0.279	1
Cd27	0.0613974	-0.90144	0	0.116	1
Eif4a2	0.0616029	-0.751549	0.688	0.884	1
Snrpf	0.0617653	-0.742349	0.438	0.651	1
Triobp	0.0617799	-1.28494	0.5	0.628	1
Pfkm	0.0618746	1.48299	0.375	0.116	1
Nrp	0.0622525	-1.57254	0.062	0.14	1
Zc3h15	0.062256	-1.32711	0.25	0.395	1
Vps39	0.0622785	-0.904538	0.188	0.326	1
Kdm5b	0.0623384	-0.765698	0.188	0.465	1
Gm14295	0.062391	-1.53041	0.25	0.419	1
Sec13	0.0626597	-0.881069	0.312	0.605	1
Osgin1	0.0627005	-0.596902	0	0.116	1
Chn2	0.062718	1.39323	0.312	0.047	1
Tmco3	0.06279	1.30127	0.625	0.535	1
Efnb3	0.0628411	-0.656376	0.062	0.186	1
Gm13826	0.0628445	-0.601565	0.375	0.674	1
Zfp442	0.0630771	-1.11068	0.188	0.349	1
Dram1	0.0631736	3.54888	0.312	0.07	1
Fry	0.0631937	-0.885096	0.688	0.814	1
Ccbp2	0.0632854	-1.3293	0.188	0.442	1
Ehmt2	0.0633761	-1.06807	0.312	0.488	1
Ms4a6d	0.0634967	-1.03422	0.188	0.488	1
Mlh1	0.0637418	-0.831367	0.125	0.209	1
Pglyrp1	0.0637682	-1.08485	0.5	0.721	1
Acat1	0.0637733	1.49113	0.562	0.256	1
Esrra	0.0638075	-0.655806	0.062	0.163	1
Ica1	0.0639166	-1.22068	0.25	0.512	1
0610010B08Rik	0.0639393	2.07229	0.5	0.372	1
Kpnb1	0.0640696	0.991388	0.688	0.442	1
Phf12	0.0642837	-1.07038	0.25	0.349	1
Rpap1	0.0642991	-1.20885	0.062	0.256	1
Vps53	0.0643023	-0.982872	0.062	0.349	1
AU040320	0.0645194	-1.73282	0.25	0.209	1
Hmgxb3	0.0645226	-0.963507	0.125	0.302	1
Eif4g1	0.0646009	-0.608437	0.625	0.837	1
Zfp566	0.064668	-2.73155	0	0.14	1
Meis2	0.0652129	-0.346993	0	0.116	1
Aprt	0.0655748	-1.13154	0.438	0.674	1
Tstd3	0.0656054	-1.40037	0	0.116	1
Mrps23	0.0656561	-1.09219	0.125	0.209	1
Kdm4b	0.0657937	-0.264968	0.062	0.116	1
Aarsd1	0.0658134	1.95543	0.438	0.163	1
Rpl18	0.0661363	-0.660439	0.562	0.884	1
Vps37a	0.0661432	-0.55274	0.062	0.163	1
Tmem176a	0.0661497	-0.778565	0.5	0.767	1
Mfng	0.0662149	-0.770958	0.438	0.698	1
Trappc6a	0.0662935	-2.25959	0.125	0.302	1
Rai14	0.0664829	-1.23532	0.75	0.837	1
Ddit3	0.0666609	1.75274	0.312	0.093	1
Dyrk1a	0.0666983	2.45488	0.562	0.209	1
Dgkh	0.0667895	-2.06714	0.188	0.372	1
Synm	0.0668652	-1.35695	0.188	0.465	1
Psmd7	0.0669648	-1.31322	0.312	0.535	1
Ehmt1	0.0670136	-1.41375	0.25	0.419	1
Gtse1	0.0670864	-0.94764	0.062	0.116	1
Plekhm1	0.0672672	-1.29989	0.25	0.395	1
Pak6	0.0676123	-0.392432	0	0.116	1
Fam168b	0.0677489	1.98503	0.562	0.349	1
Prkaca	0.0679234	0.928852	0.562	0.372	1
Fut4	0.0679371	1.30711	0.375	0.14	1
Zxdc	0.0680175	-0.731558	0.062	0.14	1
Asna1	0.0684153	-1.07118	0.25	0.395	1
Gadd45gip1	0.0684457	-1.30979	0.375	0.512	1
Galc	0.0692134	-0.516695	0	0.116	1
Kdm4c	0.0693932	-2.0449	0.188	0.279	1
Angpt2	0.0696405	-2.12527	0.312	0.488	1
Spred2	0.069913	-0.374402	0	0.116	1
Cdyl2	0.0699357	-0.558619	0.188	0.302	1
Bahcc1	0.0699545	-0.328147	0.125	0.14	1
Senp7	0.0700217	-2.28347	0.062	0.186	1
Minos1	0.0700567	-1.2052	0.562	0.721	1
Tmem101	0.0702266	-0.899214	0.062	0.14	1
Arl4d	0.0702479	1.32602	0.312	0.116	1
Slc16a4	0.07025	-1.57488	0.188	0.419	1
Glt8d1	0.0703124	-0.774992	0.125	0.186	1
Dennd4a	0.0703947	-0.62803	0.125	0.14	1
Abcc10	0.0704805	-1.00503	0.125	0.209	1
Fuom	0.0706018	-1.42776	0.062	0.116	1
Mkks	0.0707639	-0.901617	0.062	0.256	1
Rbm12b1	0.0707956	-1.3499	0.062	0.14	1
Usp34	0.0708358	-0.648578	0.375	0.372	1
Arrb1	0.0709619	-1.24029	0.188	0.465	1
Pcid2	0.0710458	2.15084	0.312	0.163	1
Nfxl1	0.0710821	-1.00021	0.125	0.14	1
Aatk	0.0710863	-0.606652	0	0.116	1
Txndc11	0.0713631	-1.38469	0.125	0.372	1
Pard3b	0.0714286	0.854415	0.25	0.07	1
Cav2	0.0714981	2.18435	0.625	0.372	1
A930005H10Rik	0.0715201	-3.00988	0.125	0.209	1
Arhgap5	0.0716032	-0.936115	0.062	0.256	1
Trim47	0.0716628	0.363045	0.562	0.209	1
Ndnl2	0.0717884	-1.29148	0.125	0.209	1
Scrn2	0.0718011	-1.58455	0.062	0.163	1
Casc4	0.0718102	1.12247	1	0.953	1
Whsc1l1	0.0718548	1.19911	0.75	0.535	1
Nphp1	0.0719515	-0.547989	0	0.116	1
2610034B18Rik	0.0719948	-1.0679	0.062	0.116	1
Meox1	0.0720232	-1.18907	0.312	0.628	1
Slc25a13	0.0721361	-0.62083	0.062	0.163	1
Antxr2	0.0722098	-1.05015	0.125	0.279	1
Cdkn2d	0.0723819	1.28653	0.438	0.163	1
Fam13a	0.0724366	-0.926864	0.125	0.233	1
Hhat	0.0724886	-0.853202	0.062	0.14	1
Tbpl1	0.0725845	-1.89908	0.25	0.279	1
Rnf25	0.0726569	-1.69509	0.125	0.256	1
Egr1	0.0727307	1.51465	0.5	0.233	1
Slain2	0.0728125	-1.09317	0.062	0.116	1
Trmt1	0.0728267	-0.840879	0.25	0.465	1
Fra10ac1	0.0728306	-1.70562	0.062	0.186	1
2810013P06Rik	0.0728559	-2.41976	0.188	0.163	1
Cd24a	0.0728628	1.38076	0.438	0.256	1
Zfp84	0.0730016	1.23858	0.562	0.395	1
Nf1	0.0730321	1.82991	0.562	0.256	1
Rabggtb	0.0731073	-1.86429	0.312	0.442	1
Anxa5	0.0731986	-0.972186	0.688	0.884	1
A530054K11Rik	0.0732525	-0.457576	0	0.186	1
Zfp358	0.0734809	-0.846658	0.062	0.163	1
Tmc7	0.0734864	-0.672405	0.062	0.116	1
2210016L21Rik	0.0735713	-1.48	0.188	0.302	1
Gnai2	0.0736404	-0.53517	0.812	1	1
Wdr36	0.0737393	-1.19663	0.188	0.209	1
5830417I10Rik	0.0738913	0.764678	0.75	0.744	1
Morc3	0.073918	-1.83211	0.188	0.302	1
Zmym5	0.0739413	1.26581	0.625	0.395	1
Exosc10	0.0739491	0.617949	0.25	0.674	1
Taok2	0.0739664	-1.05354	0.562	0.744	1
Plxna2	0.0742419	-0.828139	0.625	0.744	1
Rac1	0.074283	-0.560391	0.625	0.884	1
Spata6	0.0742886	1.47118	0.438	0.233	1
Me3	0.0743261	0.567212	0.312	0.023	1
Atp6v1h	0.0743686	2.27638	0.625	0.326	1
Adss	0.0745615	-1.32048	0.312	0.512	1
Gatc	0.0745947	-1.27991	0.062	0.163	1
Epha4	0.0745982	-1.01061	0.125	0.186	1
Cpe	0.0747193	-0.983447	0.5	0.698	1
Fam203a	0.0748598	-0.397337	0.062	0.186	1
Rnf6	0.0749504	1.93977	0.312	0.093	1
Tubgcp4	0.0750134	-1.32861	0	0.116	1
Bach2	0.0751651	-0.617677	0.375	0.442	1
Nol12	0.0751874	-1.21941	0.188	0.349	1
Chsy1	0.0752713	-0.906067	0	0.116	1
Sh3d21	0.0754023	2.84055	0.312	0.116	1
Rundc1	0.075489	-1.29352	0.062	0.163	1
Rpl31	0.0756742	-0.550341	0.75	0.93	1
Xpnpep3	0.0756979	-0.285742	0.062	0.116	1
Tmem205	0.0757464	-2.30938	0.188	0.279	1
Ehd4	0.0757669	-0.379093	0.688	0.907	1
C87436	0.0758619	1.00896	0.438	0.14	1
Kctd9	0.0759864	-1.63123	0.062	0.186	1
Etohi1	0.0759875	-1.83531	0.5	0.698	1
Mef2a	0.0760258	-1.01863	0.312	0.349	1
Clca5	0.0760911	-0.943411	0	0.116	1
Uchl1	0.0762028	-2.33648	0.188	0.279	1
Sertad2	0.0762158	-1.4359	0.312	0.535	1
Arv1	0.0762544	-0.691629	0.062	0.163	1
Samd1	0.076269	-1.22244	0.062	0.186	1
Eng	0.0764235	-0.597912	0.875	1	1
Limk2	0.076489	-0.559095	0.375	0.605	1
Gstk1	0.0765004	-2.66302	0.125	0.14	1
Atpif1	0.0766594	-1.14987	0.5	0.628	1
Dram2	0.0767297	1.88041	0.562	0.349	1
Acer1	0.0767877	0.38735	0.562	0.302	1
Elovl6	0.0770053	-1.00026	0.125	0.256	1
Cript	0.0770073	2.04543	0.438	0.279	1
Trub2	0.0774043	-0.948892	0.062	0.14	1
Tmem167b	0.077452	-1.36219	0.188	0.209	1
Naa35	0.0775326	1.92688	0.438	0.209	1
Atf1	0.0776104	-0.551008	0.062	0.14	1
S100a16	0.0777588	-1.03888	0.5	0.721	1
Cmbl	0.0778488	2.32812	0.25	0.023	1
E330020D12Rik	0.0778702	-0.781097	0.562	0.674	1
Pptc7	0.0778767	-0.678654	0.062	0.116	1
Dos	0.0779303	-0.415179	0.062	0.186	1
Ndor1	0.0780367	-1.07121	0.062	0.349	1
2210016F16Rik	0.0781028	-0.806991	0.125	0.186	1
Gspt1	0.0781491	-0.672417	0.125	0.302	1
Vopp1	0.0782674	-1.46962	0.125	0.186	1
Tbc1d24	0.0782906	0.462518	0.875	0.628	1
Txlng	0.0783118	-0.837314	0.25	0.279	1
Zufsp	0.0783962	-2.97677	0.125	0.302	1
Maf1	0.078934	1.61158	0.625	0.395	1
Mylip	0.0790954	2.35139	0.25	0.07	1
Hexim1	0.079204	-1.87979	0.188	0.256	1
Lrp10	0.0793442	-0.838588	0.5	0.721	1
Ykt6	0.0793711	-1.49037	0.25	0.419	1
Klc4	0.0794327	-1.12064	0.125	0.256	1
Ttc7b	0.0795313	-0.851912	0.25	0.488	1
Mars	0.0796759	-1.38373	0.188	0.372	1
Myo9a	0.0798008	1.05531	0.375	0.349	1
Cdk7	0.0798179	-0.686204	0.438	0.465	1
Hars2	0.0799441	-1.02065	0.062	0.279	1
Fam131a	0.0799526	-1.14361	0.062	0.186	1
Cds2	0.0800335	1.18358	0.625	0.651	1
Mllt3	0.0800611	-1.56009	0.25	0.326	1
Bloc1s6	0.0803223	-0.804771	0.188	0.465	1
Atp6v1e1	0.0803434	-0.95541	0.375	0.651	1
Fkbp5	0.0803939	-0.509371	0.062	0.14	1
Ptpn14	0.0804863	-0.966382	0.438	0.651	1
Fut8	0.0806526	0.777149	0.938	0.884	1
Tbck	0.0806579	-0.37411	0.062	0.116	1
Ctla2a	0.0806792	-1.15322	1	0.977	1
St6galnac2	0.0808623	2.15479	0.375	0.256	1
Tmem136	0.0808904	-1.05432	0	0.116	1
Ankrd11	0.0813447	-0.576197	0.312	0.512	1
Plxna4	0.081503	0.352741	0.25	0.093	1
Pak1ip1	0.0815536	1.93687	0.438	0.186	1
Naa20	0.0817563	-1.29434	0.5	0.721	1
Wbp7	0.0817567	-0.71999	0.188	0.326	1
H2afy	0.0818659	-1.02971	0.375	0.581	1
Bag6	0.0820382	-0.865616	0.375	0.581	1
Tmem223	0.0820551	-1.48002	0.25	0.465	1
Ceacam1	0.0822598	0.699955	0.5	0.186	1
Pld3	0.082413	-0.959491	0.25	0.465	1
Cttnbp2	0.082435	0.866082	0.438	0.233	1
Iffo2	0.082517	-0.671747	0.25	0.302	1
Atp6v1f	0.0826853	-1.1072	0.5	0.605	1
Spef1	0.0826948	-0.994089	0.125	0.302	1
Prpf4	0.0826966	-0.873327	0.312	0.372	1
Ccdc23	0.0827346	-1.65778	0.375	0.581	1
Tbrg1	0.0827676	-1.48511	0.312	0.535	1
Tmem176b	0.0829084	-1.11081	0.75	0.814	1
Crcp	0.0829296	-0.684547	0.125	0.349	1
Rp2h	0.0829467	0.810432	0.312	0.093	1
Fam114a1	0.0830381	2.47406	0.438	0.279	1
Mn1	0.0832399	2.28392	0.438	0.186	1
Prickle1	0.0832924	2.88818	0.375	0.163	1
Cenpo	0.0833601	1.17968	0.25	0.047	1
Ubap2	0.0834325	1.69355	0.625	0.581	1
D130040H23Rik	0.0836438	-0.883027	0.188	0.279	1
Napb	0.0836622	-0.416412	0	0.116	1
Pcbp2	0.0838395	-0.831583	0.625	0.814	1
BC017643	0.0839286	2.89285	0.312	0.14	1
Adamts9	0.0839824	-0.770713	0.5	0.605	1
Klf6	0.0840993	-1.48169	0.5	0.674	1
Cul4b	0.0841394	1.28118	0.375	0.14	1
Trmt2b	0.0841832	-0.655876	0.062	0.14	1
Clmp	0.0841893	-0.70319	0.062	0.116	1
Clpp	0.0841919	-1.54986	0.25	0.395	1
Gbp9	0.0843014	0.967821	0.688	0.442	1
Polr1b	0.0843636	-0.560015	0.438	0.558	1
Mpv17l	0.0845265	0.420538	0.625	0.558	1
2310009B15Rik	0.0846071	-2.28334	0.062	0.186	1
Zfp516	0.0846234	-0.734606	0.188	0.256	1
Anks3	0.0846567	1.64678	0.438	0.233	1
H2-T23	0.0847364	0.557061	0.938	0.953	1
Ipo13	0.0849533	-0.954376	0.188	0.302	1
Kdm5c	0.0851135	-0.53592	0.25	0.488	1
A630001G21Rik	0.0851447	-1.1579	0	0.14	1
4930470H14Rik	0.0851512	-0.721539	0.75	0.953	1
Rprd1a	0.0851531	-0.841553	0.062	0.116	1
Rhoj	0.0852533	-0.770361	0.688	0.837	1
Dtwd2	0.0852872	0.442885	0.312	0.093	1
Emp2	0.0852903	1.78235	0.312	0.07	1
Synj2	0.0853485	0.686561	0.438	0.116	1
Ldb1	0.0854607	-0.635774	0.25	0.581	1
Npc1	0.0855099	1.24982	0.375	0.116	1
Msrb1	0.0855719	-0.444434	0.062	0.209	1
Eif5b	0.0857089	-0.812244	0.5	0.674	1
Zfand1	0.0857682	-1.22707	0.062	0.116	1
Agrn	0.0858562	-0.723021	0.688	0.814	1
Zfp869	0.0860505	-2.01711	0.188	0.163	1
Ptcd3	0.0862321	-1.12397	0.125	0.302	1
Ccl5	0.0863749	0.459235	0.188	0	1
Nfrkb	0.0863868	-0.900992	0.125	0.186	1
Fmo1	0.0863952	1.35584	0.375	0.14	1
Pllp	0.0866032	2.49275	0.375	0.14	1
Ctla2b	0.0866405	-1.10193	0.5	0.698	1
St3gal4	0.0866597	2.91547	0.438	0.186	1
Ppp2cb	0.086668	-1.1867	0.125	0.256	1
Ido1	0.0866814	4.58613	0.188	0	1
Sars2	0.0866818	-1.29861	0.062	0.279	1
Csrp2	0.0867201	-0.790065	0.5	0.767	1
Zfp64	0.0870341	-0.756207	0.062	0.186	1
Plcd3	0.0870347	-0.359956	0.062	0.116	1
Ercc6l2	0.0872795	-0.529197	0.125	0.14	1
Gxylt1	0.0872891	-0.562134	0.125	0.302	1
Prr13	0.0872909	-0.78408	0.312	0.605	1
Manba	0.087382	-0.618786	0.125	0.279	1
Polr3gl	0.0874935	2.41167	0.562	0.349	1
Hyou1	0.0876383	-0.797034	0.188	0.465	1
Pygb	0.0877658	-0.897534	0.375	0.488	1
Prr11	0.0877825	0.267521	0.812	0.605	1
Txn1	0.0877928	-0.809559	0.625	0.837	1
Fert2	0.0879197	-0.920947	0.062	0.233	1
Zfp9	0.0880019	0.323574	0.812	0.698	1
Pitpnm2	0.0880394	1.65483	0.625	0.465	1
Pcbp3	0.0882742	-1.85593	0.125	0.186	1
Aoc2	0.0883674	0.938414	0.5	0.14	1
Shfm1	0.0885053	-0.790831	0.688	0.86	1
Asns	0.0889113	-2.07048	0.125	0.209	1
H2-Aa	0.0889392	1.48729	0.438	0.233	1
Mkrn1	0.0889557	-0.816338	0	0.116	1
Psmd8	0.0894828	-1.17527	0.375	0.628	1
Ssr4	0.0895632	-1.00716	0.5	0.721	1
Vcp	0.0896903	-1.04661	0.688	0.744	1
8430408G22Rik	0.0897303	-0.936971	0.188	0.442	1
Pik3c2b	0.0898667	1.68045	0.688	0.419	1
1700001C19Rik	0.0900287	-0.582298	0	0.116	1
Stam	0.0901026	0.925533	0.5	0.163	1
Gm14322	0.0902241	-0.44713	0.562	0.721	1
Eif2s3x	0.0903628	-1.61072	0.312	0.349	1
Gatm	0.0904058	-1.49794	0.375	0.628	1
Trp53inp1	0.0905457	-0.64054	0.062	0.14	1
Dpm2	0.090707	-1.83015	0.188	0.349	1
Dr1	0.0908145	0.766028	0.438	0.186	1
Tmlhe	0.090955	-0.904704	0.062	0.163	1
Col4a2	0.0909865	-0.583725	0.938	0.953	1
Tapbpl	0.0912389	0.844906	0.812	0.698	1
Slc12a9	0.0914062	-0.559513	0.062	0.14	1
Cybrd1	0.091481	0.454723	0.75	0.581	1
Pcbp4	0.0915715	0.667682	0.375	0.093	1
Bcorl1	0.0916239	-0.442117	0.125	0.233	1
Eva1b	0.0916412	-0.861042	0.438	0.674	1
Tubb6	0.0916526	-1.28455	0.375	0.512	1
Uba6	0.0916775	-0.69717	0.125	0.116	1
Bola2	0.0917062	-0.373246	0.25	0.465	1
Gm16515	0.0917316	-0.904749	0.062	0.116	1
Rbm3	0.0918128	-0.791416	0.562	0.814	1
Gsdmd	0.092141	0.635957	0.625	0.349	1
Ppif	0.0923391	-0.735008	0.125	0.163	1
Dsn1	0.0924769	-0.501416	0.062	0.116	1
Hcfc1r1	0.0930289	1.40901	0.562	0.279	1
Aurkaip1	0.093096	-1.07041	0.375	0.581	1
Cyth3	0.0931921	1.22069	0.438	0.116	1
Tm2d1	0.0932718	-1.3604	0.188	0.349	1
Rps23	0.0932948	-0.576634	0.812	0.953	1
Acyp1	0.0933196	2.25132	0.188	0.023	1
Gstp1	0.0935266	0.840278	0.75	0.442	1
Spag9	0.0935919	0.869495	0.812	0.628	1
Dcaf4	0.0937053	-0.627863	0.062	0.116	1
Cd81	0.0937766	1.18807	0.938	0.907	1
Rbm28	0.0938591	1.20137	0.875	0.767	1
Gm20337	0.0939417	0.385202	0.375	0.186	1
Tmem45a	0.0939456	1.60643	0.25	0.047	1
Ipo9	0.0940579	-1.14069	0.312	0.512	1
9530082P21Rik	0.0941355	1.10074	0.875	0.581	1
Zfp637	0.0944576	2.48927	0.438	0.209	1
Xrcc2	0.0945126	-0.817307	0.125	0.163	1
Eltd1	0.0948267	-0.386783	0.688	0.93	1
Rps10	0.0952327	-0.378714	0.75	0.953	1
Arhgef15	0.0953951	-1.33481	0.562	0.791	1
1810026J23Rik	0.0954344	-0.932344	0.125	0.14	1
Elmo1	0.0955337	-1.31651	0.562	0.721	1
2610008E11Rik	0.095665	-1.58215	0.062	0.116	1
Car14	0.0957186	3.44324	0.188	0	1
Ston1	0.0958271	-0.328967	0.125	0.186	1
Ccdc104	0.0959005	-1.19493	0.125	0.163	1
Lipo1	0.0959016	-0.909646	0.188	0.186	1
Il10	0.0960648	-0.728878	0.125	0.372	1
Cxcl9	0.0961197	2.401	0.375	0.209	1
Pigl	0.0962515	-1.82216	0	0.116	1
Stx2	0.0962571	2.4349	0.438	0.233	1
Exoc2	0.0963009	-1.49555	0.188	0.372	1
Cbl	0.0963966	-0.606627	0.125	0.186	1
Nostrin	0.0966943	1.68094	0.75	0.628	1
Ptrf	0.0967481	1.08349	0.812	0.837	1
Slc35g2	0.0967699	-2.0822	0.062	0.186	1
Cnot6	0.0968653	-1.37314	0.125	0.349	1
Plp2	0.0971902	-1.16345	0.438	0.628	1
Inpp1	0.0973978	-1.73302	0.062	0.233	1
Trpm4	0.0974349	-0.673188	0.125	0.209	1
Unc13b	0.0974658	-0.941213	0.25	0.372	1
Gm15421	0.097685	-0.50825	0.188	0.302	1
Cox16	0.0976877	-1.52617	0.25	0.395	1
Snrpd1	0.0979477	-1.5003	0.438	0.581	1
Sigirr	0.098023	-1.08401	0.438	0.674	1
Cask	0.0984536	-0.397819	0.125	0.233	1
Arl8a	0.0985802	-1.21905	0.062	0.209	1
Plcb3	0.0986286	-0.757594	0.188	0.419	1
Aamp	0.0990361	-0.596029	0.312	0.581	1
Msl2	0.0993205	1.28173	0.312	0.07	1
Arhgap25	0.0993308	-1.61917	0.188	0.349	1
Rnf146	0.0994274	-1.67091	0.062	0.116	1
Itgav	0.0995268	-0.736791	0.188	0.256	1
Abcb6	0.099884	-0.833468	0.062	0.116	1
Sparc	0.100172	-0.731709	0.938	0.953	1
Wfdc1	0.10025	0.926264	0.75	0.558	1
Bcl10	0.100354	-1.78003	0.25	0.349	1
D19Bwg1357e	0.100523	-1.21591	0.25	0.302	1
Calm3	0.100647	-0.978215	0.438	0.605	1
Ces2e	0.100659	2.44762	0.312	0.116	1
Slx4ip	0.100697	-0.468487	0.062	0.116	1
Rpa1	0.100716	1.22022	0.375	0.14	1
Setdb1	0.100735	-1.06335	0.188	0.372	1
Bud13	0.100787	-0.995995	0.125	0.116	1
Cyhr1	0.10084	1.73099	0.5	0.233	1
Rbp7	0.100902	3.66757	0.25	0.047	1
Smim13	0.101015	-0.36582	0.062	0.14	1
Prelid1	0.101079	-1.06901	0.562	0.721	1
Pced1b	0.101131	-0.389471	0.062	0.14	1
Hsd17b12	0.101161	-1.27604	0.25	0.372	1
Palm	0.101251	1.92266	0.312	0.186	1
Alg2	0.101416	-2.22296	0.125	0.302	1
Arhgef18	0.10146	-0.558051	0	0.116	1
Flot2	0.101716	0.824519	0.312	0.093	1
Ctps	0.101793	-1.4473	0.25	0.372	1
Rnmtl1	0.102015	-1.49604	0.125	0.14	1
Nudt4	0.102408	-0.796563	0.062	0.163	1
Klhl18	0.102537	-1.35312	0.062	0.163	1
Sub1	0.10255	-0.666314	0.688	0.814	1
Mtf1	0.102645	-0.382793	0.312	0.233	1
Gltpd1	0.102725	-1.24155	0.062	0.233	1
Gdi1	0.102727	0.974313	0.812	0.791	1
Mrgpre	0.102843	-0.849467	0.062	0.186	1
Tmem209	0.102889	1.12076	0.375	0.209	1
Gm20939	0.10302	-0.921121	0.375	0.558	1
Stxbp6	0.103206	-0.572078	0.125	0.186	1
Fyttd1	0.103292	-1.38726	0.125	0.419	1
Eif4a3	0.103323	1.62908	0.562	0.512	1
Serinc5	0.10333	1.92379	0.375	0.116	1
6330403M23Rik	0.103382	3.99496	0.25	0.07	1
Utrn	0.103431	1.04238	0.812	0.767	1
Bin3	0.103461	-1.47135	0.125	0.233	1
Ctcf	0.103559	2.53129	0.375	0.186	1
Mipol1	0.103708	3.35736	0.312	0.07	1
Cd82	0.103732	-1.00962	0.312	0.488	1
H2-T9	0.10378	1.36107	0.75	0.628	1
Sowahc	0.10397	1.48659	0.188	0	1
Yes1	0.104239	-0.912513	0.312	0.512	1
Gin1	0.104386	1.90026	0.188	0.047	1
Mfsd5	0.104438	3.50524	0.438	0.233	1
Fkbp1a	0.104606	-0.566268	0.75	0.93	1
Frrs1	0.104713	-1.26648	0.125	0.233	1
Ubr5	0.104715	-0.707076	0.438	0.605	1
Rab3il1	0.104817	3.11982	0.188	0.023	1
Gas6	0.104907	0.915037	0.5	0.279	1
Jak1	0.104956	-1.46791	0.562	0.581	1
Aim1	0.105057	0.673881	0.188	0.023	1
A930013F10Rik	0.105167	1.9611	0.188	0.047	1
Acer3	0.105241	2.6876	0.312	0.116	1
Slc25a17	0.10528	2.45546	0.5	0.233	1
Ercc6	0.105492	-1.78234	0.25	0.279	1
Trim28	0.105665	-1.00348	0.375	0.535	1
Relb	0.105702	2.41156	0.375	0.14	1
Ccni	0.105809	-1.72729	0.438	0.581	1
Cped1	0.105835	2.46146	0.188	0	1
Stoml1	0.105905	0.467719	0.375	0.14	1
Rad17	0.105991	-1.37933	0.125	0.233	1
Clip1	0.106023	-0.711564	0.25	0.372	1
Pum1	0.106106	-0.841415	0.188	0.349	1
Zcchc10	0.106176	-0.785259	0.062	0.256	1
Als2cl	0.106271	-1.00759	0.375	0.512	1
Lrrc41	0.106332	-1.20662	0.125	0.349	1
Cbr3	0.10643	3.51009	0.188	0	1
Sde2	0.106628	-1.34398	0.188	0.233	1
Klhl4	0.106654	-1.13832	0.188	0.395	1
Imp3	0.1067	-0.562052	0.25	0.558	1
Cdkn2b	0.106707	-1.81531	0.25	0.186	1
Airn	0.106882	-2.17588	0.312	0.372	1
Dusp7	0.106959	1.31587	0.375	0.233	1
Eps15l1	0.107021	1.24272	0.625	0.465	1
Zfp36	0.107106	2.26883	0.75	0.698	1
Ddx23	0.107108	0.82797	0.25	0.07	1
D14Abb1e	0.107115	0.951584	0.438	0.349	1
Rbm27	0.10712	-0.850396	0.188	0.395	1
Zzef1	0.10724	-1.15361	0.438	0.512	1
Selp	0.107248	1.53239	0.25	0.023	1
Msrb3	0.107267	-0.414562	0.25	0.442	1
Mfsd1	0.107297	1.3443	0.562	0.349	1
Suox	0.107458	2.05566	0.188	0.023	1
Ms4a4d	0.107849	2.87099	0.188	0.023	1
Plekha1	0.107944	-1.46016	0.312	0.279	1
Nmrk1	0.107956	0.299246	0.875	0.86	1
Ip6k2	0.107992	-0.411686	0.062	0.186	1
Smad6	0.108068	-1.57474	0.062	0.233	1
Trpm7	0.108337	-1.588	0.562	0.581	1
Mrpl15	0.108502	0.857466	0.5	0.349	1
Plod1	0.10855	-0.671737	0.562	0.767	1
Diablo	0.108862	2.40732	0.375	0.163	1
Pwp1	0.108969	-1.13534	0.188	0.302	1
Gm16702	0.109106	0.444677	1	0.953	1
Mark3	0.109397	2.18412	0.438	0.419	1
Utp18	0.109557	-0.821841	0.125	0.186	1
Slc26a11	0.109733	-1.30428	0.125	0.093	1
Tmem179b	0.109756	-1.40728	0.25	0.419	1
Zfp810	0.109803	1.75925	0.25	0.14	1
Sec62	0.109805	0.491346	0.875	0.674	1
Tc2n	0.109811	-1.01774	0	0.116	1
Nr4a1	0.109891	-0.883791	0.312	0.535	1
Lepr	0.110068	0.281875	0.625	0.628	1
Creb3l2	0.110168	-0.763759	0.312	0.512	1
Rab6a	0.110344	-1.2842	0.438	0.535	1
Fam84b	0.1104	-0.541893	0.125	0.256	1
Pald1	0.110522	-0.591962	0.375	0.581	1
Trip12	0.110529	-0.898073	0.375	0.605	1
Spata13	0.110565	-0.913404	0.375	0.651	1
Nmi	0.110599	-1.74354	0.312	0.512	1
Rictor	0.110656	-0.561603	0.438	0.488	1
Scai	0.110671	-0.725721	0.125	0.186	1
Smad4	0.110703	-1.7421	0.188	0.233	1
Sema3g	0.11079	-0.73306	0.062	0.163	1
Chm	0.110815	-0.591213	0.125	0.14	1
Gm1821	0.110852	0.331846	1	0.93	1
Slc6a8	0.110953	-0.888541	0.125	0.093	1
Os9	0.111093	-1.23965	0.375	0.512	1
Rassf4	0.111208	-0.744506	0.062	0.116	1
AW112010	0.111247	1.10197	0.688	0.488	1
Specc1l	0.111258	-0.999318	0.312	0.488	1
Rock2	0.111548	-0.815366	0.438	0.558	1
Dtx3l	0.111584	1.26833	0.75	0.581	1
U2af2	0.111587	-0.822737	0.5	0.744	1
Trpv4	0.111762	1.52606	0.312	0.116	1
Ecscr	0.112091	-0.600317	0.625	0.837	1
Slc38a9	0.11211	1.8549	0.312	0.116	1
Usp48	0.112179	0.935924	0.5	0.209	1
Ctnnb1	0.112202	-0.391557	0.625	0.837	1
Zfp846	0.112263	0.250485	0.25	0.023	1
Lmbrd1	0.112302	0.558403	0.75	0.651	1
Romo1	0.112322	-0.86844	0.5	0.628	1
Paqr5	0.112534	1.38189	0.438	0.186	1
Slc7a5	0.112655	-0.579245	0.375	0.628	1
Mylk	0.112657	-0.735364	0.062	0.186	1
Acbd6	0.112734	-0.532341	0.062	0.279	1
Rnaset2a	0.112836	0.8577	0.562	0.302	1
Zfp944	0.112908	1.61142	0.25	0.14	1
Mta3	0.112924	-1.21583	0.125	0.302	1
Tmem104	0.112937	-0.787825	0.125	0.349	1
Crtc2	0.112969	-1.09948	0.25	0.372	1
Cebpz	0.113013	-0.888083	0.188	0.349	1
Erh	0.113086	-1.4981	0.438	0.605	1
Ndrg1	0.113163	0.954382	0.438	0.256	1
Mrpl35	0.113166	1.17866	0.75	0.674	1
Bahd1	0.113293	1.96869	0.438	0.233	1
Rph3al	0.113332	-0.354394	0.062	0.116	1
Ms4a6c	0.113414	0.578173	0.5	0.279	1
Mtpn	0.113646	-1.02743	0.5	0.628	1
Dgcr6	0.113732	-1.13532	0.062	0.256	1
Mrps5	0.113746	0.292713	0.375	0.628	1
Zgpat	0.113748	-0.807883	0.25	0.488	1
Ptpre	0.114036	-0.618599	0.25	0.326	1
Phyhd1	0.114077	-1.06285	0.062	0.14	1
Tpx2	0.114132	-0.598465	0.188	0.349	1
Nol7	0.114206	-1.16011	0.25	0.465	1
Ranbp3	0.11449	-0.848691	0.25	0.535	1
Tars2	0.114588	-1.21645	0.312	0.372	1
Mtcp1	0.114731	2.44329	0.188	0.047	1
9430020K01Rik	0.115018	1.38431	0.75	0.791	1
Ifi204	0.115142	-1.27595	0.188	0.419	1
Fendrr	0.115144	0.84388	0.188	0.047	1
Aig1	0.115363	-1.38019	0.188	0.372	1
Lyrm5	0.115553	-1.35274	0.188	0.186	1
Crls1	0.115567	-0.686268	0.062	0.14	1
Myct1	0.116009	-0.804864	0.438	0.558	1
Smyd5	0.116063	-0.666054	0.062	0.116	1
Gse1	0.116193	1.50419	0.438	0.209	1
Cxcr7	0.116303	2.21005	0.25	0.163	1
Fbxo42	0.116334	-0.722507	0.125	0.279	1
H3f3a	0.116344	1.38984	0.875	0.744	1
Lcp2	0.116543	-0.722489	0.25	0.535	1
Hbs1l	0.116619	-1.18791	0.188	0.209	1
Nme2	0.116631	-0.702267	0.625	0.837	1
Kank2	0.116645	1.80712	0.438	0.256	1
Hsd17b10	0.116968	-1.48593	0.125	0.349	1
Fnbp1l	0.117101	1.01726	0.5	0.372	1
Bik	0.117157	1.65562	0.188	0.023	1
Recql	0.117218	-0.549937	0.062	0.14	1
Smc6	0.117386	2.00481	0.375	0.209	1
Lsm1	0.117429	-1.13635	0.125	0.233	1
Zfp687	0.11748	-0.930402	0.188	0.326	1
Hn1	0.117589	2.40945	0.562	0.349	1
Efha2	0.117639	-1.34016	0.062	0.186	1
Phf1	0.117833	-1.44957	0.188	0.256	1
Atpaf2	0.11788	0.818589	0.688	0.488	1
Spty2d1	0.117881	-2.30501	0.125	0.163	1
Helz	0.117909	-1.07533	0.312	0.488	1
Rps16	0.117936	-0.547587	0.75	0.93	1
Rbm14	0.118001	-0.955054	0.188	0.302	1
Iqcc	0.118057	-1.59368	0.125	0.209	1
Zfp820	0.118173	1.97753	0.312	0.186	1
Esf1	0.118211	-1.11425	0.25	0.442	1
Leng9	0.118361	2.93757	0.312	0.047	1
9930111J21Rik2	0.118417	-1.97987	0.062	0.14	1
Bmp2k	0.118555	-0.629571	0.188	0.302	1
2022-03-02	0.118843	0.442516	0.75	0.512	1
Glb1	0.118982	-1.27449	0.188	0.349	1
Ints9	0.11935	1.389	0.438	0.302	1
Ndufv3	0.119425	-0.870198	0.438	0.558	1
Taf1b	0.119526	-1.37716	0.125	0.186	1
Zfp60	0.119582	-1.03503	0	0.116	1
G6pc3	0.119692	-1.32584	0.188	0.279	1
Heatr5b	0.119736	-0.428787	0.062	0.163	1
Sardh	0.119813	-0.261495	0.062	0.14	1
Tex30	0.119857	1.83082	0.312	0.116	1
Zfp937	0.119879	-0.370979	0.875	0.884	1
Cisd3	0.120035	-1.97693	0.125	0.209	1
Zfp639	0.12017	2.47014	0.312	0.186	1
Rapgef2	0.120183	1.85445	0.5	0.326	1
Sike1	0.120201	-1.1004	0.25	0.349	1
Procr	0.120254	-0.744328	0.312	0.581	1
Dedd	0.120341	-1.95137	0.312	0.326	1
Slc38a3	0.120454	-0.473404	0.375	0.674	1
Usp4	0.120631	1.51598	0.562	0.395	1
Col13a1	0.120678	0.377068	0.312	0.07	1
Stag2	0.12079	-0.730527	0.188	0.233	1
Col4a1	0.120809	-0.660632	0.875	0.953	1
Tmem186	0.12083	-1.32901	0.062	0.233	1
Pigs	0.12091	1.89375	0.312	0.186	1
Rpl24	0.121182	0.66625	0.938	0.93	1
Cdip1	0.121607	0.901734	0.562	0.372	1
Paf1	0.121722	1.77074	0.562	0.419	1
Uri1	0.121728	2.04461	0.312	0.163	1
Trmt10c	0.121888	-1.98187	0.062	0.14	1
Magi1	0.121977	-0.735761	0.25	0.349	1
Pds5b	0.122121	0.934428	0.438	0.326	1
Aar2	0.122285	-1.08893	0.062	0.233	1
Hcls1	0.122361	-1.09981	0.188	0.349	1
Fam135a	0.122367	-1.24281	0.125	0.186	1
Ltbp4	0.12241	0.435616	0.562	0.326	1
Slc25a32	0.122526	1.29192	0.312	0.116	1
Rcor1	0.12275	-0.597386	0.125	0.233	1
Gje1	0.122884	0.946039	0.625	0.605	1
Lmtk2	0.122931	-0.608668	0.188	0.302	1
Katnbl1	0.123013	1.37803	0.5	0.256	1
Ndufs2	0.123188	1.48645	0.562	0.512	1
Hras1	0.123193	-0.839474	0.125	0.256	1
Tfe3	0.123341	1.56746	0.312	0.209	1
Syne2	0.123472	1.32885	0.562	0.256	1
Polg	0.123555	-1.10999	0.25	0.233	1
Glcci1	0.123967	1.72198	0.188	0.047	1
Tmie	0.124218	0.961253	0.188	0	1
Arhgdib	0.124554	-0.957876	0.188	0.326	1
Car4	0.12476	2.78094	0.312	0.14	1
Sav1	0.12477	-0.699936	0.188	0.302	1
Soat2	0.125031	0.475795	0.875	0.791	1
Clk4	0.125126	-1.18172	0.375	0.581	1
Abcb10	0.12515	-0.893296	0.062	0.256	1
Kank3	0.125177	1.00772	0.938	0.86	1
Mpi	0.1252	-1.01259	0.125	0.233	1
Ubqln2	0.125436	-1.19713	0.062	0.209	1
Tgm2	0.125586	0.543045	0.875	0.791	1
Rapgef6	0.125708	-0.69389	0.312	0.605	1
Galnt18	0.125832	-1.21143	0.25	0.372	1
4933412E12Rik	0.125991	0.680825	0.25	0.023	1
Entpd4	0.12614	-1.2531	0.375	0.395	1
Rpl15	0.126196	-0.478846	0.75	0.93	1
Smndc1	0.126235	-1.10878	0.438	0.395	1
Ggta1	0.126289	-0.429868	0.312	0.465	1
Csf3r	0.126403	-0.472026	0.188	0.395	1
Txnl1	0.12655	-0.945511	0.438	0.558	1
Ptbp1	0.127007	-1.20471	0.562	0.698	1
Ilk	0.127298	-0.567257	0.562	0.837	1
Slfn3	0.127337	0.758572	0.25	0.047	1
Efnb1	0.127357	3.55116	0.188	0.07	1
Rwdd4a	0.127414	-0.643698	0.062	0.209	1
Alg6	0.127504	2.59294	0.312	0.093	1
Cdc37l1	0.127601	-1.09967	0.125	0.233	1
Alg9	0.127654	0.791502	0.188	0	1
Ednrb	0.128158	1.60282	0.25	0.07	1
Chst1	0.128226	-1.22742	0.188	0.349	1
Xiap	0.128294	-0.761619	0.375	0.605	1
3010026O09Rik	0.128369	3.03158	0.25	0.07	1
Uaca	0.128455	-0.616489	0.562	0.791	1
Dzip3	0.128481	-0.287899	0.062	0.116	1
Gm14308	0.128528	2.16753	0.375	0.163	1
Qsox1	0.128531	-0.814577	0.5	0.698	1
Aplf	0.128628	-0.717327	0.562	0.767	1
Park7	0.12884	-1.30559	0.438	0.651	1
1110008F13Rik	0.128931	-2.2811	0.062	0.163	1
Tnpo1	0.128938	-1.18707	0.188	0.302	1
Mprip	0.129031	-0.791444	0.812	0.86	1
Phf8	0.129369	-0.790181	0.125	0.326	1
Rps26	0.129591	-0.8547	0.812	0.884	1
Foxr1	0.129633	0.394673	0.375	0.186	1
Akip1	0.129702	-2.33193	0.125	0.209	1
Gpr4	0.129947	0.416967	0.938	0.698	1
Sh3tc2	0.130082	-0.583916	0.062	0.349	1
Slc10a1	0.130089	0.485607	0.25	0.116	1
Adipor2	0.130279	-1.3614	0.125	0.209	1
Epha2	0.130292	-0.913157	0.125	0.349	1
Haus6	0.130324	0.463535	0.25	0.023	1
Isyna1	0.130462	-1.23363	0.438	0.628	1
4933431E20Rik	0.130536	-0.45451	0.188	0.302	1
Med13l	0.130714	-0.375329	0.312	0.302	1
Phf20l1	0.130787	-0.867617	0.375	0.419	1
Vps26b	0.131073	-1.07885	0.25	0.395	1
Xaf1	0.13118	-0.69657	0.75	0.837	1
Inip	0.13132	-0.951699	0.125	0.186	1
Tram1	0.131521	1.31586	0.688	0.535	1
Gtdc2	0.131552	-0.750693	0.062	0.116	1
S100pbp	0.131663	0.855463	0.25	0.07	1
Atp5g1	0.131777	-0.659621	0.438	0.698	1
Amotl1	0.131792	-0.874635	0.375	0.535	1
Exosc2	0.131821	0.789432	0.875	0.814	1
Sdcbp	0.132133	-0.597705	0.562	0.837	1
Tmem65	0.132149	-0.907825	0.062	0.14	1
Asb1	0.132346	-0.566673	0.125	0.14	1
Eif2ak4	0.132565	-0.643326	0.375	0.372	1
Tspan3	0.132608	-1.35901	0.438	0.558	1
Ahctf1	0.132614	-0.366589	0.125	0.256	1
Lynx1	0.132616	0.997568	0.375	0.14	1
Mfsd2a	0.132872	-0.558573	0.375	0.605	1
Gtf3a	0.132915	1.60625	0.438	0.186	1
Neat1	0.13299	-1.52604	0.438	0.558	1
Zfp30	0.133067	-0.902285	0	0.116	1
Tmem2	0.133121	-0.808648	0.375	0.535	1
Mknk2	0.133126	1.80632	0.562	0.395	1
Mto1	0.133276	1.36972	0.25	0.116	1
6030440G07Rik	0.133294	0.433372	0.5	0.256	1
Pitpnb	0.133538	-0.929194	0.438	0.605	1
Ciita	0.133672	1.47929	0.25	0.023	1
Aak1	0.133723	-0.355345	0.25	0.349	1
Zfp280c	0.133783	-0.498798	0.062	0.116	1
B4galnt2	0.133972	0.461035	0.812	0.767	1
Agap3	0.134042	0.885512	0.688	0.372	1
Fam213a	0.134047	0.748293	0.312	0.07	1
Slc35d2	0.134107	0.680675	0.375	0.256	1
Acp2	0.134123	-1.10316	0.25	0.419	1
8430427H17Rik	0.134202	-1.20536	0.125	0.419	1
Qars	0.134295	1.36459	0.625	0.372	1
Cstb	0.134615	-0.841278	0.312	0.581	1
Zfp87	0.134631	-0.969409	0.125	0.116	1
Hspbp1	0.13473	-1.29343	0.062	0.14	1
Sgpp2	0.134762	2.44097	0.188	0.093	1
Uqcr11	0.134764	-1.22738	0.562	0.767	1
Gapvd1	0.134787	-1.3883	0.312	0.488	1
Nudt8	0.134902	-0.938153	0.062	0.116	1
Ampd2	0.134921	-0.851756	0.312	0.372	1
Def8	0.135163	-0.692063	0.062	0.163	1
Zfp207	0.135281	-0.812323	0.5	0.721	1
Mndal	0.135337	-0.309049	0.438	0.605	1
2010012O05Rik	0.135439	-0.479606	0.25	0.488	1
Plxnd1	0.135684	-0.624358	0.625	0.814	1
Capzb	0.135763	-0.746314	0.688	0.814	1
2700097O09Rik	0.135896	-2.75161	0.125	0.163	1
Vamp8	0.135914	-1.03446	0.375	0.558	1
4930486L24Rik	0.136088	-1.06871	0.062	0.14	1
Cdk1	0.136412	0.67082	0.438	0.209	1
Ufd1l	0.136545	0.48931	0.562	0.395	1
Ctrl	0.136752	3.79021	0.188	0.023	1
Atg4a	0.136785	1.95942	0.312	0.163	1
Srm	0.137082	-0.939977	0.125	0.279	1
Ndufb11	0.137088	-1.30451	0.5	0.628	1
Gm10336	0.137201	0.864484	0.188	0	1
Josd2	0.137355	-1.0243	0.188	0.372	1
Usb1	0.1375	1.23611	0.375	0.186	1
AW554918	0.137608	1.00257	0.312	0.163	1
Gm10941	0.13784	-0.518236	0.062	0.14	1
Gadd45b	0.137896	2.11288	0.375	0.14	1
Ctbp1	0.138052	-0.929185	0.312	0.512	1
Trdmt1	0.138057	1.45888	0.188	0.023	1
Vcam1	0.138198	2.4609	0.375	0.209	1
0610010F05Rik	0.138292	0.412812	0.25	0.023	1
Lrig2	0.138345	-2.02585	0.125	0.326	1
Ugcg	0.138534	-1.40803	0.062	0.186	1
Nfs1	0.13861	-1.9975	0.188	0.279	1
Rpl11	0.138742	-0.496019	0.812	0.93	1
Picalm	0.138844	-0.570173	0.625	0.791	1
Zmynd8	0.138874	1.07691	0.938	0.884	1
Zfp691	0.138981	-0.573457	0.188	0.512	1
Mgmt	0.13902	-1.3197	0.062	0.186	1
Dennd4c	0.139108	0.587771	0.312	0.14	1
Vps33b	0.139129	1.09327	0.438	0.279	1
R3hdm2	0.13913	-0.933292	0.312	0.349	1
Med29	0.13922	-0.74338	0.25	0.442	1
Slc48a1	0.139227	1.29346	0.625	0.372	1
Nrep	0.139407	-0.99447	0.375	0.581	1
Tet3	0.139586	-0.648846	0.312	0.442	1
Etl4	0.139807	2.06013	0.375	0.209	1
Micu1	0.139823	0.544314	0.375	0.116	1
Mgea5	0.140004	-1.28337	0.438	0.512	1
Anapc2	0.140197	-1.11683	0.188	0.372	1
Rin1	0.140276	-0.771529	0.25	0.419	1
Slc37a3	0.140313	-0.896573	0.188	0.209	1
Dixdc1	0.140334	-0.51693	0	0.116	1
Styx	0.140428	-1.88489	0.25	0.349	1
Amz2	0.141059	-0.763978	0.188	0.256	1
Sae1	0.141076	1.24866	0.438	0.279	1
2810408M09Rik	0.141169	-0.646391	0.062	0.14	1
Fam173a	0.141292	1.19647	0.438	0.279	1
Dnajc13	0.141528	-0.778748	0.312	0.395	1
Cbx4	0.141559	0.450175	0.188	0.023	1
Snhg3	0.141607	-1.41045	0.312	0.465	1
Errfi1	0.142183	2.37877	0.25	0.07	1
Snapc3	0.1422	1.57018	0.5	0.326	1
Gtf2h5	0.142263	-0.321111	0.312	0.488	1
Actr5	0.142294	-0.372157	0.062	0.116	1
Slc23a1	0.142331	0.286007	0.438	0.279	1
Tmem82	0.142362	0.479099	0.312	0.093	1
Zfp780b	0.142366	0.67979	0.5	0.302	1
Arrdc3	0.142555	-0.98517	0.062	0.279	1
Rrp1	0.142656	-0.619465	0.375	0.674	1
Fam43a	0.142715	-0.76289	0.438	0.651	1
Trappc3	0.142818	1.39503	0.5	0.326	1
Nhlrc3	0.142955	-0.584414	0.062	0.163	1
Ano10	0.143179	-1.45034	0.25	0.326	1
Ptprs	0.143202	0.346689	0.312	0.07	1
Smyd3	0.14325	-0.856522	0.125	0.186	1
Zfp428	0.143378	2.12062	0.25	0.116	1
Gcc1	0.143437	-0.997639	0.125	0.233	1
Sptan1	0.143492	-0.374717	0.938	0.93	1
Zbtb37	0.143995	1.21433	0.188	0.023	1
Impdh2	0.144027	-1.0104	0.375	0.674	1
P4hb	0.144321	-0.459264	0.625	0.884	1
Ccdc124	0.144444	-0.674642	0.25	0.512	1
2410006H16Rik	0.144467	-1.53234	0.5	0.581	1
Kremen1	0.14451	1.44762	0.312	0.209	1
Zfp142	0.144615	-0.438255	0.125	0.209	1
Zrsr1	0.144722	1.74626	0.25	0.116	1
Ptpn9	0.144788	-1.31909	0.125	0.163	1
Klf12	0.144997	-0.976725	0.125	0.302	1
Snx15	0.145009	0.879689	0.438	0.233	1
Slc17a5	0.145096	-0.280111	0.188	0.233	1
Mgll	0.145225	1.50576	0.438	0.233	1
Dnttip2	0.145318	-1.33742	0.25	0.419	1
Elac1	0.145372	-0.74171	0.188	0.163	1
Sacm1l	0.145442	0.928714	0.312	0.14	1
Tes	0.145567	-0.797008	0.375	0.581	1
Qk	0.145857	0.784478	0.875	0.814	1
Ppm1g	0.14588	-0.876997	0.312	0.512	1
Vmac	0.145904	3.49463	0.25	0.163	1
Fam169b	0.145946	0.396929	0.938	0.814	1
Nup214	0.146047	-0.830789	0.25	0.419	1
Itih5	0.146122	2.01216	0.25	0.116	1
Tcf20	0.146155	-0.669855	0.375	0.512	1
Scfd2	0.146183	-0.261713	0.062	0.14	1
Mif	0.146203	-0.320586	0.438	0.721	1
Gtf2e1	0.146296	-1.07397	0.125	0.14	1
Setd2	0.146393	0.672279	0.625	0.326	1
Wdsub1	0.14642	1.73166	0.25	0.14	1
Thoc1	0.146424	-1.13994	0.188	0.372	1
Rhno1	0.146501	-1.47419	0.25	0.419	1
Rad51d	0.146526	1.28282	0.312	0.233	1
Vps11	0.146637	-1.63867	0.125	0.209	1
Cdk6	0.146683	1.59931	0.375	0.163	1
Eprs	0.146801	-0.875656	0.375	0.558	1
Oas3	0.147155	-0.529821	0.625	0.674	1
Ccdc132	0.147174	1.80353	0.312	0.14	1
Lmbr1	0.147186	-0.440162	0.188	0.302	1
Ccdc34	0.147231	0.557515	0.312	0.07	1
Itpripl2	0.147275	-0.445005	0.125	0.256	1
Xlr3b	0.147798	0.966823	0.25	0.047	1
Sirpa	0.147812	-0.760686	0.125	0.326	1
Lamtor5	0.147952	-1.1355	0.375	0.581	1
Psmd2	0.148095	-0.367889	0.438	0.628	1
Agpat5	0.148099	-0.705678	0.125	0.279	1
Snrpb2	0.14818	-1.32538	0.375	0.535	1
Tnrc18	0.148193	-0.511127	0.25	0.488	1
Snrpd3	0.148306	-1.48276	0.25	0.442	1
Gbp8	0.148387	0.848247	0.312	0.093	1
Srebf1	0.148711	-0.300786	0.125	0.419	1
Chek1	0.14876	-0.686944	0.062	0.116	1
Igtp	0.149015	1.91899	0.75	0.767	1
1810013D10Rik	0.14902	-1.06437	0.125	0.233	1
Cmtm7	0.149087	-1.61104	0.188	0.209	1
Dag1	0.149105	1.1484	0.562	0.419	1
Fdft1	0.149241	-1.2806	0.062	0.209	1
C1ra	0.149255	0.435874	0.375	0.093	1
Kdm5a	0.149308	-0.632527	0.438	0.395	1
Cc2d2a	0.149324	-0.360352	0.062	0.116	1
Gtf2a1	0.149362	-1.15877	0.25	0.279	1
Mff	0.149384	0.518711	0.688	0.512	1
Zfp180	0.149395	1.23741	0.375	0.163	1
Wdfy1	0.149428	-1.48246	0.25	0.465	1
Isg15	0.149556	-0.651725	0.625	0.744	1
Cdk2ap1	0.1496	-1.72807	0.25	0.302	1
Grpel2	0.149655	-0.672949	0.125	0.14	1
Dnmt3a	0.149698	1.60559	0.375	0.279	1
Arhgef3	0.14996	1.04014	0.312	0.116	1
Gm10094	0.150063	-0.373147	0.5	0.744	1
Rpl36al	0.150206	-0.573557	0.5	0.721	1
Cd93	0.150245	-0.853819	0.812	0.86	1
Ifngr1	0.150321	0.851419	0.562	0.442	1
Trak2	0.150525	-0.617072	0.125	0.326	1
Pnrc1	0.150573	-1.25753	0.188	0.419	1
Hsph1	0.150748	1.56102	0.562	0.395	1
Loxl2	0.15082	0.382026	0.875	0.698	1
Brip1	0.150957	0.491705	0.875	0.721	1
Tspyl3	0.150969	1.06742	0.312	0.07	1
Gm11974	0.151001	-1.06239	0.25	0.419	1
Ss18l1	0.151067	3.09057	0.25	0.047	1
Ube2n	0.151238	-0.888498	0.438	0.651	1
Clcn4-2	0.151274	-0.881017	0.375	0.488	1
Pdgfa	0.151539	1.53211	0.188	0.023	1
2810004N23Rik	0.151961	-0.721144	0.125	0.209	1
Mbip	0.151994	0.727046	0.312	0.116	1
Tfb2m	0.152123	-0.507389	0.25	0.372	1
Sult1a1	0.152141	1.90102	0.312	0.14	1
AI506816	0.152145	1.47129	0.375	0.256	1
Gfm1	0.15219	-0.762701	0.125	0.302	1
Caskin2	0.152304	1.26198	1	0.814	1
Tmem183a	0.152306	-0.875403	0.188	0.326	1
1600029O15Rik	0.152345	0.423885	0.688	0.535	1
Cyp2j6	0.152486	-0.738572	0.188	0.256	1
Dll1	0.152561	2.03886	0.25	0.023	1
Kctd17	0.152589	-0.326933	0.312	0.558	1
Ktn1	0.152603	-0.923106	0.375	0.581	1
Mx2	0.152665	-0.762487	0.125	0.326	1
Tti2	0.152785	-0.566143	0.125	0.186	1
Nxf1	0.153018	-0.862542	0.375	0.558	1
Glod4	0.15306	-1.10892	0.625	0.651	1
Commd3	0.153084	-1.41435	0.312	0.395	1
Acmsd	0.153203	0.31006	0.25	0.14	1
Fnip2	0.153505	-0.369884	0.25	0.372	1
Gga2	0.153516	-0.440141	0.125	0.279	1
Gm7102	0.153557	0.856422	0.875	0.884	1
Zfp300	0.153583	-0.33646	0.875	0.907	1
Tmtc2	0.153594	0.671444	0.312	0.116	1
Ppdpf	0.153657	0.653205	0.75	0.488	1
Kcmf1	0.153736	-1.53117	0.312	0.349	1
Gemin4	0.153766	-1.43185	0.125	0.186	1
Stox2	0.153922	0.561026	0.25	0.093	1
Vdac3	0.154001	-1.52639	0.375	0.512	1
Tpd52l1	0.154106	-1.15434	0.188	0.326	1
Hs3st1	0.154203	2.04561	0.188	0.023	1
Psd3	0.15423	2.17961	0.188	0	1
Emilin1	0.154303	0.412544	0.438	0.256	1
Trappc6b	0.154431	-1.71648	0.312	0.535	1
Ppp2r3a	0.154448	1.65467	0.188	0.116	1
Gclc	0.154532	-2.49002	0.062	0.163	1
Dcdc2c	0.154598	0.461895	0.938	0.884	1
Scn1b	0.15471	1.5193	0.375	0.209	1
Ssrp1	0.154711	-1.00133	0.312	0.465	1
Ermp1	0.154749	-0.621677	0.188	0.326	1
Znrd1	0.154997	1.28614	0.5	0.349	1
Col18a1	0.155058	-0.508605	0.312	0.488	1
Exosc5	0.155194	1.04445	0.375	0.209	1
Zfp715	0.155195	-1.4413	0.062	0.186	1
Slc9a3r2	0.155365	0.527473	0.938	0.884	1
Nacc2	0.155452	1.18477	0.312	0.116	1
Rpf2	0.155662	-2.22656	0.188	0.233	1
Tnfaip8	0.155784	-1.50175	0.188	0.256	1
Ghdc	0.155867	-0.867663	0.438	0.535	1
Dok3	0.155979	-1.41078	0.188	0.395	1
Ndufv1	0.156022	-1.29854	0.312	0.465	1
Fbxw8	0.156061	-0.488488	0.375	0.395	1
Nap1l1	0.156112	-0.863395	0.812	0.93	1
Stambpl1	0.156156	0.693791	0.188	0.047	1
Fam133b	0.156263	-1.06417	0.375	0.326	1
Rnf215	0.156291	-1.12313	0.125	0.256	1
Tmem170b	0.156409	-1.40594	0.25	0.302	1
Sh3bp5	0.156743	0.727055	0.688	0.535	1
Bpgm	0.156788	-1.58093	0.188	0.302	1
Tbx3	0.157001	-0.565132	0.062	0.279	1
Wbp11	0.157102	1.27409	0.438	0.442	1
Cops2	0.157136	-0.883235	0.188	0.419	1
Trmt5	0.157184	0.93385	0.188	0.047	1
Krit1	0.157271	1.81949	0.438	0.326	1
Zdhhc17	0.157295	0.915333	0.5	0.279	1
Tmem242	0.157338	-1.45615	0.188	0.372	1
Pik3c2a	0.157453	-1.01038	0.312	0.512	1
Ppia	0.157579	-0.254341	0.875	1	1
Prdx6	0.157863	-1.2708	0.312	0.488	1
Tmem33	0.158199	-0.66483	0.312	0.442	1
Sft2d1	0.158317	-1.14943	0.438	0.651	1
Cwc25	0.158345	-1.13312	0.25	0.256	1
Smarcc2	0.158538	1.54905	0.812	0.674	1
Slc2a12	0.158575	1.61959	0.188	0.047	1
Bach1	0.158595	-1.00177	0.25	0.326	1
Nt5dc1	0.158656	-1.44456	0.062	0.163	1
Naa16	0.159079	-2.10028	0.188	0.116	1
Anp32a	0.159173	-0.9043	0.375	0.512	1
Ikbkap	0.159215	0.458873	0.25	0.047	1
Hacl1	0.15931	1.64071	0.25	0.047	1
Traf7	0.159366	-0.928607	0.312	0.442	1
Lamp1	0.159371	-0.835142	0.312	0.558	1
Rpl5	0.159769	-0.320874	0.812	0.953	1
Ogg1	0.159902	0.551959	0.188	0.047	1
Ahr	0.159969	2.48563	0.312	0.14	1
Atp5e	0.160016	-1.06071	0.625	0.674	1
Tspyl1	0.160057	-0.663962	0.125	0.349	1
Slc30a4	0.160076	2.24294	0.312	0.209	1
1110004F10Rik	0.16016	1.22357	0.688	0.465	1
Bysl	0.160457	0.930311	0.375	0.163	1
Sugp1	0.160525	-1.00605	0.312	0.372	1
Sox17	0.160604	0.403385	0.625	0.535	1
Lime1	0.160709	-0.839508	0.188	0.279	1
Ggps1	0.160817	0.522399	0.438	0.279	1
Pcgf3	0.1609	1.06146	0.25	0.14	1
Ptprj	0.160957	0.785255	0.188	0.07	1
Cxcl16	0.161206	1.73911	0.25	0.116	1
2410002F23Rik	0.161229	2.22606	0.438	0.256	1
Mzt2	0.161277	1.51387	0.375	0.163	1
Asah1	0.161472	-0.791282	0.188	0.442	1
Upf3a	0.162018	-1.05329	0.062	0.14	1
Nfia	0.16204	0.492939	0.688	0.628	1
Pknox1	0.162099	-1.17366	0.125	0.186	1
Mllt1	0.162101	0.679556	0.312	0.093	1
Btbd1	0.162234	-0.618678	0.125	0.326	1
Ldhb	0.162486	1.67319	0.312	0.163	1
Cenpt	0.162536	-0.775679	0.312	0.419	1
Aacs	0.162567	-1.37357	0.125	0.186	1
Twsg1	0.162647	0.471653	0.312	0.07	1
Cab39l	0.162699	1.7936	0.438	0.279	1
Dennd5b	0.16271	-0.660741	0.75	0.767	1
Ugt1a6b	0.162851	-0.995459	0.062	0.163	1
Qpctl	0.162873	-1.23444	0.125	0.302	1
Sart3	0.162882	-0.481687	0.125	0.186	1
Cd274	0.162915	0.800757	0.375	0.256	1
Mlycd	0.163004	-1.8881	0.062	0.256	1
Alkbh6	0.163118	-1.73427	0.312	0.395	1
Mrpl40	0.163446	-0.625648	0.188	0.488	1
Cox19	0.163607	-1.62948	0.25	0.372	1
Rnf185	0.163745	-0.438261	0.25	0.442	1
Synj2bp	0.163746	0.470996	1	0.977	1
Mr1	0.163795	1.41245	0.312	0.093	1
Bbs7	0.163873	1.42114	0.188	0.023	1
Isoc2b	0.163882	2.15214	0.125	0	1
Abhd1	0.163893	1.13586	0.125	0	1
Ankrd34a	0.163917	0.513428	0.125	0	1
Rnf152	0.163931	0.335069	0.125	0	1
Zfp189	0.163954	2.07333	0.125	0	1
Fbxo6	0.163984	2.05846	0.375	0.256	1
Brd4	0.164001	-1.0613	0.5	0.558	1
Lgals9	0.164031	-0.283102	0.688	0.814	1
Glb1l	0.164078	-0.925229	0.125	0.14	1
Aggf1	0.164084	-0.920531	0.062	0.233	1
[truncated: 5,520 more rows]

## Sheet: Los+aPD1 vs Los
	p_val	avg_log2FC	pct.1	pct.2	p_val_adj
Gbp4	1.48094e-08	2.8964	1	0.517	0.000322328
Bok	1.08764e-07	-4.26421	0	0.414	0.00236726
Ttc1	4.22246e-06	-3.63615	0.062	0.397	0.0919017
Ssbp1	4.60369e-06	-2.98425	0.125	0.483	0.100199
Tgtp2	4.97159e-06	2.19611	0.875	0.345	0.108207
Slc35f2	7.18185e-06	-3.54197	0	0.362	0.156313
Polb	1.35349e-05	-3.74795	0.062	0.362	0.294586
Uck1	1.38435e-05	-3.30119	0.062	0.345	0.301303
Cnpy2	2.06006e-05	-3.00231	0.062	0.397	0.448372
Rad54b	3.07469e-05	-2.78038	0.062	0.362	0.669206
Rnf214	3.49882e-05	-1.82617	0	0.362	0.761519
Prex2	3.54679e-05	-1.8606	0.688	0.828	0.771959
Ptgis	4.84584e-05	-2.8681	0	0.276	1
Nudt5	4.90365e-05	-2.30714	0.062	0.328	1
Ncoa3	6.15997e-05	2.18305	0.938	0.517	1
B2m	6.74159e-05	0.939665	1	1	1
Slc19a3	7.75154e-05	-3.16774	0	0.276	1
Esyt2	8.43363e-05	-2.5234	0.188	0.414	1
Tnks2	0.000102534	-1.44637	0.062	0.362	1
Anapc10	0.000103255	-1.97474	0.125	0.293	1
Nipsnap3b	0.000105125	-3.2556	0.062	0.293	1
Fam45a	0.000105345	-2.8587	0.062	0.31	1
Kat6a	0.000132516	-1.38977	0.125	0.448	1
Rsbn1l	0.000152546	-1.36207	0.062	0.31	1
Acadsb	0.000152723	-2.50632	0	0.293	1
Gle1	0.000153317	-2.18377	0.188	0.397	1
Adipor2	0.000167	-2.17507	0.125	0.414	1
Tvp23b	0.000167454	-2.91781	0.062	0.276	1
Cxcr2	0.000168344	0.851208	1	0.828	1
Vps37a	0.00019377	-1.41532	0.062	0.328	1
Tubgcp4	0.000211585	-1.54468	0	0.276	1
1700025N23Rik	0.00025361	-0.313166	0	0.241	1
Mia3	0.000254588	-1.37493	0.25	0.534	1
Golm1	0.000266801	-2.73848	0.375	0.534	1
Mrps23	0.000278033	-2.71204	0.125	0.293	1
Ctage5	0.000285558	-1.50202	0.062	0.328	1
Taf12	0.000289353	-2.97572	0.062	0.276	1
Psmd14	0.000303193	-3.2439	0.188	0.466	1
Slc39a3	0.000311526	-1.81101	0.062	0.259	1
Cdc26	0.000318436	-2.86209	0.125	0.414	1
Vamp2	0.000330013	-1.58028	0.188	0.379	1
Rpf1	0.000338658	-3.24834	0.062	0.259	1
Atf7	0.000339076	-1.5503	0.125	0.483	1
Rnf141	0.000360603	-2.16779	0	0.241	1
Lrrc28	0.000384146	-2.45351	0	0.241	1
Vps9d1	0.000385993	-1.92758	0.062	0.259	1
Kdm4b	0.000393568	-1.59624	0.062	0.259	1
Rere	0.000400018	-1.25262	0.375	0.517	1
Unkl	0.00043892	-1.94139	0.062	0.259	1
Trim11	0.000460258	-1.89805	0.062	0.241	1
Tmem80	0.000461419	-1.91235	0.062	0.241	1
Pdcl	0.000476285	-2.53595	0.062	0.241	1
Tnfsf10	0.000483238	1.20682	0.938	0.707	1
Bms1	0.000498101	-1.89396	0	0.241	1
Polr1c	0.000499534	-2.56116	0.062	0.224	1
Tmem167b	0.000542035	-2.30546	0.188	0.362	1
Nup93	0.000581018	-1.51902	0.125	0.276	1
1810011O10Rik	0.000594924	3.63119	0.688	0.138	1
Mri1	0.000608385	-1.68221	0	0.207	1
Keap1	0.000634007	-1.91934	0.188	0.414	1
Gkn3	0.000668259	-6.92495	0	0.19	1
Med9	0.000688578	-1.89284	0.062	0.241	1
Npat	0.000718444	-1.32244	0.062	0.293	1
Med4	0.000718695	-3.26805	0.125	0.241	1
Haus4	0.000809298	-2.5684	0.062	0.224	1
Tead1	0.000820511	-1.38252	0.125	0.345	1
Abtb1	0.000824632	-2.05565	0	0.224	1
Uros	0.000870302	-1.60204	0.062	0.241	1
Erlec1	0.000927486	-0.971754	0	0.19	1
Nmd3	0.000974545	-2.67432	0.062	0.259	1
2810013P06Rik	0.00097899	-3.48222	0.188	0.293	1
Med13	0.000985856	-0.617417	0.188	0.31	1
Tacr1	0.000989358	-1.64375	0.062	0.31	1
Dhx9	0.00100093	-0.697039	0.125	0.328	1
Tmem101	0.00101784	-2.54079	0.062	0.207	1
Metap2	0.00102693	-1.72331	0.375	0.707	1
Ccdc125	0.00112065	-1.86924	0.062	0.276	1
Whsc1	0.00113055	-1.2554	0.188	0.293	1
Hn1l	0.00117431	-2.19289	0.062	0.241	1
Afap1l2	0.00118441	-2.90378	0.188	0.293	1
Igf1r	0.00122024	-1.76175	0.312	0.621	1
Khnyn	0.00125076	-1.79959	0.125	0.414	1
Epha4	0.00125596	-1.51089	0.125	0.293	1
Irgm1	0.00126547	2.07428	0.875	0.483	1
Fbxl12	0.00127873	-2.46143	0.062	0.241	1
Yae1d1	0.00134099	-2.24218	0.125	0.224	1
Slmap	0.00135007	-1.57459	0.062	0.293	1
Fes	0.00135565	-2.38007	0.312	0.466	1
Ppie	0.00135834	-2.62569	0.125	0.276	1
Rdm1	0.00138116	-3.07754	0.062	0.31	1
Zap70	0.00138797	-2.33614	0	0.19	1
Mtg1	0.00138832	-2.6386	0.125	0.224	1
1110032A03Rik	0.00142648	-1.94271	0.062	0.207	1
Rad1	0.00142662	-2.46734	0	0.328	1
Edc3	0.00149512	-2.12069	0.125	0.241	1
Mphosph10	0.00161102	-2.17677	0.125	0.293	1
Ube2z	0.00163318	-1.07783	0.062	0.241	1
Pla2g12a	0.00164092	-2.06595	0	0.19	1
Ildr2	0.0016581	-1.09571	0	0.172	1
Fbln2	0.00166116	-2.77964	0	0.19	1
Eya3	0.00167078	-1.09695	0	0.241	1
Taf8	0.00167698	-2.39271	0.062	0.207	1
Atf1	0.00170758	-2.22159	0.062	0.224	1
Srgap1	0.00173853	-0.487594	0.125	0.31	1
Hspbp1	0.00174433	-1.86261	0.062	0.19	1
Rpl30	0.0017455	-2.71498	0	0.172	1
Znf512b	0.00180163	-1.24376	0.062	0.328	1
Cystm1	0.00181942	-2.23478	0	0.172	1
Tubgcp2	0.00185975	-2.52247	0.062	0.207	1
Smc3	0.00188002	-2.26467	0.312	0.431	1
Tagap1	0.00189866	-1.42484	0.062	0.259	1
Arid4a	0.00192291	-2.04849	0.125	0.431	1
Gchfr	0.00192326	-1.99694	0	0.172	1
Atg13	0.00192627	-0.968184	0.125	0.276	1
Setd8	0.00194019	-1.21778	0	0.207	1
Synpo2	0.00195088	-1.22551	0	0.207	1
Ccdc94	0.00197021	-2.13912	0	0.19	1
Mfap1a	0.00197134	-1.99131	0.375	0.466	1
E2f3	0.00198824	-1.2532	0	0.172	1
Vps11	0.00201111	-2.146	0.125	0.328	1
Zfp148	0.00201285	-1.48792	0.25	0.414	1
Rab2a	0.00206273	-1.85637	0.25	0.5	1
Prkcd	0.00221251	-1.69448	0	0.19	1
Akr1c14	0.0022177	-3.54872	0	0.172	1
Tbx3	0.00223451	-1.99827	0.062	0.379	1
Usp47	0.00225694	-1.78242	0.125	0.414	1
Faf2	0.0023019	-1.68608	0.375	0.414	1
2210016L21Rik	0.00231844	-2.41667	0.188	0.414	1
Slc30a9	0.00234361	-1.50774	0.125	0.259	1
Rhpn2	0.00234388	-2.08834	0	0.155	1
Mkks	0.00237506	-2.01366	0.062	0.362	1
Fkrp	0.00239562	-2.502	0.062	0.207	1
Gm20594	0.00239745	0.704545	1	1	1
Map2k1	0.00242139	-2.52924	0.25	0.431	1
Itm2a	0.00242228	-2.30717	0.5	0.845	1
Ubox5	0.00245904	-1.80688	0.062	0.207	1
Gulp1	0.00250488	-1.83519	0	0.207	1
Coa6	0.00252848	-1.32633	0	0.172	1
Man1a	0.00255258	-1.61433	0.062	0.241	1
Hmbs	0.00255416	-2.44588	0.188	0.31	1
Cstf1	0.00257327	-2.03092	0	0.19	1
1700113A16Rik	0.00259624	-1.66821	0.062	0.293	1
Nipal3	0.00265124	-0.857085	0.062	0.293	1
Zfyve20	0.00270113	-1.02146	0	0.207	1
Srsf2	0.00271713	1.66122	1	0.741	1
Churc1	0.00273685	0.913259	1	0.914	1
Lmo7	0.00280204	-1.02222	0.062	0.224	1
Coro2a	0.00281574	-1.21782	0.062	0.19	1
Gbp6	0.00291818	2.64185	0.75	0.293	1
Med13l	0.00295164	-1.28044	0.312	0.379	1
Chsy1	0.00295458	-0.648053	0	0.19	1
Hspa8	0.00297833	0.399786	1	0.966	1
Mbtps2	0.00304264	-0.782277	0.062	0.259	1
Fam212a	0.00304525	-2.95787	0.062	0.276	1
Ctgf	0.00306055	-1.3131	0.062	0.259	1
Papd7	0.00307295	-1.37934	0.188	0.328	1
Txnrd2	0.00309544	-1.16114	0	0.172	1
Tbpl1	0.0031386	-2.13819	0.25	0.293	1
Tsr1	0.00314495	-1.78268	0.062	0.172	1
Slc39a11	0.00314758	-1.1869	0.062	0.19	1
Thap3	0.00320474	-1.44547	0	0.19	1
Abcb1a	0.00325586	-1.06407	0.625	0.914	1
Cln6	0.00326036	-0.953396	0.125	0.241	1
Casp9	0.00326096	-1.67112	0.062	0.19	1
Foxn3	0.00327983	-1.97468	0.062	0.276	1
Ilf2	0.00338707	-1.96256	0.188	0.328	1
Ddx20	0.00339243	-2.32066	0.062	0.224	1
2210016F16Rik	0.00345993	-2.19698	0.125	0.224	1
B4galt5	0.0036167	-1.25257	0.062	0.224	1
Me1	0.00367632	-1.27289	0.062	0.207	1
Ralgapa2	0.00370975	-0.925974	0	0.224	1
Eif3g	0.00371044	-2.00414	0.438	0.621	1
Jup	0.00371253	1.4315	0.812	0.534	1
Wdr12	0.00378806	-1.25976	0.062	0.172	1
Mmab	0.00380446	-0.757266	0.062	0.224	1
Pkn2	0.00384428	-1.35121	0.062	0.31	1
Cabin1	0.00386241	-1.06504	0.25	0.5	1
Mnf1	0.00388272	-2.45101	0.312	0.466	1
Med19	0.00392633	-0.970054	0	0.19	1
Egln1	0.00393204	-1.95347	0.125	0.276	1
2810408M09Rik	0.0039604	-2.37001	0.062	0.207	1
Lphn3	0.00397255	-1.16096	0.188	0.379	1
Psmf1	0.00397279	-1.59715	0.125	0.328	1
Hbs1l	0.00397444	-2.31568	0.188	0.31	1
Tmem100	0.00400282	-4.03254	0	0.138	1
Prps2	0.00407158	-0.527467	0	0.155	1
Ecd	0.00408063	-1.88299	0.125	0.241	1
Tpr	0.00413026	-1.32721	0.312	0.569	1
Usf2	0.00415751	-1.50044	0.062	0.207	1
Zbtb8a	0.00418664	-1.76519	0.062	0.207	1
Arfgap1	0.00427723	-2.03235	0.25	0.5	1
Mrpl37	0.00429504	-1.98095	0.062	0.414	1
Mid1	0.00432435	-1.92017	0.312	0.603	1
Acat3	0.00439284	-1.25406	0	0.172	1
Arl14ep	0.00440358	-1.61041	0.062	0.224	1
Fkbp2	0.00445024	-2.24988	0.188	0.397	1
Atf4	0.00447602	1.43536	0.875	0.5	1
Gm5424	0.00448256	-1.6634	0	0.138	1
Rabggta	0.00448317	-1.98335	0.312	0.552	1
Wdr36	0.00450645	-1.89677	0.188	0.276	1
Bax	0.00455022	-2.17568	0.375	0.569	1
Bphl	0.00459759	-2.7527	0	0.155	1
2300009A05Rik	0.00474496	-1.14094	0	0.138	1
Nkap	0.00474569	-1.55487	0.062	0.224	1
Rnh1	0.00479936	-0.667542	0.188	0.569	1
Nup88	0.00483883	-1.71201	0.188	0.431	1
Zdhhc9	0.00488713	-1.163	0.188	0.224	1
Rangrf	0.00493318	-1.48075	0	0.138	1
9230114K14Rik	0.00493809	-0.716603	0	0.224	1
Lypd1	0.00494341	-3.14905	0	0.138	1
Cdc14a	0.00501324	-1.46222	0.062	0.224	1
Tlr3	0.00507035	-1.16767	0.188	0.224	1
Mest	0.00510462	-1.73154	0.062	0.241	1
Fam110a	0.00512081	-2.20739	0.062	0.172	1
Dgki	0.00512398	-1.02231	0	0.19	1
Adh5	0.00512552	-1.82977	0.312	0.603	1
Cox10	0.00514763	-1.01198	0.062	0.155	1
Otud6b	0.00523441	-1.88573	0.125	0.276	1
Rasd1	0.00523604	-3.35774	0.125	0.362	1
Fgfr1	0.00525577	-0.748239	0	0.207	1
Idi1	0.00533182	-1.50712	0.062	0.155	1
Fkbp5	0.00535121	-0.676665	0.062	0.241	1
Hist1h2bc	0.00538883	-2.55061	0.312	0.552	1
Dgkd	0.00545264	-0.583852	0	0.19	1
Golph3l	0.00547518	-2.27048	0	0.155	1
Abcf2	0.00562853	-1.81016	0.188	0.414	1
Zc3h12a	0.00562918	0.878304	0.875	0.638	1
Ficd	0.00563188	-1.62102	0	0.172	1
Sema3g	0.00566906	-1.36685	0.062	0.224	1
Degs2	0.00568454	-2.36074	0.188	0.552	1
Rbm45	0.00573958	-0.422586	0	0.19	1
Nudt2	0.00575294	-2.4068	0	0.138	1
Tgtp1	0.00586157	2.109	0.75	0.517	1
Son	0.00593573	0.535844	1	0.948	1
Elof1	0.00598318	-2.12716	0.188	0.414	1
Tmem115	0.00600721	-2.61242	0.188	0.345	1
Ctbs	0.00602569	-1.90092	0.062	0.207	1
Zbtb4	0.00606111	-0.709104	0.062	0.276	1
Mrpl16	0.00606963	-1.65273	0.062	0.172	1
Myo10	0.00609029	-1.25502	0.5	0.759	1
Pdss2	0.00609591	-1.73383	0	0.155	1
Disp1	0.00614385	-0.893114	0.062	0.19	1
9430023L20Rik	0.00622262	-2.43825	0.125	0.362	1
Pcdhga5	0.00629251	-0.827441	0	0.155	1
Xrcc6	0.00630385	-1.66617	0.062	0.207	1
AW112010	0.00632401	2.1104	0.688	0.345	1
Gpr30	0.00632543	-3.22605	0	0.138	1
Rif1	0.0063357	-1.21225	0.062	0.172	1
Sar1a	0.00634103	-1.93585	0.25	0.603	1
Tfpt	0.00634164	-1.4628	0	0.155	1
Zfp619	0.00638946	-0.340797	0.125	0.276	1
Prickle3	0.00642023	-2.14063	0.375	0.448	1
Lrrc40	0.00649142	-1.14764	0.062	0.172	1
Dvl1	0.00654806	1.86706	0.625	0.155	1
Msantd4	0.00660066	-2.8235	0.062	0.172	1
Cntln	0.00661932	-0.750795	0	0.138	1
Tgfbi	0.00665567	-1.58739	0	0.138	1
Mettl1	0.00668836	-0.737314	0	0.138	1
Tmem126b	0.00674167	-2.36866	0	0.138	1
B9d1	0.00679533	-2.21156	0	0.155	1
Zfp809	0.00681182	-1.84532	0	0.155	1
Uqcc	0.00683186	-1.44769	0	0.138	1
Bag1	0.00692631	-1.3977	0.062	0.207	1
Mcu	0.00693173	-0.814188	0.062	0.19	1
Elovl6	0.00693342	-1.07209	0.125	0.362	1
Nxf1	0.00693983	-1.41678	0.375	0.724	1
Gm16386	0.00698673	-1.23713	0	0.155	1
Ddx5	0.00700723	0.627685	1	0.983	1
Tmem204	0.00702345	-2.09551	0.438	0.741	1
Capza2	0.00702481	-1.50716	0.25	0.672	1
Trim13	0.00703732	-2.54926	0.062	0.155	1
Nrp1	0.00715353	1.27689	0.938	0.672	1
Ilf3	0.00722647	-1.06658	0.25	0.552	1
Ext1	0.00728737	-0.680551	0	0.121	1
Aida	0.00730144	-1.39086	0	0.259	1
Rbms1	0.00733313	1.95317	0.812	0.586	1
Slc2a1	0.00740119	-1.0473	0.625	0.966	1
Cbfa2t2	0.00744193	-1.14619	0.188	0.379	1
Vangl2	0.00744228	-1.22077	0	0.138	1
Rptor	0.00746367	-0.913017	0.062	0.155	1
Chmp7	0.00750151	-1.24612	0.062	0.155	1
Vti1a	0.00750649	-1.67332	0.062	0.293	1
Gbp10	0.00752503	3.32254	0.5	0.121	1
Rnf146	0.0075263	-1.43266	0.062	0.172	1
Aldh6a1	0.00753192	-1.42406	0	0.138	1
Klhl3	0.0075572	-1.05482	0	0.172	1
Gcdh	0.00755988	-1.31141	0	0.138	1
Adck5	0.0075934	-0.944847	0.062	0.172	1
2810001G20Rik	0.00761542	-1.67604	0.062	0.172	1
Zc3h15	0.00762329	-2.18785	0.25	0.448	1
Immp1l	0.00764326	-2.46417	0.125	0.345	1
Cul1	0.00765745	-1.81943	0.312	0.483	1
Klhl22	0.00773796	-1.76772	0.125	0.276	1
Samd12	0.0077738	-2.03292	0	0.155	1
Bag2	0.00782144	-2.01133	0	0.138	1
Zwint	0.00785619	-1.28472	0.188	0.276	1
Rfesd	0.00790585	-1.33923	0	0.138	1
Ankrd54	0.00792271	-1.98259	0.062	0.138	1
Ctc1	0.00792485	-1.69613	0.062	0.19	1
Elac1	0.00792847	-1.54529	0.188	0.259	1
Gtf3c5	0.00794368	-0.655255	0.062	0.19	1
Reep5	0.00796413	-1.71743	0.438	0.621	1
Cd14	0.00798455	-2.78229	0.062	0.207	1
Ulk2	0.00802292	-0.403437	0	0.138	1
Mpi	0.00804962	-2.4631	0.125	0.293	1
Igtp	0.00806973	2.74093	0.75	0.448	1
Plvap	0.0081355	2.48744	0.5	0.138	1
Cldn5	0.00814019	-1.09424	0.625	0.948	1
Ccdc93	0.00825091	-0.76262	0	0.207	1
Elk1	0.00834656	-1.1216	0	0.19	1
Coq7	0.00840715	-2.27113	0	0.138	1
Rcc1	0.00842161	-1.16558	0	0.138	1
Emc10	0.00843466	-1.02114	0.125	0.207	1
Smim13	0.00849591	-2.28369	0.062	0.155	1
Trpm4	0.00850857	-1.04608	0.125	0.259	1
Ncapd3	0.00861542	-0.625881	0.062	0.172	1
Tbccd1	0.008685	-2.08194	0.125	0.172	1
Vopp1	0.00874931	-1.55129	0.125	0.224	1
Dhcr24	0.00876883	-1.05134	0	0.155	1
Hnrnpk	0.00878367	-1.23853	0.688	0.862	1
Elovl7	0.00884406	-1.75219	0.125	0.276	1
Lin9	0.00886677	-2.04858	0.062	0.172	1
Daglb	0.00890077	-0.547847	0.062	0.155	1
Gpn3	0.00897682	-2.26362	0.062	0.155	1
Gemin6	0.0090079	-1.93422	0	0.121	1
BC052688	0.0090575	-0.900056	0	0.138	1
Ptp4a1	0.00909075	-0.94911	0.125	0.293	1
1300018J18Rik	0.00909636	-2.04679	0	0.155	1
Tnfrsf22	0.00916575	-0.78455	0.125	0.293	1
Commd8	0.00920418	-1.48131	0.25	0.5	1
Chchd6	0.00920869	-1.17924	0	0.121	1
Mthfsd	0.00929669	-1.80924	0.062	0.207	1
Slc11a2	0.00931929	-1.39717	0.25	0.276	1
Coq4	0.00932388	-2.30725	0	0.138	1
Gng7	0.00934505	-1.95301	0.062	0.155	1
Ppp2r5d	0.00939312	-1.71297	0.125	0.397	1
Ndrg3	0.0094677	-2.13278	0.125	0.276	1
Fndc3b	0.00948799	-1.27769	0.188	0.397	1
Smo	0.0095196	-1.19895	0.062	0.172	1
Athl1	0.0095217	-1.08919	0	0.155	1
Gabpb1	0.00959082	-1.6662	0.125	0.414	1
Numbl	0.0095968	-1.20516	0	0.138	1
Zfp36	0.00960781	3.39877	0.75	0.534	1
Ifi47	0.00963483	1.52174	0.75	0.5	1
Psme4	0.00964601	-1.32328	0.188	0.241	1
Tor2a	0.00967497	-1.65187	0.125	0.448	1
Med11	0.00968595	-1.48785	0	0.121	1
Dhrsx	0.00983697	-0.365427	0	0.138	1
Slc23a2	0.00985025	-1.30111	0.125	0.379	1
Ulk3	0.00993434	-0.7619	0.125	0.207	1
Traf7	0.0100245	-1.8915	0.312	0.534	1
Fbxl6	0.0100502	-1.98149	0.188	0.379	1
Pls3	0.0100917	-1.77006	0.438	0.776	1
Fancg	0.0100985	-1.17734	0.062	0.172	1
H2-K1	0.0101009	0.635697	1	0.948	1
Naif1	0.0101264	-0.489809	0	0.138	1
Dock5	0.0101293	-0.392623	0.125	0.155	1
Gpbp1l1	0.0101548	-1.57025	0.25	0.362	1
Psmd2	0.0102183	-1.48675	0.438	0.69	1
Mansc1	0.010243	-1.24221	0.125	0.293	1
Cetn2	0.0102927	-1.71835	0.062	0.345	1
Snf8	0.0103318	-1.24413	0	0.138	1
Ints3	0.0103875	-1.77319	0.312	0.397	1
Neu1	0.0103991	-1.51418	0.188	0.345	1
Parp16	0.0104261	-1.02789	0	0.121	1
Gemin5	0.0104563	-0.893855	0.062	0.19	1
Gtf2i	0.0104717	-1.41584	0.5	0.69	1
Zfp280c	0.0105018	-0.883295	0.062	0.172	1
Ech1	0.0105334	-2.01247	0.438	0.638	1
Taf11	0.0105475	-1.57852	0.062	0.155	1
9530082P21Rik	0.0106441	1.52088	0.875	0.466	1
Dmd	0.010688	-0.423794	0.062	0.19	1
S100a16	0.0107001	-1.14602	0.5	0.845	1
Fert2	0.0107115	-1.63471	0.062	0.259	1
Slc43a2	0.0107287	-0.415245	0	0.19	1
Slc35a1	0.0107862	-2.019	0.125	0.31	1
Kank4	0.0107944	-0.461255	0.062	0.138	1
Tex2	0.0108225	-0.981722	0	0.155	1
Lsm14b	0.0108861	-0.629303	0	0.155	1
Vcpip1	0.0109588	-1.03744	0.062	0.259	1
Vps13d	0.0109639	-1.16482	0.375	0.5	1
Acadm	0.0109659	-2.11333	0.125	0.414	1
Gm1943	0.0109863	-1.51752	0.062	0.155	1
Ppp2cb	0.0109965	-1.47031	0.125	0.276	1
Pin1	0.0110165	-1.33703	0.312	0.431	1
Laptm5	0.011044	-2.02028	0	0.121	1
Kdm4c	0.0110755	-2.10133	0.188	0.362	1
Hps4	0.0111735	-1.50769	0.062	0.172	1
Tada2b	0.0111871	-1.03746	0	0.121	1
Mthfd1	0.0112377	-1.19719	0.188	0.276	1
Serf1	0.0112463	-1.89487	0	0.121	1
AU040320	0.011348	-1.27211	0.25	0.276	1
Fbxl4	0.0113701	-1.9648	0.125	0.19	1
Usp54	0.0113807	-1.96855	0.188	0.414	1
Tmem223	0.0113996	-1.72011	0.25	0.552	1
Dolk	0.0114421	-2.58648	0.062	0.259	1
Pik3c2a	0.0114502	-1.59093	0.312	0.603	1
Prrt4	0.0115981	-0.673042	0	0.121	1
Smpd2	0.0116113	-2.30875	0.062	0.19	1
Lpar4	0.0116296	-1.27792	0	0.138	1
Khdrbs1	0.0116878	-1.82462	0.25	0.362	1
Gsg2	0.0118635	-1.21218	0.062	0.121	1
Mtmr4	0.011878	-0.603056	0	0.138	1
Etfa	0.0118827	-1.95501	0.25	0.448	1
Oxct1	0.0119099	-1.49972	0.062	0.19	1
Crispld1	0.0119112	-1.93959	0.062	0.138	1
Fam195b	0.0119198	-2.12176	0.25	0.448	1
Ei24	0.0119375	-1.48815	0.062	0.155	1
Clip1	0.0119377	-1.96016	0.25	0.414	1
Pgm3	0.0120577	-1.30942	0.125	0.19	1
Ydjc	0.0121295	-1.77227	0.062	0.138	1
H2-T23	0.0122292	1.07439	0.938	0.897	1
Ndst1	0.0123078	-1.3153	0.375	0.534	1
Usp34	0.0123153	-0.768263	0.375	0.414	1
Fastkd5	0.0123248	-1.5143	0	0.138	1
Ankrd26	0.0124209	-0.556831	0	0.172	1
Tstd3	0.0124356	-1.34604	0	0.138	1
Erlin1	0.0127252	-1.47897	0.062	0.207	1
Caap1	0.0127283	-0.928524	0	0.121	1
Zcchc2	0.0127575	-1.02728	0	0.19	1
Mrp63	0.0127748	-1.16218	0.188	0.397	1
Chm	0.0128814	-1.28407	0.125	0.172	1
Pard3	0.0129566	-1.19499	0.125	0.207	1
Ahctf1	0.0129755	-0.572622	0.125	0.328	1
Ypel2	0.0131147	-0.851008	0.188	0.397	1
Slc35a4	0.013131	-2.35142	0.438	0.431	1
Fam173b	0.0131709	-1.18445	0.062	0.138	1
Arglu1	0.0132686	1.35424	1	0.862	1
Tshz1	0.0133098	-0.924231	0	0.138	1
Zswim8	0.0133401	2.15584	0.625	0.293	1
Pcyox1l	0.0133451	-1.76966	0.125	0.172	1
Pdgfc	0.0134194	-1.09048	0.062	0.155	1
P4ha2	0.0135897	-2.15764	0	0.121	1
1810043G02Rik	0.0136728	-0.851385	0	0.138	1
Pigk	0.0137056	-1.52312	0.062	0.328	1
Abcb6	0.0137471	-1.81181	0.062	0.138	1
Nr1d2	0.0138215	-1.09931	0.125	0.328	1
Cobll1	0.0138595	-2.00331	0.188	0.362	1
E030011O05Rik	0.0138727	-1.26146	0	0.121	1
Ccdc66	0.0138838	-1.01922	0.062	0.138	1
Synm	0.0138861	-1.71221	0.188	0.466	1
2610019E17Rik	0.0138966	-1.13871	0	0.103	1
Cdc42ep2	0.0139298	3.88899	0.438	0.086	1
Lysmd1	0.0139934	-2.12684	0	0.138	1
Rpp38	0.0140705	-1.99633	0	0.121	1
Tbc1d4	0.014078	-1.62012	0.188	0.431	1
A630001G21Rik	0.0141127	-0.508962	0	0.103	1
Ktn1	0.0141164	-1.66208	0.375	0.638	1
Tmem55a	0.0142052	-2.44897	0.125	0.276	1
Slc22a8	0.0142898	-1.33658	0.125	0.466	1
Edn1	0.0143893	-2.57452	0.188	0.414	1
A430005L14Rik	0.0144145	-2.2222	0.062	0.172	1
Gch1	0.0144284	-0.542523	0	0.155	1
4922501C03Rik	0.0144381	-0.337846	0.062	0.172	1
Sec13	0.0144404	-1.46655	0.312	0.638	1
Mamld1	0.0145243	-0.644875	0	0.121	1
Nebl	0.0145451	-1.73166	0.125	0.293	1
Polrmt	0.0145656	-1.34949	0.125	0.172	1
Nin	0.0146093	-0.768025	0.188	0.19	1
Zkscan5	0.0146636	-1.58314	0.062	0.155	1
Glt8d1	0.014703	-1.63542	0.125	0.224	1
Trmt2b	0.014713	-1.60986	0.062	0.138	1
Znhit6	0.0147837	-0.56575	0.062	0.138	1
Trub2	0.0148096	-1.03132	0.062	0.138	1
Mterfd1	0.0148282	-1.95711	0.125	0.241	1
Ctbp2	0.0149522	-1.19488	0.188	0.397	1
BC005764	0.0150748	-0.302542	0	0.121	1
Dcaf13	0.0151378	-2.40067	0.25	0.345	1
Tk2	0.0151442	-1.35811	0	0.103	1
Atg10	0.0151592	-1.9979	0.062	0.155	1
Jag1	0.0152866	-1.21194	0.5	0.776	1
Jmjd1c	0.0153571	-1.19285	0.312	0.466	1
Pdcd2l	0.0154265	-1.13039	0	0.103	1
Tbc1d15	0.0155206	-2.28686	0.312	0.397	1
Btbd3	0.015528	-1.14179	0.062	0.431	1
Dnajb1	0.0155321	1.38398	0.812	0.483	1
Sgms1	0.0155391	-1.96226	0.688	0.793	1
Mtrr	0.015567	-1.87715	0.062	0.19	1
Dus1l	0.0156317	-2.46596	0.125	0.276	1
Rps6ka2	0.0156889	-1.39365	0.125	0.155	1
Snx8	0.0157231	-0.8799	0.062	0.138	1
Bnip1	0.015743	-1.72418	0.062	0.138	1
Klf6	0.0157898	-2.11497	0.5	0.655	1
Cish	0.0158562	2.0492	0.5	0.155	1
Hspbap1	0.0158722	-0.593779	0.125	0.224	1
Smndc1	0.015877	-1.45863	0.438	0.517	1
Tspan6	0.0159149	-1.96209	0.188	0.345	1
Glce	0.01598	-1.22009	0.062	0.207	1
Rnf8	0.0160164	-2.38834	0.125	0.172	1
Atp11a	0.0160739	-1.18531	0.188	0.31	1
1700012B15Rik	0.0161413	-1.09514	0	0.155	1
Gtf2a1	0.016213	-1.15775	0.25	0.293	1
Tbck	0.0162323	-0.941093	0.062	0.138	1
Wdr7	0.0162612	2.37805	0.5	0.155	1
Dhx8	0.016421	-1.79995	0.062	0.19	1
Galnt7	0.016455	-1.50964	0.062	0.172	1
Cd24a	0.0164553	3.96273	0.438	0.103	1
Uchl3	0.0164795	-2.14527	0.125	0.276	1
Dgcr6	0.0165263	-2.06883	0.062	0.276	1
Gm6793	0.0165341	-1.78739	0.5	0.707	1
Neat1	0.016582	-1.67284	0.438	0.69	1
Armcx2	0.0166053	-1.90715	0.312	0.397	1
A230046K03Rik	0.0166451	0.546749	0.938	0.948	1
Abl1	0.0166882	1.91892	0.562	0.172	1
Riok1	0.0167234	-1.50276	0.188	0.241	1
Slain2	0.0167706	-1.11235	0.062	0.172	1
Ube2l6	0.0168126	2.1835	0.75	0.534	1
Lonp1	0.0168647	-1.545	0.188	0.241	1
Mmp15	0.0169528	2.59293	0.5	0.155	1
Zfp760	0.0170359	-1.21828	0	0.224	1
Cbx8	0.0170502	-1.56691	0	0.103	1
Tubd1	0.017199	-1.44446	0	0.138	1
B3gnt1	0.0172215	-1.85115	0.062	0.259	1
Cdc40	0.0172404	-0.973058	0.062	0.138	1
Fam35a	0.0172502	-1.20117	0	0.121	1
Zdhhc6	0.0172693	-1.96645	0.188	0.328	1
Tcerg1	0.0172967	-1.0653	0.125	0.293	1
Pdcd6ip	0.0173023	-1.61015	0.438	0.621	1
Nt5dc2	0.0173068	-0.710066	0	0.103	1
Ctsa	0.0173194	-1.24524	0.375	0.69	1
Suv39h1	0.0173361	-1.64469	0.125	0.207	1
Gatsl3	0.0173468	-2.38101	0.125	0.328	1
Phldb2	0.0174336	-1.32309	0.25	0.293	1
Rnaseh2a	0.0174385	-1.48845	0.312	0.328	1
Trim23	0.017458	-0.303263	0.062	0.138	1
Fam69b	0.0175156	-1.2871	0	0.121	1
Dcaf7	0.0175365	-1.4336	0.375	0.603	1
Gorasp1	0.0175575	-0.773734	0	0.121	1
1700052K11Rik	0.0175858	-1.26462	0.062	0.121	1
Sh3tc1	0.0176908	1.47279	0.625	0.259	1
Zfp275	0.0177037	-0.795036	0	0.121	1
Ssfa2	0.0177441	-2.20214	0.25	0.448	1
Ppil4	0.0177732	-2.77016	0.125	0.31	1
Gnb1l	0.017913	-0.418664	0.062	0.121	1
2310039L15Rik	0.0179463	0.749508	0.812	0.517	1
Zcchc8	0.0180808	-1.50112	0.25	0.379	1
Dcbld1	0.018154	-1.99095	0.188	0.241	1
Cyb561d2	0.0181785	-1.24475	0	0.103	1
Htatip2	0.0181839	-1.64538	0	0.121	1
Arih1	0.0182017	-1.40746	0.312	0.293	1
Gm14440	0.0182564	-2.25435	0.125	0.345	1
Ttc8	0.0183987	-1.49829	0	0.138	1
Nup107	0.0184298	-1.80146	0.062	0.172	1
1110038F14Rik	0.0184358	2.51017	0.625	0.259	1
Mrps18a	0.018439	2.10445	0.625	0.328	1
Ephx1	0.0184616	-2.99667	0.125	0.293	1
Gm12250	0.0184674	2.10073	0.625	0.224	1
Slc25a10	0.0185525	-1.19761	0.062	0.19	1
Bmf	0.0185902	-1.08278	0	0.138	1
H2-Aa	0.0186401	3.83971	0.438	0.138	1
Ankrd13d	0.0186874	-2.23838	0	0.103	1
Adamtsl2	0.0187195	-1.23945	0.125	0.224	1
Wdr73	0.0187467	-1.72781	0	0.138	1
2310003H01Rik	0.018824	-1.2696	0.062	0.138	1
Sertad3	0.0188405	-2.31757	0.062	0.121	1
Ghdc	0.0188803	-1.77655	0.438	0.5	1
Nbeal2	0.0189157	-1.19616	0.188	0.293	1
Heatr5b	0.0190514	-0.386811	0.062	0.155	1
Cenpq	0.0190636	-1.10749	0	0.103	1
Eps8l2	0.0190769	-2.48713	0.125	0.259	1
Ncapg	0.0191249	-0.788151	0.062	0.121	1
Sppl2a	0.0191451	-1.39283	0.25	0.483	1
Jam3	0.0191514	3.46874	0.5	0.138	1
Sike1	0.0192032	-1.59634	0.25	0.397	1
Pcdhgb4	0.0192407	-0.918913	0	0.103	1
Armc6	0.0193104	-2.34524	0.062	0.138	1
Park7	0.0193768	-0.754287	0.438	0.69	1
Slc2a8	0.019396	-1.54615	0.062	0.138	1
Nid2	0.0194053	-1.42767	0.188	0.483	1
Ralgapb	0.0194438	-1.00943	0	0.155	1
6720401G13Rik	0.019478	1.97277	0.625	0.293	1
2610034B18Rik	0.0195036	-1.79629	0.062	0.121	1
Zfp488	0.0195059	0.419273	1	0.983	1
Slc39a10	0.0195083	-1.468	0.375	0.672	1
Ttc17	0.0195295	-0.731228	0	0.121	1
Rbm42	0.0195647	-1.74869	0.312	0.5	1
Psmb9	0.0195972	1.66143	0.75	0.586	1
Cox15	0.0196657	-0.431277	0.062	0.241	1
Mgll	0.0196713	3.24834	0.438	0.103	1
Recql	0.0197526	-1.55585	0.062	0.172	1
Acsl3	0.019766	-1.17564	0	0.121	1
Zfp35	0.0198146	-0.737114	0.062	0.121	1
Zbtb18	0.0199181	-0.507694	0	0.121	1
Cep97	0.0200253	-0.485631	0.062	0.259	1
Chmp5	0.0200675	-1.73249	0.438	0.69	1
Noc2l	0.0200715	-0.695809	0.062	0.155	1
Slc40a1	0.020175	-1.9037	0.375	0.603	1
Hebp1	0.0202072	-0.867842	0	0.103	1
Stom	0.0202361	-2.01318	0.312	0.483	1
Bsg	0.0203062	-1.24458	0.625	0.983	1
Pitpnm2	0.0203214	2.31934	0.625	0.241	1
Fam132a	0.0203631	-1.92089	0	0.103	1
Meis2	0.0203641	-0.487149	0	0.138	1
Zfp362	0.0204521	-1.30424	0.125	0.31	1
Cep135	0.0204771	-1.02879	0	0.121	1
Irf6	0.0204803	-1.86671	0	0.121	1
Arid4b	0.020482	-1.29414	0.188	0.414	1
Hdlbp	0.0204878	-1.62404	0.562	0.586	1
Serping1	0.0205548	2.94669	0.375	0.034	1
Gm12216	0.0205557	5.33799	0.438	0.052	1
Cpt2	0.0206055	-2.49563	0.062	0.293	1
Lrrc41	0.0206884	-1.51409	0.125	0.345	1
Gnb5	0.0206999	-1.17359	0	0.121	1
Uqcrc2	0.0207507	-1.93465	0.188	0.448	1
Jak1	0.020751	-1.85103	0.562	0.552	1
Cdkn1c	0.0208057	-1.47459	0	0.121	1
Pvr	0.0208667	-1.66506	0.312	0.362	1
Snrpn	0.020918	-0.8931	0	0.103	1
Ppp4r2	0.0209825	-1.19474	0.062	0.172	1
Rnft1	0.0210362	-1.03731	0.062	0.138	1
Thap2	0.0210393	-0.458143	0	0.155	1
Naa38	0.021122	-1.49432	0.25	0.534	1
Lrrc4	0.0212042	-0.427384	0	0.121	1
Oxld1	0.0213694	-1.65149	0	0.103	1
Plat	0.0214556	-1.85302	0.438	0.69	1
Vps39	0.0218348	-1.54511	0.188	0.31	1
Baiap2	0.0218758	-1.5612	0.312	0.5	1
Fam181b	0.0219066	-1.51685	0.062	0.103	1
Pex7	0.0219769	-0.898597	0	0.103	1
Ap3s2	0.0220596	-0.723054	0	0.138	1
Ifi27l1	0.0220679	-1.38126	0.312	0.655	1
Wdr62	0.0221133	-1.0216	0.062	0.121	1
Zfyve21	0.022307	-1.85474	0.125	0.31	1
Gm14207	0.0223175	-1.2031	0	0.103	1
Samsn1	0.022472	-1.24022	0.062	0.103	1
Zfp444	0.0225655	-1.6912	0.188	0.293	1
Eogt	0.0226467	-1.14418	0.562	0.931	1
Csnk1a1	0.0227062	-1.72445	0.5	0.638	1
Rpl8	0.0227266	-0.799002	0.875	1	1
Dixdc1	0.0227313	-0.986141	0	0.121	1
Zc3h13	0.0227836	-1.14736	0.25	0.362	1
Slc35f5	0.0228648	-2.41114	0.25	0.362	1
Tmem106b	0.0229239	-1.26631	0.125	0.293	1
Abhd13	0.0229326	-0.265644	0	0.103	1
Syap1	0.0229971	-1.75198	0.125	0.207	1
Zscan22	0.0230519	-1.98165	0	0.103	1
Trerf1	0.0230938	-0.664315	0.062	0.121	1
Syce2	0.0231111	-1.35124	0.062	0.121	1
Dph5	0.0232381	1.00296	0.938	0.793	1
Fhl1	0.0232677	-1.96311	0	0.121	1
LOC100503496	0.0232906	-0.367532	0	0.121	1
Lrrc18	0.0233116	-2.38607	0	0.103	1
Rad50	0.0234171	-1.19326	0.125	0.155	1
Hmgb2	0.0234746	-1.70804	0.312	0.5	1
Foxn2	0.0234994	-1.00903	0.125	0.241	1
Ssr4	0.0235279	-1.55039	0.5	0.69	1
Lrrc42	0.023558	-1.06486	0.062	0.207	1
Klhl23	0.0235904	-0.326041	0	0.121	1
Akap8	0.0236297	1.44379	0.75	0.379	1
Armcx6	0.0238044	-1.68814	0.062	0.138	1
Rpl13a	0.0238464	0.416785	1	0.966	1
Cxcl10	0.0238529	1.59665	0.375	0.034	1
St3gal3	0.0239104	-0.905749	0	0.103	1
Nubpl	0.0240107	-2.46797	0.062	0.172	1
Rpe	0.0240601	-1.47173	0.125	0.31	1
Pfkl	0.0241576	-1.74365	0.5	0.603	1
Nadsyn1	0.0243466	-0.883463	0	0.103	1
Saal1	0.0245422	-0.399081	0.062	0.138	1
Tmcc1	0.0246246	-0.875767	0	0.103	1
Cp	0.0246523	-1.96079	0.5	0.655	1
Egln2	0.0247206	-1.08901	0.25	0.5	1
Gm15645	0.0247663	1.12128	0.875	0.69	1
Sspn	0.0247879	-1.34761	0	0.103	1
Hipk3	0.024795	-1.12771	0.375	0.534	1
Mepce	0.0249099	-1.07872	0	0.155	1
Apbb2	0.0249224	1.38066	0.938	0.672	1
Apoa2	0.0252031	-1.2019	0	0.103	1
Ap4m1	0.0252044	-0.454067	0	0.103	1
Nudcd1	0.0252363	-1.22571	0.062	0.138	1
Vdac3	0.0253338	-1.9584	0.375	0.552	1
Irgq	0.0254003	-0.388013	0.125	0.241	1
E2f4	0.025486	1.83622	0.5	0.224	1
Larp7	0.0254893	-1.90549	0.25	0.293	1
Dopey2	0.0255107	-0.858792	0	0.172	1
Cstf3	0.0255517	-1.93088	0.062	0.328	1
Lyrm5	0.0255619	-1.15572	0.188	0.19	1
Fam118b	0.025582	-2.1802	0.188	0.397	1
Adss	0.0255989	-2.19467	0.312	0.448	1
Cars2	0.0256048	-2.207	0.062	0.172	1
1700017B05Rik	0.0256113	-0.76382	0.062	0.138	1
Rad51ap1	0.0256255	-0.913274	0.062	0.121	1
Pomt1	0.0256406	-0.982495	0	0.121	1
Bora	0.0256455	-0.607079	0	0.103	1
Tada1	0.0256539	-1.99203	0.188	0.345	1
Ppp1r15b	0.0257262	-1.33266	0.312	0.414	1
Gm2a	0.0257606	-1.6929	0.312	0.379	1
Smyd3	0.0257842	-1.2119	0.125	0.224	1
Zfp628	0.0258187	-0.615102	0	0.103	1
Irak2	0.0259338	-1.79714	0.25	0.397	1
Oard1	0.025974	-2.69248	0.125	0.224	1
Zfp827	0.0260409	-0.442596	0.062	0.155	1
Gatc	0.0261847	-1.76058	0.062	0.172	1
Atg9a	0.026256	-0.800746	0.062	0.397	1
Trmt6	0.026354	-0.966477	0.062	0.121	1
Zbtb14	0.0263876	-1.35858	0.188	0.259	1
Zkscan6	0.0263981	-0.706306	0	0.121	1
Nsun4	0.026402	-1.14476	0.125	0.138	1
Mrps31	0.0264788	-1.05308	0.062	0.155	1
D130040H23Rik	0.0264994	-1.12822	0.188	0.345	1
Slc4a7	0.0265799	-0.549729	0	0.103	1
Agap1	0.02681	-0.848173	0.125	0.31	1
Podxl	0.0268523	0.632175	1	0.897	1
Psma8	0.0269249	-2.43204	0.062	0.138	1
Phospho2	0.0269387	-1.60791	0.062	0.103	1
Rsbn1	0.026948	-0.574195	0.125	0.207	1
Snip1	0.026966	-1.30451	0.062	0.172	1
Dzip3	0.0269817	-0.408806	0.062	0.103	1
Shroom1	0.0270247	-1.07624	0.125	0.397	1
Polr2e	0.0270491	-1.63873	0.375	0.517	1
Isyna1	0.0271119	-1.78532	0.438	0.638	1
Kif20a	0.0271486	-1.11851	0.062	0.138	1
Dhx37	0.0271691	-0.365232	0.312	0.379	1
Rprd1a	0.0271887	-0.609412	0.062	0.172	1
Ccdc71l	0.027222	-0.58872	0.062	0.121	1
E130309D02Rik	0.0273428	-0.782314	0.062	0.121	1
Prkaca	0.0273606	1.08764	0.562	0.276	1
Fry	0.02741	-1.4535	0.688	0.793	1
Ttc21b	0.0274942	-0.940973	0.062	0.103	1
Pum1	0.0276065	-1.3512	0.188	0.431	1
Timm22	0.0277219	-1.39819	0.125	0.224	1
Gmpr	0.0277798	-1.64857	0.188	0.414	1
Aaed1	0.0278298	-1.55864	0.188	0.414	1
Arl6ip1	0.0279175	-1.58292	0.375	0.655	1
Gm15910	0.0279177	-0.701742	0.125	0.19	1
Tmc7	0.0279189	-1.17525	0.062	0.155	1
Gcsh	0.0279621	-1.74878	0.125	0.293	1
Gnpda1	0.0279631	-2.40401	0.062	0.155	1
Zfp524	0.0280251	-2.62795	0	0.103	1
Elp4	0.0280291	-0.390587	0.062	0.103	1
Jam2	0.0280397	-1.51414	0.312	0.621	1
Nudt13	0.028097	-1.25683	0.188	0.224	1
Sh3bp5	0.0280986	1.14418	0.688	0.397	1
Pycard	0.0281548	1.50422	0.438	0.155	1
Lins	0.0282557	-0.395832	0.125	0.19	1
5530601H04Rik	0.0283562	-0.80024	0.125	0.224	1
Aars2	0.028418	-0.955574	0.062	0.155	1
Afg3l2	0.0284549	-1.51011	0.188	0.345	1
Gprasp1	0.0284726	-0.404912	0	0.155	1
Dnajb9	0.0286687	-2.13849	0.312	0.534	1
Ppfibp1	0.028706	-1.19244	0.5	0.741	1
Mkrn1	0.0287437	-1.31288	0	0.121	1
Abcb7	0.0288527	-0.527946	0.125	0.19	1
Cybrd1	0.0289456	0.538834	0.75	0.362	1
Adck1	0.0289676	-0.620926	0	0.103	1
Cachd1	0.0290291	-0.428477	0	0.121	1
Tram2	0.0295219	-1.39678	0.125	0.31	1
Pigt	0.0295651	-0.571118	0.062	0.138	1
Mapk8ip3	0.0295653	-1.07936	0.188	0.431	1
Btbd9	0.0296226	1.66083	0.562	0.293	1
Slc9a1	0.0297275	-0.847806	0.25	0.345	1
Hprt	0.0297616	-1.46723	0.438	0.603	1
Prkg1	0.0298512	-0.368447	0.062	0.207	1
Clpp	0.029877	-2.30031	0.25	0.397	1
Rbl1	0.0300034	-1.2264	0.062	0.138	1
Acat2	0.0300064	-1.68304	0.062	0.224	1
Psma2	0.0301702	-1.70731	0.5	0.69	1
Plekhg5	0.030538	1.18014	0.688	0.5	1
Grcc10	0.0306371	-0.849064	0.438	0.759	1
Wdr92	0.0306501	2.51173	0.75	0.569	1
Trak2	0.0306627	-0.902656	0.125	0.379	1
Plcd3	0.0307205	-1.46378	0.062	0.103	1
Mgmt	0.0307247	-1.67084	0.062	0.293	1
Sde2	0.0308357	-1.97857	0.188	0.207	1
Nrip1	0.0309103	-0.819192	0	0.103	1
Fam120c	0.0309999	-0.628412	0	0.155	1
Nde1	0.0310774	-2.1748	0.312	0.483	1
Bcs1l	0.0310837	-1.27453	0.062	0.103	1
Map1lc3a	0.0311816	-1.53859	0.188	0.466	1
Anapc2	0.0312493	-1.26437	0.188	0.517	1
Dpf2	0.0312792	-0.90017	0.312	0.603	1
Npnt	0.0313268	-0.643824	0	0.121	1
Bin3	0.0315019	-2.31388	0.125	0.241	1
Ces2e	0.0315784	3.54159	0.312	0	1
Nupl1	0.0315785	-1.30035	0.125	0.207	1
Xrcc1	0.0316325	-1.50001	0.125	0.259	1
Gtse1	0.0317738	-0.906115	0.062	0.121	1
Echdc1	0.0318223	-1.36271	0.188	0.31	1
Cd27	0.0318268	-0.510196	0	0.103	1
Kdm5d	0.0319836	-0.691211	0	0.121	1
Zfp748	0.0321292	-0.492322	0	0.103	1
Cops5	0.0321362	-2.45534	0.25	0.431	1
Ssrp1	0.0321648	-1.56098	0.312	0.5	1
Gatm	0.0321749	-2.59585	0.375	0.5	1
Mrpl22	0.0321841	-2.14062	0.188	0.362	1
Pdzd11	0.0322324	-1.32112	0.188	0.448	1
Fstl1	0.0322396	-2.17277	0.125	0.31	1
B4galt7	0.0323114	-1.7733	0.125	0.207	1
AI480653	0.0323592	-0.496841	0	0.103	1
Rps15a-ps6	0.0323666	-0.806534	0.562	0.845	1
Sertad2	0.0323798	-1.38239	0.312	0.621	1
Pola2	0.0324461	-1.51086	0.188	0.241	1
Dennd4a	0.0325985	-0.605026	0.125	0.155	1
2310008H04Rik	0.0329111	-2.01422	0.25	0.19	1
Zfp11	0.0330597	0.666837	0.938	0.81	1
Gm14306	0.033126	-0.519282	0	0.121	1
Nrp2	0.0331433	1.10363	0.5	0.328	1
Rasa2	0.0331693	-0.529141	0	0.155	1
Nipa2	0.0331804	-1.35118	0.125	0.276	1
Dcun1d4	0.033215	-1.23532	0	0.103	1
Sh3bp4	0.0332382	-1.40896	0.438	0.586	1
Ctsl	0.0332813	-1.16975	0.5	0.776	1
Fut4	0.0333524	1.83582	0.375	0.103	1
Fads1	0.0333565	-1.38617	0.188	0.276	1
Rnf26	0.0333862	-0.470266	0	0.103	1
Lef1	0.0336709	-1.03336	0.5	0.793	1
Gnptab	0.0337083	-0.56991	0	0.121	1
Akap10	0.033777	-0.740778	0.062	0.207	1
Slc22a5	0.0339885	-1.79484	0.062	0.207	1
Mcph1	0.0340609	-0.824586	0.125	0.172	1
Ccnb1	0.0341362	-0.879635	0.062	0.138	1
D330041H03Rik	0.0343809	1.48165	0.688	0.552	1
Tmem237	0.0344078	-2.4035	0.062	0.224	1
Lin7c	0.0347192	-1.44147	0.188	0.293	1
Eps8	0.0348006	-1.63808	0.062	0.155	1
Zc3h7a	0.0348653	2.52129	0.688	0.569	1
Fbln5	0.0348725	-1.69219	0	0.103	1
Ccdc82	0.0348889	0.477167	1	1	1
Egr1	0.0349475	1.4332	0.5	0.19	1
Moap1	0.0349693	-1.5147	0.125	0.19	1
Iba57	0.03503	-0.348872	0	0.103	1
Mpg	0.0350352	-1.41939	0.25	0.362	1
Glod4	0.0351312	-2.20087	0.625	0.655	1
Tgs1	0.0353456	-1.3451	0.125	0.328	1
Nup133	0.035399	-1.16396	0.312	0.414	1
Tsen2	0.0354985	-1.8108	0.062	0.121	1
Dennd1b	0.0355135	-0.351589	0	0.138	1
Ppp1r37	0.0355403	-0.666463	0.062	0.172	1
Fitm2	0.0356813	-0.596329	0.062	0.121	1
Nap1l1	0.0358402	-1.87477	0.812	0.879	1
Cul3	0.0358948	-1.07891	0.188	0.328	1
Entpd5	0.0359936	-0.971638	0.062	0.121	1
Isy1	0.0360444	-1.43984	0.062	0.259	1
Sema4b	0.0362982	0.275485	0.438	0.138	1
Zfp90	0.0363543	-1.85635	0.125	0.224	1
Slc19a1	0.0364229	-0.833297	0.062	0.103	1
Pbxip1	0.0365001	0.732655	0.625	0.276	1
Lrp8	0.036563	-1.38911	0.188	0.397	1
Zfp397	0.0369863	-1.24209	0.125	0.155	1
Mettl4	0.0370266	-0.359524	0.062	0.103	1
Zfand1	0.0370284	-1.74065	0.062	0.103	1
Gpx7	0.0371101	-1.93434	0.188	0.414	1
Slc38a5	0.0371261	-1.83593	0.188	0.448	1
Lars2	0.0371894	0.388087	1	1	1
Abhd14b	0.0372016	-2.51189	0.125	0.276	1
Nme6	0.0372862	-2.94602	0.125	0.155	1
Taf9b	0.0372945	-2.31167	0.188	0.31	1
Tbl2	0.0373949	-1.47367	0.125	0.207	1
Gm16702	0.0374581	0.689067	1	0.983	1
Dmxl1	0.0374906	-0.250674	0.188	0.155	1
Ripk3	0.0375155	-0.754711	0	0.103	1
Ap3b1	0.0376571	-1.50536	0.25	0.448	1
Ccna2	0.0377562	-1.54174	0.125	0.138	1
Fdps	0.0377744	-2.10457	0.25	0.362	1
Psmd7	0.0377784	-1.88661	0.312	0.466	1
Supt16	0.0378807	-1.11162	0.562	0.603	1
Btg1	0.0379423	0.598754	0.75	0.431	1
Nat9	0.0379444	-1.5549	0.062	0.155	1
Alg2	0.0381162	-1.84781	0.125	0.259	1
Cog8	0.0383241	-0.898978	0.188	0.466	1
Asb8	0.0383327	-1.99933	0.188	0.224	1
Dynlt3	0.0383725	-1.38592	0.188	0.483	1
Ccdc104	0.0383987	-1.6652	0.125	0.241	1
Mlph	0.0384213	-1.34269	0.062	0.172	1
Ormdl3	0.0384655	1.68106	0.438	0.138	1
Me3	0.0385492	1.26274	0.312	0.086	1
Atpaf2	0.0386035	0.639772	0.688	0.379	1
Exd2	0.0387892	1.62413	0.438	0.086	1
1110034G24Rik	0.0388293	-1.94176	0.188	0.345	1
Mustn1	0.0388711	-1.50597	0	0.103	1
Tbc1d19	0.0388737	-1.99377	0.125	0.259	1
H2-Q4	0.0389419	0.694968	0.938	0.69	1
Rps15a	0.0389898	-0.807992	0.688	0.879	1
Wars	0.0389933	2.46688	0.625	0.397	1
Per2	0.039021	-0.555342	0	0.121	1
Adrb2	0.0390669	-1.73079	0.062	0.276	1
Nme7	0.0391443	-0.53432	0.25	0.276	1
Col13a1	0.0391733	1.18132	0.312	0.017	1
Tmem192	0.0394513	-1.68291	0.062	0.121	1
Trim36	0.0394763	0.34233	0.5	0.276	1
Tpd52	0.0396002	-1.89582	0.375	0.483	1
Vps53	0.0396631	-1.17512	0.062	0.293	1
Tspyl1	0.0396724	-1.63535	0.125	0.414	1
Gpcpd1	0.039753	-0.750416	0.625	0.879	1
Fra10ac1	0.0398121	-1.31507	0.062	0.19	1
2610008E11Rik	0.0399916	-0.907871	0.062	0.155	1
Tti2	0.0402288	-2.04545	0.125	0.138	1
Josd2	0.0402525	-1.82361	0.188	0.362	1
Jun	0.0402797	1.44436	0.875	0.707	1
Mob3b	0.0406021	-0.615584	0.125	0.172	1
Thrsp	0.040734	3.86256	0.312	0.034	1
Anxa7	0.040761	-1.55668	0.812	0.741	1
Rpl7l1	0.0407904	-1.62243	0.688	0.672	1
Fam149b	0.0408499	-1.92196	0.25	0.241	1
Unc13b	0.0409377	-1.05126	0.25	0.328	1
Naa16	0.0411699	-0.751533	0.188	0.155	1
Trmt10b	0.0412948	-0.936357	0.062	0.103	1
Akip1	0.0414685	-2.20857	0.125	0.241	1
Aif1l	0.0415342	-2.24145	0.125	0.155	1
Nelfa	0.0415602	-1.5449	0.125	0.414	1
Sc4mol	0.0416232	-1.80108	0.188	0.362	1
Agfg1	0.0416973	-0.709921	0.188	0.207	1
Pik3ip1	0.041809	-2.22549	0.25	0.431	1
E130308A19Rik	0.0418894	-0.257115	0	0.103	1
Abhd6	0.0419331	-1.58558	0.125	0.276	1
Yipf2	0.0420721	-1.3226	0.062	0.259	1
Il15ra	0.042174	0.691504	0.562	0.172	1
1700008J07Rik	0.0422065	-0.473445	0	0.138	1
Taf6l	0.0422285	-1.60596	0	0.103	1
Col4a3bp	0.0422471	-1.39231	0.438	0.655	1
Gje1	0.0422498	1.17053	0.625	0.362	1
Gt(ROSA)26Sor	0.0422927	-1.90223	0.125	0.259	1
U2surp	0.0424179	-1.15846	0.438	0.569	1
Pithd1	0.0424436	-2.29483	0.062	0.138	1
Hexdc	0.0424908	-1.21209	0	0.103	1
Creld2	0.0426745	-1.62166	0.25	0.448	1
Dhrs13	0.0426922	-2.37355	0.062	0.121	1
Gtf2e1	0.0427601	-1.28514	0.125	0.172	1
Loh12cr1	0.0428055	-2.39793	0.188	0.19	1
Nup43	0.0428715	-2.00937	0.125	0.138	1
Tyr	0.0429883	0.391541	1	0.948	1
Rbm14	0.0430065	-1.66569	0.188	0.362	1
Foxj2	0.0431046	2.65921	0.438	0.155	1
Inpp1	0.0431639	-2.10395	0.062	0.241	1
Helb	0.043212	-0.346915	0.062	0.172	1
Pde7b	0.0432775	-0.616064	0.25	0.31	1
Plod3	0.0434196	-1.31298	0.375	0.552	1
Abcd4	0.0435729	-1.6563	0.125	0.241	1
Plekha1	0.0436578	-1.82699	0.312	0.345	1
Fam13c	0.0437401	-1.89252	0.5	0.603	1
Bloc1s1	0.0438142	-1.29849	0.25	0.552	1
Cdc37l1	0.0440354	-1.21371	0.125	0.224	1
Bub3	0.0443231	-1.33347	0.438	0.586	1
Hey1	0.0443267	-3.2007	0.125	0.207	1
Stx2	0.0443526	3.04308	0.438	0.224	1
Heatr1	0.0444229	-0.335168	0.062	0.138	1
Bcat2	0.0444306	-1.34667	0.125	0.397	1
Plk1	0.0444463	-1.27974	0.062	0.121	1
Ddit4	0.0445585	-0.554049	0.5	0.776	1
Amd2	0.0445857	-2.711	0.312	0.448	1
Hdac6	0.0446561	-0.991864	0.062	0.224	1
Tarsl2	0.0446588	-0.85113	0	0.103	1
Rnd1	0.0447213	0.771898	0.438	0.241	1
Rnf113a2	0.044828	3.91038	0.375	0.086	1
Ankrd52	0.04509	-0.640678	0.188	0.293	1
Prdx1	0.0452852	-0.858629	0.688	0.897	1
Cep170	0.0453193	-0.764978	0.312	0.345	1
Dleu2	0.0453526	-0.670946	0.062	0.138	1
Dpm2	0.045512	-1.61357	0.188	0.379	1
Rps4y2	0.0456147	-1.26935	0.25	0.569	1
Spg11	0.0457161	-0.594763	0.125	0.19	1
Khk	0.0457331	-2.0487	0.062	0.241	1
Kansl2	0.0457667	-1.31463	0.188	0.224	1
Agap3	0.0459144	1.12183	0.688	0.259	1
Kdm1b	0.0459787	-0.506637	0.062	0.138	1
Zfand4	0.0460191	-1.16601	0	0.103	1
Taf6	0.0460857	-1.64962	0.125	0.293	1
Plgrkt	0.046412	1.04167	0.375	0.069	1
Dysf	0.0464993	1.45464	0.688	0.431	1
Usp53	0.0466196	-1.19163	0.188	0.414	1
Lancl1	0.0467096	-1.57569	0.125	0.31	1
Ppap2b	0.0469376	2.1386	0.5	0.276	1
Gltp	0.0469941	-2.00625	0.375	0.552	1
Parp14	0.0469973	1.19906	0.688	0.466	1
Dcdc2c	0.0471631	0.73755	0.938	0.845	1
Tkt	0.047165	-1.64204	0.375	0.5	1
Elk3	0.0471905	1.46896	0.812	0.603	1
Wwc2	0.0472455	-1.31194	0.312	0.379	1
Gdi2	0.0472645	-1.54186	0.562	0.672	1
Inip	0.0472701	-1.10492	0.125	0.19	1
C430049B03Rik	0.0473714	-0.601959	0	0.103	1
Ascc1	0.0473928	-3.16241	0.125	0.19	1
P4hb	0.0474988	-1.1681	0.625	0.845	1
Fgd5	0.0475014	-1.32202	0.438	0.707	1
Gtf2e2	0.0475153	-1.30505	0.188	0.431	1
Mocs2	0.0476905	-2.05787	0.188	0.241	1
Cry1	0.047787	-0.984132	0.062	0.138	1
Fam203a	0.0479077	-0.532947	0.062	0.103	1
Scrn2	0.0480618	-1.61651	0.062	0.138	1
Tmem123	0.0480634	-1.32287	0.375	0.483	1
Dync1li1	0.0480798	-1.46946	0.375	0.448	1
Arf4	0.0481143	-1.0054	0.562	0.776	1
Pinx1	0.0482697	-1.14151	0.062	0.155	1
Leprel2	0.0482791	0.327573	0.625	0.172	1
Hhat	0.048456	-0.553155	0.062	0.138	1
Gabpb2	0.048502	-0.672104	0.5	0.31	1
Gm17644	0.0485311	1.19998	0.938	0.931	1
Hnrnpf	0.0487451	-0.918481	0.688	0.81	1
Mier2	0.0489671	-1.42173	0.125	0.121	1
Cxcl11	0.0490053	2.11676	0.312	0.086	1
Tnrc6c	0.049126	-0.953558	0.375	0.448	1
Polg	0.0492036	-1.24036	0.25	0.31	1
Plekhm2	0.0494723	-1.15785	0.062	0.31	1
Vmn2r-ps129	0.0494946	0.860218	1	0.897	1
Kri1	0.0495357	-1.12858	0.188	0.172	1
9830132P13Rik	0.0496138	0.303013	0.5	0.155	1
Nrp	0.0497434	-0.636601	0.062	0.121	1
A430090L17Rik	0.0502062	-0.312508	0.062	0.121	1
Crybg3	0.0502408	-1.01689	0.188	0.397	1
Sp100	0.0503105	0.525047	0.812	0.586	1
Mcrs1	0.0503791	-1.45158	0.312	0.466	1
Mid1ip1	0.0504116	-1.75498	0.062	0.138	1
Paics	0.0504485	-2.22494	0.375	0.466	1
Elmod2	0.0504943	-0.774475	0.062	0.103	1
Atl3	0.0505233	-1.0771	0.25	0.466	1
Hist2h2aa1	0.0507702	-2.01999	0.188	0.345	1
Cpped1	0.0508171	-1.61889	0.125	0.293	1
Fnbp1	0.0508219	-0.426644	0	0.121	1
Tpd52l1	0.0508387	-2.126	0.188	0.328	1
Zmym5	0.0508716	1.29526	0.625	0.448	1
Pcgf1	0.0511	-1.44223	0.062	0.103	1
Mir703	0.0511429	-1.35916	0.188	0.397	1
D2Wsu81e	0.0511852	-0.998656	0.062	0.259	1
Prkag2	0.0511888	-1.07495	0	0.103	1
Sipa1l2	0.0512489	1.72353	0.625	0.345	1
Ier3	0.0513334	2.66357	0.75	0.586	1
Zdhhc8	0.0513966	-0.902958	0.062	0.207	1
Commd3	0.051437	-1.70686	0.312	0.448	1
Pradc1	0.0514737	-0.834516	0.062	0.121	1
Gm19757	0.0515785	0.562384	0.875	0.621	1
Pik3c2b	0.0515983	1.72816	0.688	0.414	1
Prkch	0.0516139	2.23275	0.688	0.431	1
Got2	0.0516173	-1.57687	0.312	0.448	1
Asxl1	0.0517472	0.996177	0.5	0.328	1
Kctd3	0.0519415	-0.916931	0.25	0.138	1
Gm5595	0.0519447	0.824322	0.75	0.431	1
Fnip2	0.0520537	-1.06922	0.25	0.328	1
Rrp1	0.0521583	-1.10486	0.375	0.672	1
Brpf1	0.0522575	-1.1865	0.125	0.259	1
Rpap2	0.0523942	-1.16565	0.062	0.19	1
Pcbp2	0.0524601	-0.81588	0.625	0.81	1
Mmp25	0.052536	-1.78878	0.062	0.172	1
0610010B08Rik	0.0525726	1.98246	0.5	0.224	1
Gbp8	0.0525972	1.67241	0.312	0.034	1
Psg28	0.052598	0.560434	0.625	0.345	1
Aldh2	0.0526323	1.07881	0.688	0.5	1
AU041133	0.052781	-0.660286	0.062	0.121	1
Zufsp	0.0527998	-1.47718	0.125	0.207	1
Prune2	0.0528639	-0.784459	0.062	0.138	1
Ttc4	0.0529129	-2.09694	0.25	0.31	1
Cyp26b1	0.0529578	3.04313	0.312	0	1
Pglyrp1	0.0530222	-0.876898	0.5	0.759	1
Cd74	0.0530907	1.99249	0.688	0.362	1
Mettl8	0.0531223	-0.52856	0.062	0.121	1
Chuk	0.0531558	-0.936892	0.25	0.224	1
Bcorl1	0.0532027	-0.695607	0.125	0.259	1
S100a13	0.0532581	1.0867	0.812	0.638	1
Rmnd5b	0.0533067	-1.59414	0.312	0.414	1
Car13	0.0533221	-1.35917	0.062	0.19	1
Galnt4	0.0533338	-1.18527	0.062	0.172	1
Ubxn8	0.0536978	-1.27005	0.188	0.241	1
Ubd	0.0537529	3.51298	0.375	0.121	1
Mylip	0.0538197	2.69788	0.25	0.034	1
Tpx2	0.0538544	-1.01885	0.188	0.276	1
Mrps33	0.0538851	1.34406	0.688	0.414	1
Ldoc1l	0.0539105	-0.859737	0.062	0.103	1
Crmp1	0.0541061	-0.774213	0.062	0.155	1
Rapgef3	0.0541953	1.76717	0.625	0.483	1
Ccdc23	0.0542471	-2.16402	0.375	0.534	1
Atp6v1c1	0.0542605	-1.94492	0.188	0.328	1
Exoc2	0.0542626	-0.905748	0.188	0.414	1
Ltbr	0.0543022	-1.39788	0.438	0.483	1
Gnb4	0.0544821	1.05652	0.625	0.362	1
Slc35c2	0.0545257	-1.32682	0.125	0.172	1
Gatad2a	0.0545738	0.612915	0.688	0.466	1
H2-DMb1	0.0546665	1.74558	0.438	0.172	1
Ppap2a	0.054865	1.99964	0.75	0.569	1
Tmem33	0.0548972	-1.23813	0.312	0.414	1
Zfp951	0.0549729	-0.717107	0.188	0.19	1
Asb3	0.0551576	-1.3408	0.125	0.259	1
Mrpl45	0.055264	-1.16156	0.125	0.241	1
Gm6654	0.0552649	-1.28647	0.312	0.5	1
Rpl18	0.0553452	-0.782103	0.562	0.845	1
Tnrc6b	0.0554336	-0.716444	0.438	0.431	1
Arrdc3	0.0555229	-1.39953	0.062	0.293	1
Stra6	0.055733	-2.27215	0.062	0.276	1
Eif2s1	0.0558205	-1.51882	0.312	0.379	1
Limd2	0.0559829	-1.10923	0.188	0.31	1
Uqcrc1	0.0559855	-1.18319	0.5	0.707	1
Pdcd11	0.0560615	-0.829418	0.188	0.328	1
Eva1a	0.0561127	-1.50039	0.062	0.224	1
Zfp26	0.0562077	-0.573076	0.062	0.155	1
Cybasc3	0.056212	-1.97844	0.25	0.31	1
Pot1a	0.0562319	-2.03747	0.062	0.172	1
Lmo2	0.0563103	0.797426	0.75	0.431	1
Gm14295	0.0563234	-1.1062	0.25	0.448	1
Gm20199	0.0564021	-0.33841	0	0.103	1
Cyfip1	0.0564032	-1.06976	0.375	0.603	1
Lsr	0.0564255	-1.36203	0.5	0.759	1
Tma16	0.0564804	-0.780602	0.062	0.121	1
Akirin2	0.0565807	-1.24634	0.062	0.121	1
Ppm1h	0.0567149	-0.866626	0.125	0.345	1
Gnb1	0.0568124	-0.585139	0.688	0.914	1
Ing1	0.0569672	-1.28615	0.125	0.172	1
Scn1b	0.0570561	2.09955	0.375	0.155	1
Stt3a	0.0572728	-1.21973	0.688	0.69	1
Cadm1	0.0572838	-1.03162	0.125	0.362	1
Recql5	0.0573567	-0.974126	0.188	0.121	1
Gspt1	0.0574659	-0.812889	0.125	0.224	1
2810004N23Rik	0.0579924	-1.17716	0.125	0.172	1
2410015M20Rik	0.0579998	-1.2392	0.375	0.5	1
Galnt15	0.0580033	-1.73785	0.125	0.207	1
Canx	0.0585579	-0.987897	0.5	0.741	1
Btbd1	0.0587047	-1.11787	0.125	0.31	1
Ubac1	0.0587616	0.897413	0.375	0.052	1
Tmem43	0.0588691	-1.61401	0.25	0.362	1
Cnbp	0.0592397	-0.987405	0.75	0.897	1
Haus8	0.059318	-1.31522	0.125	0.121	1
Asna1	0.059341	-1.38199	0.25	0.397	1
A630089N07Rik	0.0593929	0.933658	1	1	1
Cisd3	0.0595321	-1.6703	0.125	0.241	1
Prkar1a	0.0595465	-0.745957	0.75	0.897	1
Alpl	0.0596195	-2.49782	0.125	0.293	1
Net1	0.059727	-1.37177	0.188	0.5	1
Dusp7	0.0600802	1.47257	0.375	0.155	1
4933421O10Rik	0.0601596	0.546924	0.75	0.621	1
Ckap2	0.0602717	-1.58794	0.125	0.138	1
Gm20605	0.0603378	1.48396	0.25	0.034	1
Lrp5	0.0604082	-0.85589	0.188	0.241	1
Crat	0.0604304	-1.36992	0.125	0.207	1
Camta1	0.0604665	-0.986166	0.125	0.345	1
Cdyl2	0.0605047	-0.578068	0.188	0.293	1
Fgfr1op2	0.0606865	-1.91897	0.375	0.5	1
Zfp507	0.0608107	-0.756157	0.062	0.103	1
Clic4	0.0609304	-1.06951	0.75	0.879	1
Safb	0.0610251	1.27598	0.75	0.483	1
Med6	0.0610306	-1.35954	0.062	0.241	1
Tnfaip8	0.0611493	-1.77793	0.188	0.276	1
U2af1	0.0611956	-1.67557	0.375	0.534	1
Tia1	0.0612099	-0.989419	0.5	0.397	1
Jund	0.0613995	1.52653	0.438	0.259	1
Bcl2l1	0.0614387	-1.01936	0.438	0.793	1
Ssx2ip	0.0614413	-1.61609	0.062	0.241	1
Cpne8	0.0615563	0.453287	0.875	0.741	1
Mapk7	0.0616064	-1.50154	0.125	0.293	1
Cdk6	0.0617725	2.00471	0.375	0.069	1
Cactin	0.0620138	2.09796	0.438	0.155	1
Gid8	0.062108	-1.3496	0.125	0.345	1
9530026P05Rik	0.0621662	-0.42203	0.062	0.138	1
Stxbp6	0.0623396	-0.756784	0.125	0.172	1
Snrnp70	0.0623909	-1.01232	0.312	0.603	1
Sugp1	0.0624278	-2.02023	0.312	0.362	1
Phf23	0.0627209	-1.15074	0.188	0.345	1
Psmb8	0.0627413	1.14002	0.812	0.586	1
Tmem214	0.0627792	-1.26446	0.25	0.431	1
Scamp3	0.062936	-1.80801	0.312	0.414	1
Dhx40	0.0629816	-1.30155	0.188	0.379	1
Ubxn2b	0.06322	-0.684334	0.125	0.138	1
Jagn1	0.0632306	-1.32037	0.125	0.276	1
Nfat5	0.0633104	0.456885	0.812	0.569	1
Zfp442	0.0634264	-1.81528	0.188	0.259	1
Fgf1	0.0636676	-0.989741	0	0.103	1
Leprotl1	0.0638214	-1.22691	0.25	0.466	1
Rgl2	0.0639021	-1.57862	0.438	0.5	1
Qrich1	0.0639468	-1.46465	0.5	0.621	1
Nono	0.0639626	-0.995089	0.5	0.724	1
Prr14l	0.0639807	0.960804	0.5	0.224	1
Bptf	0.0641768	0.831408	0.625	0.466	1
Zfp110	0.064209	-1.49207	0.188	0.241	1
Dnajc14	0.0643045	-1.29215	0.25	0.431	1
Wdr6	0.0643432	-1.62096	0.188	0.19	1
Mpp7	0.0643808	-0.390529	0	0.172	1
Cep85	0.0648722	-0.91851	0.125	0.207	1
Mxi1	0.0649378	-1.57234	0.125	0.121	1
Fam210a	0.065123	-0.694831	0.188	0.207	1
Cd300lg	0.0651319	3.06212	0.312	0.034	1
Kdm5a	0.0651555	-0.845919	0.438	0.362	1
Pogk	0.0652197	-0.648792	0.125	0.19	1
Cbx7	0.0653663	-1.32829	0.062	0.207	1
Stat1	0.0653741	0.966166	0.75	0.569	1
Fbxo38	0.0654398	-1.57899	0.25	0.31	1
Cog2	0.0658662	-1.12634	0.188	0.345	1
Alkbh3	0.066031	-1.69662	0.125	0.259	1
Fgfr1op	0.0661034	-1.67354	0.062	0.155	1
Spop	0.0665936	-1.49647	0.562	0.655	1
Pgm2	0.0666116	-1.8179	0.188	0.259	1
Ctnnbip1	0.0666296	1.0216	0.625	0.414	1
Pten	0.0666418	1.1601	0.5	0.241	1
Ankrd49	0.0666653	-1.31125	0.062	0.172	1
Extl3	0.0666879	-0.877314	0.312	0.603	1
Cask	0.0668937	-0.784314	0.125	0.224	1
Hace1	0.0669702	-1.00077	0.062	0.138	1
Calu	0.0669707	-1.52171	0.438	0.552	1
Ccm2	0.0671745	-1.7922	0.188	0.276	1
Tuba1c	0.067267	-1.35628	0.25	0.31	1
Erap1	0.0674242	-1.51745	0.375	0.414	1
Fbxo42	0.0675129	-0.890133	0.125	0.259	1
Acp1	0.0676492	-1.60395	0.312	0.414	1
Ttll3	0.0677829	-0.529416	0.062	0.103	1
Slc7a14	0.0680109	0.43522	0.938	0.862	1
Pkd2	0.0680291	-0.800931	0.188	0.241	1
9130221F21Rik	0.068054	0.261932	0.75	0.638	1
Hmga1	0.0680769	1.07193	0.312	0.052	1
Atf5	0.0681821	-0.404507	0.062	0.121	1
Gcnt1	0.0682127	-1.06841	0	0.103	1
Rps3	0.0682528	-0.590216	0.75	0.966	1
Tars2	0.0683051	-1.77947	0.312	0.328	1
Bcl2l13	0.0683862	-0.73514	0.062	0.259	1
Tsc22d3	0.0684031	-1.64043	0.375	0.603	1
Mtif2	0.0685462	-0.77891	0.312	0.293	1
Fem1a	0.0685903	-1.10211	0.188	0.207	1
H2-Ab1	0.0686483	3.19374	0.562	0.293	1
Caskin2	0.0686754	1.5131	1	0.707	1
Pelo	0.0688039	1.90384	0.375	0.138	1
6330403M23Rik	0.0688548	4.4669	0.25	0	1
Stard3nl	0.0688888	-1.71583	0.312	0.414	1
Mpp1	0.068986	1.28138	0.562	0.293	1
Eltd1	0.069265	-0.621617	0.688	0.897	1
Mcm2	0.0693239	-1.39605	0.188	0.259	1
Slc43a3	0.0693304	3.47451	0.5	0.224	1
Dnajc17	0.0694485	-2.06813	0.125	0.276	1
Zmiz1	0.0695254	1.60945	0.75	0.586	1
Aar2	0.0699029	-1.28393	0.062	0.224	1
Gm4951	0.0699079	1.92306	0.562	0.276	1
Snd1	0.0699204	-1.3131	0.312	0.431	1
Mex3c	0.0699771	-0.803841	0.125	0.086	1
Kif5b	0.0699946	0.821763	0.75	0.672	1
Rab33b	0.0701161	1.01012	0.75	0.517	1
AI506816	0.070131	1.85278	0.375	0.172	1
Exog	0.0702914	-0.260046	0	0.121	1
Nudt8	0.0703792	-0.935126	0.062	0.138	1
Por	0.0704066	-1.36703	0.25	0.362	1
Psmd4	0.0704353	1.20316	0.75	0.483	1
Tcta	0.0705262	-1.61483	0.188	0.31	1
Cmbl	0.0705425	2.361	0.25	0	1
Sumo3	0.0708009	-1.26924	0.5	0.603	1
Uchl1	0.0709797	-1.88256	0.188	0.293	1
Erh	0.0711437	-1.22636	0.438	0.621	1
Ptpn14	0.0712141	-0.767465	0.438	0.621	1
D5Ertd605e	0.0712869	0.510868	0.438	0.155	1
Zfp874b	0.0714068	-0.785684	0.25	0.328	1
Wdr18	0.0714406	-1.25803	0.188	0.31	1
Slc35d1	0.0714575	-0.466525	0.125	0.138	1
Hmgcl	0.0715707	-1.72888	0.312	0.448	1
Dpm3	0.0716875	1.60033	0.438	0.207	1
Cenpa	0.0718202	-1.64212	0.125	0.172	1
Fam20a	0.0719135	3.29471	0.25	0.034	1
Mbd6	0.0719912	1.02625	0.5	0.241	1
Spock2	0.0722123	-1.59709	0.5	0.655	1
Mll5	0.0722392	0.394482	0.875	0.638	1
Cit	0.0723764	-0.464751	0.125	0.121	1
Slc5a3	0.0724301	-0.598283	0.125	0.138	1
Hspa4l	0.0724932	-0.85289	0.062	0.103	1
Mllt3	0.072514	-0.969184	0.25	0.328	1
8430408G22Rik	0.0725343	-1.40543	0.188	0.397	1
Rph3al	0.072779	-0.698599	0.062	0.103	1
Slc5a6	0.07288	-1.65286	0.062	0.138	1
Rps6kb2	0.0730947	2.92061	0.5	0.241	1
Med17	0.0733618	-1.57301	0.25	0.31	1
A330032B11Rik	0.0735467	0.836566	0.875	0.69	1
Tmem19	0.0735625	-0.964372	0.062	0.19	1
Lmf2	0.0737174	-1.44472	0.438	0.517	1
5031439G07Rik	0.0737382	-0.563633	0.062	0.103	1
Bmp2	0.0737887	1.99501	0.312	0.052	1
Ppcs	0.07383	-1.54175	0.125	0.224	1
Gid4	0.073851	-1.03925	0.312	0.345	1
Plekhg1	0.0738808	0.867733	0.562	0.328	1
Vcl	0.0739198	-0.987975	0.25	0.517	1
Gstm2	0.074006	2.74513	0.25	0.069	1
Tbc1d24	0.074035	0.455391	0.875	0.69	1
Pnp	0.0742101	1.15834	0.688	0.431	1
Acacb	0.0742473	-1.16512	0.188	0.276	1
Setd2	0.0744101	0.53593	0.625	0.259	1
Kalrn	0.0745349	-0.28169	0.062	0.103	1
Galk1	0.0745701	-1.71326	0.188	0.31	1
Tnfrsf25	0.0747003	2.05616	0.312	0.052	1
Kdm5b	0.0747249	-1.07441	0.188	0.259	1
Casc4	0.0749477	1.07695	1	0.931	1
Calm1	0.0750769	-0.652147	1	0.983	1
Slfn5	0.0752943	0.519725	1	0.948	1
Fbxo46	0.0753428	-0.602834	0.188	0.19	1
Fbxl17	0.0753699	0.375048	0.875	0.724	1
2022-09-01	0.0755754	-0.659946	0.125	0.224	1
Arpc4	0.0756191	-1.00081	0.438	0.621	1
Uggt1	0.0756266	-0.803933	0.312	0.431	1
Palmd	0.0759995	-0.958409	0.5	0.741	1
Eif4e	0.076178	-1.35437	0.312	0.431	1
Arfgap2	0.0763816	1.09495	0.562	0.293	1
Oas2	0.0765632	-1.32329	0.062	0.241	1
Ppme1	0.0765688	-1.37666	0.25	0.431	1
Dyrk1a	0.0766086	2.45048	0.562	0.293	1
C1ra	0.0767826	1.42988	0.375	0.103	1
Tubg1	0.0768067	-1.57961	0.125	0.241	1
Tspyl3	0.0770248	1.36727	0.312	0.034	1
Zfp740	0.0772291	-1.06246	0.125	0.207	1
Psmg4	0.0773064	-1.75238	0.125	0.224	1
BC018242	0.0773094	-0.533924	0.062	0.121	1
Cdca7	0.0773428	-1.56007	0.062	0.19	1
Trib2	0.0773774	1.47237	0.375	0.138	1
Ap4s1	0.0774789	1.69308	0.438	0.121	1
Lgalsl	0.077493	0.985662	0.312	0.069	1
Zfp639	0.0776184	2.6818	0.312	0.121	1
B3galt4	0.077812	1.43152	0.25	0.017	1
Sphk2	0.0780504	-0.966432	0.188	0.207	1
Zfp94	0.0781454	-1.10816	0.062	0.103	1
Nfkbia	0.0783042	0.486167	1	0.948	1
Ocln	0.0783682	-1.22301	0.438	0.672	1
Traf5	0.0784081	-1.6662	0.062	0.19	1
Gm20337	0.078704	0.393861	0.375	0.172	1
Stag2	0.0788675	-1.02594	0.188	0.207	1
A130077B15Rik	0.0789046	0.595973	1	1	1
Bud13	0.0789584	-1.09566	0.125	0.103	1
Strn4	0.0790437	1.06884	0.438	0.19	1
Tmem69	0.0791177	0.991263	0.812	0.879	1
Siah1a	0.0793218	-0.945595	0.062	0.121	1
Rpl24	0.0794524	0.588667	0.938	0.845	1
Ube3a	0.0795131	-1.38777	0.25	0.31	1
Icam2	0.079531	1.22139	0.75	0.603	1
Ano6	0.0796942	-0.986119	0.562	0.655	1
Rilp	0.0798419	1.5397	0.25	0.034	1
Ppih	0.0798738	-1.62478	0.125	0.172	1
Fxn	0.0801066	0.803362	0.5	0.276	1
Nsmaf	0.0801076	0.781579	0.438	0.155	1
Mtch1	0.0802397	-1.06455	0.25	0.362	1
Slc16a4	0.0803069	-2.10005	0.188	0.345	1
Bre	0.0803305	-1.40961	0.25	0.397	1
Zfp7	0.0803801	-1.25047	0.125	0.19	1
G730013B05Rik	0.0803887	0.361762	0.688	0.466	1
Ppm1f	0.0804557	-1.29833	0.188	0.31	1
Ccnc	0.0806423	-1.71932	0.125	0.19	1
Ranbp9	0.0807394	-1.65767	0.25	0.362	1
Kcnb1	0.0807562	1.40265	0.312	0	1
Atad5	0.0807581	-0.442837	0.125	0.138	1
S1pr1	0.080778	-0.764444	0.938	1	1
Ppm1g	0.0809864	-1.18678	0.312	0.466	1
Shroom2	0.0810359	-1.05187	0.125	0.431	1
Pcx	0.0815847	-1.01812	0.062	0.121	1
Gjc3	0.0816794	0.338991	0.938	0.897	1
Ttc32	0.0817473	-1.23256	0.062	0.172	1
Irf8	0.0819645	2.0867	0.312	0.138	1
Asap3	0.0819943	-1.11234	0.188	0.345	1
Asb4	0.0820371	-1.70431	0.125	0.121	1
Ifit2	0.0821069	1.63612	0.5	0.172	1
Rabggtb	0.0822839	-1.86092	0.312	0.362	1
Tuba1b	0.082386	-0.866748	0.688	0.828	1
Rgs3	0.0824606	-1.12007	0.562	0.69	1
Gm12669	0.0825047	-0.6161	0.312	0.5	1
Pold3	0.0826524	-2.0136	0.188	0.19	1
Myo1e	0.0829351	-0.902831	0.438	0.552	1
Iigp1	0.0829678	1.75445	0.625	0.466	1
Abhd5	0.0829911	-1.24243	0.125	0.293	1
Rap2b	0.0830697	0.642953	0.562	0.379	1
Gins4	0.083224	-1.51934	0.125	0.241	1
Snapc3	0.0835692	1.91804	0.5	0.276	1
Lsm1	0.0837116	-1.22288	0.125	0.293	1
Klhl9	0.0837502	-0.878669	0.375	0.552	1
Ret	0.0839054	-0.769927	0.062	0.103	1
Hsph1	0.0845539	1.93609	0.562	0.293	1
Kcnq1ot1	0.0845922	0.4282	1	1	1
Cnst	0.0846085	-0.750747	0.062	0.138	1
Mlf1ip	0.0846285	-1.20255	0.062	0.121	1
Zfp771	0.0846784	-1.55895	0.188	0.328	1
Tmem179b	0.0848923	-1.39665	0.25	0.431	1
Nudt4	0.0849086	-1.18266	0.062	0.207	1
Eif4g1	0.0849766	-0.875499	0.625	0.724	1
Spns2	0.0851051	-1.51119	0.188	0.31	1
1600020E01Rik	0.0851832	1.73324	0.375	0.155	1
Smarcad1	0.0853827	-0.672086	0.062	0.224	1
Klhl18	0.0854272	-0.709842	0.062	0.172	1
Axin2	0.0855069	-0.770224	0.25	0.241	1
Rapgef4	0.0855092	1.45742	0.875	0.759	1
Pkd1	0.0856333	1.89427	0.688	0.483	1
Phf12	0.0856889	-1.04049	0.25	0.362	1
Tmbim6	0.0857333	-0.873306	0.75	0.897	1
Hic1	0.0857645	-0.464411	0.062	0.121	1
Ms4a4d	0.0860837	3.03796	0.188	0	1
Sorbs1	0.086098	-1.60927	0.562	0.569	1
Ints10	0.0862288	-1.17397	0.125	0.155	1
Wdr43	0.0863131	-0.592768	0.125	0.362	1
Synpo	0.0864673	1.57113	0.5	0.293	1
Chmp3	0.0864849	-1.50171	0.5	0.603	1
Mospd2	0.086485	-1.31723	0.125	0.138	1
Foxo1	0.0864939	-0.948242	0.188	0.397	1
9530068E07Rik	0.0866605	-1.56373	0.312	0.414	1
5031425E22Rik	0.0866814	-0.840505	0.125	0.224	1
Ubn2	0.0867906	0.832242	0.75	0.397	1
Trim25	0.0868259	-0.826941	0.375	0.517	1
Agpat4	0.0868483	-1.85466	0.25	0.276	1
Rgcc	0.0868751	1.99317	0.688	0.569	1
1700007J10Rik	0.0869494	0.401384	0.375	0.138	1
Sardh	0.0869968	-0.285154	0.062	0.103	1
Zdhhc18	0.0871201	0.900621	0.5	0.276	1
Anks3	0.0871323	1.61132	0.438	0.207	1
Hint3	0.0872246	-1.86238	0.125	0.276	1
Rsph3b	0.0874403	-1.12718	0.188	0.224	1
Klc4	0.0875193	-1.48788	0.125	0.241	1
Tcea1	0.087575	-1.38345	0.375	0.483	1
Wdr91	0.0876428	-1.2858	0.125	0.121	1
Slc35g2	0.0877397	-2.62721	0.062	0.138	1
Denr	0.0878022	-1.19395	0.312	0.534	1
Bod1l	0.0879061	-0.704402	0.125	0.379	1
Sepp1	0.0879398	-1.68071	0.812	0.931	1
Eif3h	0.0880622	-0.935726	0.5	0.69	1
Loxl2	0.0880793	0.373513	0.875	0.621	1
Prkx	0.0880971	-0.71854	0.25	0.466	1
Efha2	0.0881353	-1.33867	0.062	0.19	1
Mzt1	0.088212	-1.84085	0.312	0.397	1
Acer2	0.0883298	-0.438276	0.375	0.69	1
Phf1	0.0884061	-1.74921	0.188	0.241	1
Taf7	0.0884112	1.06385	0.375	0.172	1
Alg10b	0.0886259	-0.743515	0.062	0.138	1
Ggnbp2	0.0887622	1.77685	0.438	0.19	1
Zic3	0.0888666	-1.01125	0.25	0.534	1
Zdhhc17	0.0889214	1.53935	0.5	0.259	1
Cbl	0.0891796	-0.434478	0.125	0.19	1
Foxj3	0.0893523	0.705623	0.438	0.155	1
Ednrb	0.089725	2.65153	0.25	0.069	1
Rabif	0.0898545	-1.57232	0.125	0.31	1
Vegfb	0.0899424	-0.882957	0.062	0.121	1
Ext2	0.0901382	-1.02908	0.375	0.5	1
Gpr157	0.0902068	0.524245	0.875	0.655	1
Fmo1	0.0902069	1.13949	0.375	0.121	1
Rbm3	0.0903564	-0.772245	0.562	0.81	1
Emilin1	0.0904081	0.881096	0.438	0.207	1
Arhgdia	0.0904537	-0.59557	0.75	0.897	1
Ldha	0.0905525	-1.00697	0.75	0.862	1
A930013F10Rik	0.0908379	2.00652	0.188	0.017	1
Gbp9	0.0909623	0.938261	0.688	0.431	1
Mfap2	0.0910246	3.22561	0.25	0.017	1
Msl2	0.0910307	1.31879	0.312	0.034	1
Cxx1a	0.0911112	1.2925	0.562	0.431	1
Dennd4b	0.0911791	-0.322298	0.062	0.103	1
Rtp4	0.0912357	0.499152	0.688	0.483	1
Ccdc102a	0.0913048	1.69754	0.438	0.259	1
Trim8	0.091382	1.34692	0.438	0.19	1
Kifap3	0.0914214	0.776464	0.375	0.069	1
Zfp358	0.0914775	-0.711197	0.062	0.138	1
Cxcl9	0.0915491	1.75502	0.375	0.155	1
Tra2a	0.0917327	-2.05593	0.25	0.362	1
Sec22b	0.0918267	-1.01728	0.125	0.31	1
Sec11a	0.0919626	-1.63196	0.375	0.517	1
Kctd9	0.0921096	-1.13978	0.062	0.172	1
H2-K2	0.0921474	3.62944	0.438	0.155	1
Rnf44	0.0921494	1.5736	0.562	0.466	1
Tapbp	0.0921686	0.639636	0.875	0.724	1
Acvr1	0.0921857	-1.3452	0.125	0.328	1
Atxn1	0.0922424	-0.720017	0.25	0.31	1
Tmem183a	0.0922758	-1.43287	0.188	0.259	1
Dars	0.0923191	-1.88103	0.188	0.241	1
Fam107b	0.0923702	1.3361	0.188	0	1
Tm7sf3	0.0923857	-1.25454	0.125	0.172	1
Jmjd4	0.0926558	-0.396685	0.188	0.276	1
Serpina3i	0.0926666	1.2717	0.25	0.034	1
Ube2n	0.0926848	-1.13765	0.438	0.603	1
Vbp1	0.092765	-1.47283	0.375	0.569	1
Mtfr1	0.0928357	-2.05104	0.312	0.293	1
Zfp820	0.092864	2.04013	0.312	0.121	1
Bpgm	0.0931461	-1.72321	0.188	0.259	1
Pard3b	0.0931509	0.76815	0.25	0.069	1
Cul4b	0.0931603	0.991948	0.375	0.172	1
Rbbp7	0.0932041	-0.687378	0.375	0.638	1
Guk1	0.0933732	-1.61894	0.312	0.448	1
Ywhaq	0.0935305	-1.00781	0.625	0.845	1
Rbp7	0.0936161	3.74719	0.25	0.034	1
Tprkb	0.0937007	-1.38934	0.25	0.379	1
9130206I24Rik	0.0938049	-0.359328	0.062	0.103	1
Plcd1	0.0939571	1.42503	0.312	0.052	1
Il17rd	0.0939816	-0.610228	0.188	0.172	1
Rest	0.0941241	1.56684	0.312	0.086	1
Dtd1	0.0941939	-1.42885	0.062	0.241	1
Atp5b	0.0942353	-0.777039	0.625	0.845	1
Osbpl8	0.0942473	1.18425	0.375	0.259	1
Zfp445	0.0942984	-0.924854	0.188	0.293	1
Crcp	0.0946108	-1.03336	0.125	0.293	1
Timmdc1	0.0948424	1.1085	0.625	0.431	1
Thbs2	0.0953721	0.461961	0.25	0.034	1
2700060E02Rik	0.0955091	-1.0971	0.562	0.655	1
Ccnb2	0.0955826	-1.54351	0.062	0.138	1
Cyth3	0.0957373	-2.02899	0.438	0.397	1
Lhfp	0.0957697	-1.29885	0.062	0.103	1
Ndufv1	0.0958223	-1.53042	0.312	0.466	1
Mettl22	0.09585	0.900659	0.312	0.034	1
Psmc3	0.096036	-0.946351	0.625	0.707	1
Dram1	0.0962017	2.84309	0.312	0.121	1
Nop58	0.0962808	-1.14572	0.375	0.483	1
Stard8	0.0963323	2.40327	0.5	0.224	1
0610030E20Rik	0.0965217	1.98626	0.375	0.259	1
Ykt6	0.096648	-0.813069	0.25	0.224	1
Grk4	0.0966894	0.84954	1	0.983	1
Phf11d	0.0967009	1.43829	0.5	0.31	1
Fkbp7	0.0967512	-1.70813	0.188	0.293	1
Acot9	0.0968232	-0.812518	0.188	0.397	1
Coa5	0.0969153	-1.61122	0.125	0.207	1
Abhd2	0.0969471	-0.550841	0.562	0.81	1
Extl2	0.0970005	-0.961167	0.125	0.103	1
Nmt1	0.0972582	-1.49782	0.25	0.414	1
Slc12a9	0.0972598	-0.935667	0.062	0.138	1
Rpl22l1	0.097372	-1.5481	0.438	0.5	1
Synj2	0.0974497	0.737074	0.438	0.086	1
Gpatch2	0.0975989	-0.895821	0.125	0.138	1
Nlrc5	0.0976857	1.65708	0.625	0.328	1
Nedd4	0.0977051	-0.713642	0.562	0.81	1
Arhgdib	0.0978871	-1.24033	0.188	0.293	1
Ebp	0.0978898	-1.23219	0.125	0.293	1
Kif3a	0.0979111	-0.922309	0.125	0.172	1
Pacsin2	0.0979113	-1.74146	0.312	0.328	1
Crip2	0.0980564	-0.817793	0.875	0.966	1
Pptc7	0.0982663	-0.401355	0.062	0.138	1
Shkbp1	0.0982989	-1.34775	0.25	0.379	1
Dll1	0.098301	3.05992	0.25	0.017	1
Zfp142	0.0983211	-0.705642	0.125	0.19	1
Rpl34	0.0983375	-1.71638	0.312	0.466	1
Prkag1	0.0983859	-1.79638	0.25	0.414	1
Hnrnpc	0.0983886	-1.02291	0.562	0.707	1
Tax1bp1	0.0985018	-1.27211	0.438	0.638	1
Slfn3	0.0987536	0.855161	0.25	0.052	1
Btbd19	0.0991686	0.73749	0.625	0.448	1
Hp1bp3	0.0991741	0.939261	0.688	0.552	1
Fam168b	0.0991955	1.61393	0.562	0.328	1
Prelid1	0.0992572	-1.18684	0.562	0.672	1
Timm17a	0.0993865	-1.2914	0.375	0.534	1
Lipe	0.0994138	2.09288	0.562	0.362	1
Cutc	0.0994614	-1.84006	0.125	0.224	1
Mrpl49	0.0996171	-1.86519	0.188	0.276	1
Acer3	0.0996264	2.89498	0.312	0.121	1
Anp32e	0.0998294	-0.978778	0.25	0.397	1
C330024D21Rik	0.0998328	0.452578	0.688	0.552	1
Prdm9	0.10001	-0.481173	0.125	0.138	1
Rnf25	0.100154	-1.75073	0.125	0.241	1
Tbc1d14	0.100252	-1.41691	0.312	0.345	1
Cxxc5	0.100253	-1.04579	0.125	0.121	1
Gpr124	0.100355	-0.735751	0.312	0.483	1
Ftl1	0.100434	-0.49988	0.875	0.983	1
Dnajc30	0.100528	-2.17661	0.188	0.328	1
St5	0.100633	2.02152	0.438	0.19	1
Fktn	0.100801	-0.602914	0.125	0.19	1
Pdk2	0.100837	-1.55521	0.125	0.207	1
Zfp637	0.100848	2.33787	0.438	0.207	1
Cfi	0.100919	-1.78669	0.062	0.172	1
Ptn	0.10105	-1.38237	0.25	0.466	1
Ptpn12	0.101052	1.91833	0.5	0.276	1
Swi5	0.101053	-0.822832	0.5	0.655	1
Tmem259	0.101408	0.663695	0.562	0.224	1
H2afv	0.101474	-1.10772	0.375	0.552	1
Rfc2	0.10175	-1.96265	0.312	0.362	1
Gpr180	0.101814	-0.914929	0.188	0.276	1
Gpr182	0.101937	2.09609	0.312	0.103	1
Dtwd2	0.102079	0.406505	0.312	0.121	1
Pcdh7	0.102259	-0.896746	0.188	0.276	1
Cwc25	0.102294	-1.81342	0.25	0.293	1
Ptk6	0.102409	1.06185	0.188	0.017	1
Hist1h1e	0.102434	-0.930032	0.062	0.172	1
Cd97	0.102738	-0.815384	0.438	0.603	1
Slco1c1	0.102826	-1.90271	0.438	0.534	1
Ugt1a7c	0.10285	-0.650841	0.062	0.121	1
Ate1	0.102954	-0.762723	0.312	0.414	1
Gse1	0.103002	1.93925	0.438	0.259	1
Mrgpre	0.1031	-0.609766	0.062	0.19	1
Rogdi	0.103285	-1.03254	0.062	0.224	1
Gm9159	0.103285	0.61556	0.812	0.69	1
1700016D06Rik	0.103346	0.583952	0.438	0.328	1
Glmn	0.10335	-1.26172	0.062	0.138	1
Slc7a5	0.103433	-0.502792	0.375	0.621	1
Zfp68	0.10359	-1.27917	0.188	0.328	1
Kptn	0.103661	-0.89217	0.062	0.241	1
Ccdc132	0.103758	1.92406	0.312	0.121	1
Mlx	0.104007	-1.71066	0.188	0.259	1
Wash	0.104048	0.375661	0.875	0.603	1
Prim1	0.104061	-1.586	0.125	0.155	1
Nmrk1	0.104345	0.340641	0.875	0.828	1
Prr12	0.104512	-0.347038	0.125	0.293	1
Rab11fip1	0.104573	-0.474601	0.125	0.241	1
Aoc2	0.104646	0.848419	0.5	0.138	1
Foxq1	0.104751	-0.861192	0.312	0.483	1
Rbbp9	0.10496	-1.88464	0.188	0.31	1
Rab26	0.105049	1.72383	0.188	0	1
Herpud1	0.105075	-1.78431	0.312	0.466	1
Hnrnpr	0.105088	-1.70667	0.438	0.517	1
Rassf4	0.10527	-0.901373	0.062	0.103	1
Cic	0.105359	1.54637	0.562	0.431	1
Pdlim7	0.105508	-1.06967	0.5	0.655	1
A4galt	0.105533	-1.58708	0.062	0.241	1
Gm15545	0.10596	-0.758809	0.062	0.103	1
Ablim1	0.106112	-0.347293	0.75	0.931	1
Gas6	0.106146	0.980367	0.5	0.276	1
Chmp1a	0.106267	1.13754	0.5	0.345	1
Bahd1	0.106436	1.67296	0.438	0.138	1
A130010J15Rik	0.106531	-1.13527	0.188	0.362	1
Fam115c	0.10667	-0.587836	0.125	0.138	1
Sec61b	0.106682	-0.915695	0.438	0.638	1
Nostrin	0.106707	1.34123	0.75	0.569	1
Osmr	0.106747	-0.878987	0.438	0.69	1
Pigm	0.106849	-0.670226	0.312	0.379	1
2410002F23Rik	0.107078	1.91885	0.438	0.241	1
Spcs3	0.107079	-1.05214	0.188	0.276	1
Rmdn3	0.107105	1.16095	0.312	0.086	1
Nub1	0.107123	-1.17098	0.25	0.431	1
Gm14391	0.107141	-0.91766	0.312	0.362	1
Arl4d	0.107825	2.32884	0.312	0.121	1
Clca2	0.107927	-0.71031	0	0.138	1
Ttc23	0.107932	-0.775757	0.062	0.172	1
Gipc1	0.108005	-1.51114	0.312	0.431	1
Rac1	0.108055	-0.885449	0.625	0.776	1
Bik	0.108055	1.69213	0.188	0.017	1
Akt2	0.108279	-1.25076	0.062	0.241	1
Ccdc17	0.108297	0.944404	0.188	0.017	1
Ctps2	0.108436	-1.16926	0.125	0.172	1
Atp9b	0.108449	1.10739	0.5	0.224	1
Mkl2	0.108491	-0.491746	0.688	0.966	1
Dut	0.108507	-1.38942	0.125	0.224	1
Atg7	0.108576	1.60854	0.375	0.207	1
Dcaf8	0.108876	-1.04524	0.438	0.569	1
Proser2	0.108905	1.59678	0.375	0.155	1
Rpl5	0.109024	-0.595351	0.812	0.931	1
Abcc9	0.109293	-0.365055	0.062	0.155	1
Gm12185	0.109392	0.817936	0.625	0.362	1
Gabarapl1	0.109474	-1.09691	0.625	0.724	1
4930594C11Rik	0.109556	-0.453644	0.125	0.155	1
Inpp5k	0.109743	-2.16956	0.312	0.414	1
Set	0.109827	-0.5646	0.5	0.759	1
Dpagt1	0.10997	-0.787296	0.25	0.431	1
Tmem181c-ps	0.109991	0.700655	0.625	0.5	1
Gmds	0.110037	-1.99836	0.25	0.379	1
Tmf1	0.110135	-0.63951	0.438	0.638	1
Tm2d1	0.110226	-1.24241	0.188	0.31	1
Lamtor5	0.110588	-1.3525	0.375	0.569	1
Cops2	0.110641	-1.21958	0.188	0.362	1
Batf2	0.110751	2.07212	0.312	0.086	1
Tapbpl	0.110757	0.646	0.812	0.638	1
Irf7	0.110763	0.730621	0.688	0.569	1
Atp10a	0.110969	-1.23598	0.312	0.569	1
Rin2	0.111012	-1.25877	0.125	0.224	1
Zbtb41	0.111029	-1.11404	0.062	0.103	1
Cpm	0.111123	-0.864895	0	0.103	1
Sqrdl	0.111195	1.77272	0.375	0.103	1
Mrpl12	0.111224	-1.67352	0.25	0.293	1
Ralgds	0.111265	1.32407	0.438	0.224	1
2500004C02Rik	0.111286	1.39191	0.562	0.379	1
Cryz	0.111656	-1.6476	0.125	0.19	1
Api5	0.111717	-0.869416	0.312	0.5	1
Cmc2	0.111793	-1.2369	0.312	0.293	1
Syne2	0.11191	1.10819	0.562	0.241	1
Ccl5	0.111917	0.425335	0.188	0.017	1
Rpp25l	0.111986	-1.09218	0.188	0.362	1
Irf2bp2	0.112155	-0.821637	0.25	0.328	1
Kdm3a	0.112424	-1.035	0.125	0.276	1
Mcm3	0.112448	-1.73488	0.188	0.276	1
Sigmar1	0.112499	-1.09672	0.25	0.414	1
Atf6b	0.112551	-0.960059	0.375	0.345	1
Mapkap1	0.112597	-0.882611	0.188	0.155	1
Nae1	0.112629	-1.54348	0.188	0.293	1
Asns	0.112745	-1.8233	0.125	0.172	1
Mb21d1	0.112748	-0.649119	0.125	0.155	1
Evi5l	0.112858	-1.00505	0.062	0.103	1
Lca5	0.11299	0.48549	0.188	0.017	1
Wdr3	0.113339	1.16578	0.25	0.052	1
Ints9	0.113432	0.936692	0.438	0.241	1
Slc18b1	0.113569	0.595858	0.562	0.466	1
Slc30a5	0.113679	-1.22535	0.125	0.241	1
Atpbd4	0.113701	-1.41516	0.25	0.276	1
Brd1	0.113703	1.13337	0.375	0.207	1
Car14	0.113818	3.2887	0.188	0.017	1
Anxa5	0.114201	-1.20232	0.688	0.793	1
Tmem63a	0.11424	1.14804	0.5	0.241	1
Gm10791	0.114349	2.14225	0.312	0.138	1
Mrpl35	0.114533	0.838294	0.75	0.69	1
Sec23b	0.114595	-1.75671	0.25	0.362	1
Ticam1	0.114597	-1.31545	0.062	0.121	1
Pank2	0.114771	-0.608646	0.312	0.224	1
Cped1	0.114897	2.43736	0.188	0.034	1
Gm14322	0.114967	-0.884322	0.562	0.586	1
Ctdspl2	0.115084	-0.998603	0.25	0.241	1
Slc9a6	0.115171	-0.566461	0.125	0.103	1
Slc25a37	0.115211	1.8961	0.312	0.138	1
Rc3h2	0.115326	-0.681881	0.312	0.31	1
Nfyc	0.11533	-1.75954	0.375	0.414	1
Msn	0.115428	-0.669171	0.812	0.966	1
Gmeb1	0.115517	0.310103	0.875	0.724	1
Cdh13	0.115609	-1.5709	0.312	0.448	1
Orc3	0.115688	-0.820558	0.188	0.276	1
Sh3d21	0.115771	2.02464	0.312	0.138	1
Bbip1	0.115979	-1.63612	0.438	0.414	1
Tmem120a	0.116068	2.6884	0.312	0.138	1
Foxf1	0.116228	2.29902	0.312	0.086	1
Lmbr1	0.116295	-1.12937	0.188	0.207	1
Slc25a27	0.116508	-0.987917	0.062	0.103	1
Fancc	0.116617	1.3234	0.312	0.138	1
Aes	0.116842	0.528864	0.75	0.448	1
1810026B05Rik	0.116926	-0.60936	0.188	0.379	1
Olfr613	0.117346	0.375423	0.938	0.931	1
Ick	0.117475	-0.895084	0.5	0.603	1
Fip1l1	0.117532	-0.92844	0.25	0.397	1
Atp6v1e1	0.117588	-1.32238	0.375	0.534	1
Hspa1a	0.117641	1.24517	0.75	0.517	1
Os9	0.117675	-1.46999	0.375	0.5	1
Fos	0.117752	0.899826	0.562	0.362	1
Zfp937	0.117754	-0.946721	0.875	0.81	1
Zbed6	0.117834	-1.08993	0.188	0.276	1
Gm13251	0.117858	-0.311727	0.062	0.121	1
Hmgcs2	0.117965	-2.04664	0.062	0.207	1
Rlf	0.118039	2.52499	0.25	0.138	1
Flt3l	0.118135	1.64881	0.312	0.155	1
Rbm12	0.118278	-1.05081	0.125	0.19	1
Mybbp1a	0.118316	1.00257	0.562	0.362	1
Hsf2	0.118345	-1.17473	0.125	0.224	1
Pqbp1	0.118503	1.34923	0.625	0.31	1
Apex1	0.118538	-1.23378	0.125	0.207	1
Prg4	0.118601	0.699686	0.25	0.017	1
2310033P09Rik	0.118657	2.22986	0.375	0.207	1
Nup50	0.118703	-1.13288	0.188	0.207	1
Ifitm2	0.118907	0.709254	0.938	0.845	1
Secisbp2l	0.118959	-0.597555	0.25	0.397	1
Pik3r6	0.119028	-1.4027	0.312	0.31	1
Zc3hav1	0.119038	0.630478	0.438	0.224	1
Atad1	0.119078	-1.8105	0.25	0.259	1
1600002H07Rik	0.11915	1.19066	0.438	0.207	1
Lasp1	0.119249	-0.753695	0.5	0.69	1
Tma7	0.11928	-1.17659	0.5	0.655	1
S1pr4	0.119356	-1.77418	0.125	0.293	1
Mfng	0.119394	-1.03818	0.438	0.569	1
Srd5a1	0.119559	-0.529051	0.125	0.086	1
Agpat5	0.119704	-1.41864	0.125	0.224	1
2310009A05Rik	0.119889	-1.34372	0.188	0.379	1
Dhx15	0.119986	-1.02161	0.375	0.621	1
Cds2	0.120088	0.985347	0.625	0.517	1
Senp7	0.120107	-0.597892	0.062	0.19	1
Myzap	0.120203	1.18207	0.312	0.121	1
Sh3bgrl3	0.120206	-0.506394	0.75	0.914	1
3010026O09Rik	0.120368	3.10336	0.25	0.138	1
Map2k2	0.120378	-0.859658	0.312	0.552	1
Maged2	0.120381	-1.72565	0.312	0.448	1
Lepr	0.120566	0.295807	0.625	0.534	1
Emc7	0.120572	-1.25749	0.25	0.483	1
Trmt10c	0.120826	-0.773736	0.062	0.155	1
Ndufb11	0.120976	-1.2298	0.5	0.621	1
Tap1	0.120986	1.37156	0.625	0.552	1
2310044G17Rik	0.121142	1.89955	0.438	0.19	1
Pank3	0.121176	2.20287	0.312	0.155	1
Vwa1	0.121238	-0.716476	0.75	0.931	1
Tmem97	0.121248	-1.32373	0.062	0.121	1
Skp1a	0.12143	-0.926421	0.625	0.793	1
Fus	0.121575	-0.70309	0.438	0.603	1
Lmbr1l	0.121611	1.06404	0.312	0.103	1
Ido1	0.121644	4.09863	0.188	0.034	1
Pld3	0.121685	-1.60789	0.25	0.362	1
Ldb2	0.121898	1.06393	0.5	0.379	1
Ndufs3	0.122058	-1.58479	0.5	0.569	1
Mdh2	0.122463	-0.690675	0.562	0.707	1
Dcbld2	0.122464	-0.961691	0.25	0.19	1
Tnfsf8	0.122505	-1.83159	0.188	0.19	1
Tet3	0.122682	-0.860292	0.312	0.31	1
Cd274	0.122824	0.908664	0.375	0.121	1
St3gal6	0.122952	-0.680781	0.625	0.845	1
Rbm34	0.123066	1.2408	0.625	0.517	1
Pes1	0.123247	-1.25784	0.25	0.31	1
Nomo1	0.123327	-0.701453	0.562	0.638	1
Cyb5r4	0.123465	-1.16321	0.062	0.241	1
Notch1	0.123605	-0.911257	0.688	0.828	1
Nsf	0.123974	-0.8391	0.25	0.362	1
Med16	0.124116	1.21512	0.5	0.138	1
Mfsd7c	0.124138	-1.18828	0.188	0.397	1
Lama1	0.124149	-0.462268	0.125	0.138	1
Nf1	0.124205	1.24844	0.562	0.241	1
Mthfd2	0.124229	-1.42702	0.125	0.121	1
Cyth4	0.124386	-0.622275	0.125	0.155	1
Exosc2	0.124528	0.454324	0.875	0.707	1
Trim47	0.124529	0.272015	0.562	0.293	1
4930579G24Rik	0.124597	-0.278646	0.062	0.19	1
Suds3	0.124781	-0.776531	0.125	0.207	1
Pak4	0.124838	-1.85449	0.375	0.328	1
Tor4a	0.124841	0.914459	0.562	0.586	1
Zdhhc24	0.125078	-0.860042	0.125	0.155	1
1810032O08Rik	0.125151	1.71842	0.312	0.138	1
Pygb	0.125203	-0.949012	0.375	0.414	1
C1s	0.12544	1.23839	0.25	0.017	1
Tnfrsf1b	0.125644	1.54334	0.438	0.345	1
Pdrg1	0.125891	-1.77221	0.438	0.466	1
Cd59a	0.125953	-1.22901	0.188	0.483	1
Ip6k2	0.125984	-0.414653	0.062	0.19	1
Guf1	0.126029	-1.42058	0.188	0.207	1
Lrrc58	0.126096	-0.838176	0.75	0.741	1
Gm7102	0.126467	0.76889	0.875	0.879	1
Larp1	0.126524	1.16986	0.438	0.19	1
Chtop	0.12655	-1.2006	0.438	0.621	1
Cwf19l2	0.126611	1.35642	0.312	0.259	1
Trim6	0.126673	-0.599432	0.125	0.138	1
Dnajc15	0.126711	-0.987109	0.062	0.241	1
Dok4	0.12676	1.26932	0.5	0.31	1
Ggct	0.126859	1.56922	0.312	0.069	1
Dcun1d1	0.126928	-1.41787	0.375	0.431	1
Stk40	0.126971	2.76947	0.312	0.103	1
Comt	0.127018	0.625234	0.875	0.759	1
Gnb2l1	0.127027	-0.671216	0.688	0.845	1
Nsmce1	0.127158	-1.13112	0.25	0.483	1
B4galnt2	0.127294	0.509476	0.812	0.741	1
Itm2c	0.127591	-0.731949	0.688	0.776	1
Fbxo28	0.127796	0.415015	0.188	0	1
Iscu	0.127837	1.4296	0.5	0.328	1
Tm9sf1	0.127842	-1.00789	0.312	0.431	1
Lrig1	0.12793	0.620551	0.188	0.017	1
Zbtb49	0.128057	-1.15976	0.062	0.121	1
Mto1	0.12817	1.41415	0.25	0.086	1
Stk25	0.128193	2.14058	0.688	0.534	1
Cdip1	0.128273	0.439778	0.562	0.345	1
Sdcbp	0.128387	-0.951229	0.562	0.759	1
Med1	0.128483	-1.37089	0.25	0.431	1
Zfp428	0.128509	2.16585	0.25	0.086	1
Dusp16	0.128576	1.29666	0.312	0.103	1
Gpr116	0.128828	-0.647978	0.875	0.966	1
Snrnp25	0.128896	2.04142	0.25	0.103	1
Inf2	0.129213	-0.83064	0.438	0.69	1
Pisd-ps2	0.129398	-0.564388	0.125	0.19	1
Top1	0.129564	-1.07176	0.438	0.655	1
Mt2	0.129776	-1.81703	0.062	0.155	1
Cacna1e	0.129929	-0.62052	0.125	0.276	1
Fundc1	0.129932	-1.30949	0.125	0.31	1
Hnrnpa1	0.129967	-1.13092	0.375	0.5	1
Zfp959	0.129978	-0.257909	0.188	0.172	1
Xrcc2	0.129999	-1.51505	0.125	0.103	1
Ccdc115	0.130196	2.64694	0.375	0.259	1
Rcor1	0.13028	-0.991867	0.125	0.155	1
Atoh8	0.130425	4.03911	0.188	0.034	1
Vps51	0.130528	0.741017	0.5	0.259	1
Cd151	0.130609	-1.20039	0.5	0.569	1
Dpy19l1	0.130714	-0.758954	0.062	0.155	1
Cbr4	0.130831	1.75802	0.312	0.103	1
Tspan12	0.130999	-0.735429	0.312	0.586	1
Zbtb48	0.131367	-1.87058	0.125	0.138	1
Fam222b	0.131395	0.948736	0.375	0.172	1
Cyb561	0.131501	-1.55648	0.25	0.31	1
Ctrl	0.131746	3.81014	0.188	0.017	1
Tbc1d13	0.131878	-1.05058	0.25	0.345	1
Rnf10	0.131969	-1.17616	0.562	0.5	1
Smad3	0.132174	0.665441	0.375	0.224	1
Pigq	0.13227	-0.686851	0.312	0.483	1
Psmd9	0.132292	-0.75477	0.375	0.603	1
Asb6	0.132367	-0.650267	0.062	0.241	1
Gnpat	0.132672	-1.67858	0.25	0.276	1
Cd40	0.132719	-0.975532	0.062	0.155	1
Fhod1	0.132833	1.1901	0.438	0.207	1
Sqle	0.133008	-0.976822	0.125	0.155	1
Arap2	0.133249	-1.34393	0.25	0.224	1
Ciz1	0.133282	1.19371	0.562	0.293	1
Ppil1	0.133301	-1.42361	0.188	0.31	1
Wdsub1	0.133429	1.64719	0.25	0.121	1
Pdik1l	0.13351	0.424139	0.375	0.086	1
Stx18	0.133641	-1.52293	0.125	0.241	1
Eif4ebp3	0.133644	1.35043	0.312	0.155	1
Ano10	0.133796	-1.81526	0.25	0.224	1
Acer1	0.133896	0.328297	0.562	0.397	1
Rwdd4a	0.133935	-1.54724	0.062	0.121	1
Abcf3	0.134096	-1.28704	0.188	0.31	1
Gm14308	0.134098	1.84729	0.375	0.155	1
Ndufa10	0.134193	-0.394497	0.312	0.431	1
Bmx	0.134261	-2.2155	0.062	0.155	1
Gbp2	0.134371	2.65189	0.5	0.379	1
Aamp	0.134436	-0.722565	0.312	0.569	1
Psmd10	0.134617	-2.20648	0.188	0.241	1
Stc1	0.134654	0.355351	0.375	0.172	1
Mecr	0.134739	2.93426	0.312	0.086	1
Cops6	0.134785	-0.745335	0.375	0.552	1
Eif3f	0.135121	-1.05184	0.5	0.638	1
Heatr5a	0.135167	1.91614	0.5	0.293	1
BC017643	0.135186	2.40738	0.312	0.19	1
Pold4	0.135269	1.30654	0.375	0.138	1
Ppp2r5c	0.135289	0.905852	0.625	0.466	1
Naa40	0.135464	1.53408	0.312	0.121	1
Ppp1r13b	0.135585	1.79526	0.75	0.552	1
Whsc1l1	0.135654	0.939103	0.75	0.534	1
Dkc1	0.135655	-1.85386	0.312	0.293	1
Nme1	0.135884	-1.19518	0.312	0.431	1
Pcdh12	0.135923	1.31919	0.438	0.155	1
Ireb2	0.135984	-1.09364	0.188	0.362	1
Dancr	0.135999	1.91951	0.25	0.069	1
Ddx21	0.136009	-0.988105	0.312	0.293	1
Cyp2e1	0.136039	2.20691	0.375	0.276	1
Fn1	0.136219	-0.45719	0.688	0.879	1
Hnrnpul1	0.136273	-1.19978	0.312	0.379	1
Scmh1	0.136308	-0.865557	0.188	0.379	1
AU019823	0.136375	-1.12949	0.062	0.224	1
Tex261	0.136451	0.536056	0.188	0.414	1
Spsb2	0.136794	-1.34995	0.125	0.241	1
Tiam1	0.136912	0.456187	0.375	0.138	1
Nicn1	0.136936	2.30665	0.312	0.103	1
Lamp1	0.136961	-0.921566	0.312	0.5	1
Klf13	0.13701	-0.572738	0.688	0.81	1
H2-T9	0.137039	1.03025	0.75	0.655	1
Marcks	0.137092	-0.814562	0.375	0.379	1
Slirp	0.137173	-1.1045	0.25	0.483	1
E330033B04Rik	0.137413	1.54191	0.25	0.172	1
Zfp426	0.137546	2.1759	0.188	0.052	1
Sergef	0.137558	1.44817	0.188	0	1
Pbx1	0.137599	-0.520975	0.125	0.362	1
Gale	0.13805	-1.22244	0.125	0.207	1
Trf	0.138155	-1.21831	0.188	0.345	1
Npc1	0.138169	1.02101	0.375	0.19	1
Lmbrd1	0.138375	0.353726	0.75	0.517	1
Itpr3	0.138424	1.07047	0.438	0.379	1
Eps15	0.138544	-1.10819	0.312	0.414	1
Trp53bp1	0.138612	-0.647886	0.312	0.431	1
Zgpat	0.138645	-1.0322	0.25	0.448	1
Mal	0.138662	-1.06221	0.438	0.621	1
Tarbp2	0.138778	-0.955622	0.188	0.397	1
Nfrkb	0.138797	-0.4106	0.125	0.172	1
Slc16a10	0.138851	0.286881	0.688	0.448	1
Pcdhgb1	0.138858	2.24111	0.188	0.034	1
Gm10778	0.139085	-1.34575	0.5	0.483	1
Smim15	0.139223	-1.53693	0.25	0.31	1
Evi5	0.139262	0.657241	0.375	0.138	1
Clk3	0.139402	-0.716429	0.375	0.5	1
S100pbp	0.139588	0.902354	0.25	0.086	1
Ctcfl	0.139673	0.493997	1	0.948	1
Ep400	0.139726	0.480909	0.75	0.483	1
Adsl	0.139789	-1.05964	0.5	0.672	1
Stoml1	0.139816	0.419345	0.375	0.172	1
Ddx28	0.140265	-0.928335	0.188	0.155	1
Mipol1	0.140304	3.28233	0.312	0.103	1
2610028H24Rik	0.140366	0.342178	0.312	0.103	1
Nuf2	0.140391	-1.07561	0.25	0.224	1
Ddx27	0.140409	-1.53469	0.312	0.379	1
Dguok	0.140705	-1.80946	0.25	0.362	1
Def8	0.140708	-1.13775	0.062	0.103	1
4930503L19Rik	0.140951	0.730945	0.438	0.224	1
Higd1a	0.141143	-1.53629	0.375	0.517	1
Mycbp2	0.141219	0.379701	0.688	0.397	1
Cdk4	0.141272	-1.58022	0.375	0.5	1
Vcp	0.141347	-1.12388	0.688	0.621	1
Pi4ka	0.14136	-0.510639	0.312	0.259	1
Gm6402	0.141603	-0.564619	0.188	0.397	1
Pwwp2a	0.141617	-0.490353	0.25	0.31	1
Vhl	0.141635	-1.08116	0.062	0.155	1
Thtpa	0.141638	-1.1862	0.062	0.121	1
Tmem45a	0.14192	0.901571	0.25	0.069	1
Gripap1	0.141996	-1.773	0.125	0.241	1
Rab3il1	0.142171	2.74804	0.188	0.052	1
Ctps	0.142615	-1.72201	0.25	0.293	1
Eng	0.142669	-0.308043	0.875	1	1
Tmem216	0.14305	-1.26465	0.062	0.138	1
Lnx2	0.143159	-1.49834	0.375	0.414	1
Pydc4	0.1434	0.772327	0.312	0.172	1
Amd1	0.143583	-3.39312	0.125	0.155	1
Stmn1	0.143784	-1.90739	0.438	0.466	1
Hacl1	0.143804	1.93323	0.25	0.052	1
Cd320	0.143864	-1.59647	0.375	0.397	1
Cpne3	0.143931	-1.0619	0.25	0.397	1
Dnm1l	0.143932	0.440022	0.562	0.362	1
Ppp2r2d	0.144014	2.53234	0.375	0.172	1
Zrsr2	0.144052	-0.822706	0.188	0.328	1
Eif5a	0.144071	-0.818978	0.688	0.828	1
Phf17	0.144084	-0.392877	0.125	0.121	1
Srsf3	0.144156	-0.994975	0.625	0.759	1
Atf3	0.14424	2.94141	0.438	0.293	1
Trmt1	0.144458	-1.01737	0.25	0.345	1
Gnb2	0.144474	0.784051	0.625	0.431	1
Mrpl48	0.144626	-1.43273	0.125	0.293	1
Iqcg	0.144703	0.844827	0.25	0.069	1
Mrpl32	0.144927	-1.39375	0.188	0.362	1
Hsf4	0.145035	0.468029	0.188	0.017	1
Lrrcc1	0.145407	-1.2201	0.125	0.31	1
Fam114a1	0.14551	1.8985	0.438	0.241	1
Synj2bp	0.145969	0.436692	1	1	1
Prkrip1	0.146282	1.42623	0.25	0.155	1
Tmem11	0.146361	-1.95772	0.125	0.19	1
C330007P06Rik	0.146442	-1.53252	0.125	0.224	1
Gstz1	0.146488	-1.2048	0.062	0.121	1
Tomm34	0.146646	1.63928	0.5	0.379	1
Mylk	0.146722	-0.465486	0.062	0.224	1
Etohi1	0.146877	-1.28403	0.5	0.638	1
Pitpnb	0.14705	-1.32147	0.438	0.483	1
Intu	0.147535	0.633601	1	0.793	1
Pttg1ip	0.147554	-1.10899	0.625	0.707	1
Stradb	0.147562	1.68755	0.25	0.069	1
Pigs	0.147585	1.18918	0.312	0.138	1
Gm14393	0.147716	-0.82725	0.188	0.293	1
Atp6v1f	0.147786	-0.93489	0.5	0.569	1
C230052I12Rik	0.147817	-0.770048	0.125	0.103	1
Rbm15	0.147977	-0.871597	0.188	0.31	1
S100a11	0.148013	-0.373483	0.562	0.793	1
Mfsd5	0.148073	2.84651	0.438	0.241	1
Slco2a1	0.148202	-1.21724	0.312	0.397	1
Aplnr	0.148229	-1.84596	0.375	0.414	1
Ttll5	0.148449	-0.401062	0.062	0.138	1
Fam135a	0.148497	-0.455672	0.125	0.138	1
Gna13	0.148682	1.90303	0.438	0.241	1
Mn1	0.148899	1.78374	0.438	0.207	1
Zc3h3	0.149027	-0.474206	0.125	0.172	1
Plaa	0.149143	-0.681004	0.312	0.379	1
Ms4a6c	0.149288	0.441389	0.5	0.259	1
Gon4l	0.14947	1.05036	0.625	0.276	1
Atg3	0.149754	1.60515	0.375	0.172	1
Hnrpdl	0.149872	-1.27837	0.562	0.603	1
Soat2	0.150021	0.422645	0.875	0.741	1
Gm17821	0.150102	0.483776	1	1	1
Rbbp5	0.150269	2.22953	0.375	0.207	1
Vmn1r58	0.150294	0.435891	1	1	1
Thoc7	0.150709	-1.52767	0.25	0.31	1
Kpna2	0.150826	-1.48166	0.312	0.362	1
Pgp	0.151031	-0.652254	0.125	0.31	1
Trp53	0.151078	-1.25401	0.438	0.517	1
Hpcal1	0.1512	1.31482	0.625	0.379	1
Ube2j1	0.151299	-1.31937	0.312	0.431	1
Sgol2	0.151319	0.256756	0.688	0.569	1
Lpcat3	0.151524	-0.799577	0.438	0.621	1
Ogfod3	0.151602	1.0045	0.312	0.103	1
Gab1	0.151851	-1.24328	0.188	0.31	1
Smad4	0.151853	-1.09084	0.188	0.241	1
4833417C18Rik	0.151858	0.656796	0.188	0.034	1
Prr13	0.152086	-1.14016	0.312	0.517	1
Atxn3	0.152244	1.03376	0.312	0.138	1
Smpd4	0.152254	-0.810292	0.188	0.207	1
[truncated: 5,595 more rows]

## Sheet: Los+aPD1 vs aPD1
	p_val	avg_log2FC	pct.1	pct.2	p_val_adj
Rab11fip1	1.27031e-10	-2.33705	0.125	0.607	2.76482e-06
Slc35f2	1.29386e-09	-3.88389	0	0.417	2.81609e-05
Esyt2	2.87313e-09	-2.68119	0.188	0.536	6.25337e-05
Mt1	5.9743e-09	-3.92691	0.062	0.655	0.000130031
Elovl7	6.50349e-09	-2.86869	0.125	0.524	0.000141549
Slc19a3	8.02844e-09	-3.63306	0	0.381	0.000174739
Igf1r	1.19072e-08	-2.57732	0.312	0.798	0.000259161
Hspa8	8.45435e-08	0.947038	1	0.917	0.00184009
Foxn3	8.59882e-08	-2.32117	0.062	0.417	0.00187153
Cnpy2	1.30301e-07	-3.29904	0.062	0.429	0.00283601
Mt2	2.10634e-07	-4.35268	0.062	0.429	0.00458444
Gbp4	2.92012e-07	2.875	1	0.679	0.00635563
Bok	2.95983e-07	-3.99111	0	0.333	0.00644207
Atf7	3.42833e-07	-1.94816	0.125	0.548	0.00746177
Adh1	6.19514e-07	-4.71131	0	0.298	0.0134837
Afap1l2	6.95767e-07	-2.90309	0.188	0.476	0.0151434
Slc22a8	7.25067e-07	-2.34111	0.125	0.75	0.0157811
Synpo2	7.70057e-07	-1.88989	0	0.31	0.0167603
Rere	8.56636e-07	-1.57057	0.375	0.595	0.0186447
Ildr2	1.38423e-06	-2.08654	0	0.31	0.0301279
Mia3	1.69439e-06	-1.96726	0.25	0.548	0.0368783
Frmd5	4.77427e-06	-1.87822	0	0.286	0.103912
Gm13544	5.28178e-06	-0.338129	0.062	0.333	0.114958
1110032A03Rik	6.80264e-06	-2.57117	0.062	0.274	0.148059
Gkn3	8.14075e-06	-5.65621	0	0.226	0.177183
Lmo7	8.15227e-06	-1.99017	0.062	0.321	0.177434
2810013P06Rik	8.72328e-06	-2.77544	0.188	0.321	0.189862
Tnks2	8.98838e-06	-2.01359	0.062	0.274	0.195632
Bms1	9.23494e-06	-1.78706	0	0.262	0.200998
D730039F16Rik	9.54202e-06	-2.68298	0	0.238	0.207682
Mob3b	9.76037e-06	-1.50596	0.125	0.345	0.212434
Adipor2	1.03238e-05	-2.41216	0.125	0.393	0.224697
Vamp2	1.17276e-05	-1.51814	0.188	0.417	0.255252
Stra6	1.19308e-05	-3.112	0.062	0.476	0.259673
Anapc10	1.99821e-05	-1.85807	0.125	0.274	0.434911
Taf11	1.99967e-05	-2.66379	0.062	0.25	0.435228
Itm2a	2.33769e-05	-3.04679	0.5	0.917	0.508798
Pdcd2l	2.64262e-05	-2.65377	0	0.202	0.575167
Ttc1	2.79703e-05	-3.04636	0.062	0.25	0.608774
2610034B18Rik	2.99691e-05	-2.56042	0.062	0.25	0.652278
Hist1h2bc	3.05625e-05	-3.25839	0.312	0.702	0.665194
Slc40a1	3.14974e-05	-2.59708	0.375	0.738	0.685542
Tgtp2	3.1503e-05	2.4956	0.875	0.5	0.685663
Smpd2	3.44974e-05	-2.98851	0.062	0.298	0.750835
Acadsb	3.46456e-05	-1.59791	0	0.226	0.754061
Aida	3.49644e-05	-1.58302	0	0.31	0.761001
Pdcl	3.90104e-05	-2.29511	0.062	0.238	0.849062
Tbx3	3.93806e-05	-2.03521	0.062	0.44	0.857119
Usf2	4.17547e-05	-1.88671	0.062	0.298	0.908791
Zfp358	4.19059e-05	-2.15827	0.062	0.238	0.912082
Tprkb	4.20405e-05	-1.75003	0.25	0.548	0.915011
Cobll1	4.33376e-05	-2.38362	0.188	0.56	0.943244
Golph3l	4.46401e-05	-2.48177	0	0.202	0.971591
Fam45a	4.9099e-05	-2.49955	0.062	0.262	1
Keap1	5.26988e-05	-2.2989	0.188	0.381	1
Med9	5.3415e-05	-1.41034	0.062	0.238	1
Epha4	5.53966e-05	-1.91682	0.125	0.321	1
Gtf3c5	5.55607e-05	-2.01814	0.062	0.226	1
Prkag2	5.60374e-05	-1.12514	0	0.226	1
Rab2a	5.66921e-05	-2.73413	0.25	0.524	1
Rnf146	6.0801e-05	-2.12447	0.062	0.25	1
Vti1a	6.2031e-05	-1.61406	0.062	0.321	1
Gle1	6.42895e-05	-2.55038	0.188	0.357	1
Ctc1	6.96831e-05	-1.08032	0.062	0.226	1
Agfg1	7.14817e-05	-1.99544	0.188	0.262	1
Samd12	7.558e-05	-2.17571	0	0.226	1
Rnf214	7.83279e-05	-1.58277	0	0.262	1
Slc39a10	7.85563e-05	-1.93022	0.375	0.845	1
Ptgis	8.68121e-05	-2.82847	0	0.19	1
Cdc26	8.78382e-05	-3.03714	0.125	0.405	1
Polb	9.12623e-05	-3.12338	0.062	0.238	1
Gm2a	9.6176e-05	-2.31163	0.312	0.488	1
Ssbp1	0.000105286	-2.22833	0.125	0.357	1
Pltp	0.000107729	-1.75105	1	1	1
Tbpl1	0.000109127	-2.26316	0.25	0.357	1
Vps37a	0.000111789	-1.57086	0.062	0.214	1
Med4	0.00011244	-3.02015	0.125	0.226	1
Mrpl16	0.000121652	-2.17284	0.062	0.202	1
Whsc1	0.000126819	-1.30389	0.188	0.298	1
Abtb1	0.000135024	-2.24989	0	0.179	1
Tmem100	0.00013731	-3.3143	0	0.179	1
Ppie	0.000137603	-2.42574	0.125	0.274	1
Abcb1a	0.000138703	-1.60191	0.625	0.952	1
Htatip2	0.000140509	-2.00468	0	0.179	1
Nmd3	0.000147218	-2.77312	0.062	0.214	1
Kat6a	0.000152973	-1.3046	0.125	0.405	1
Cul9	0.000155135	-1.00127	0.062	0.25	1
Cml1	0.000156655	-2.65183	0	0.179	1
Arl14ep	0.000176821	-1.85718	0.062	0.226	1
Dopey2	0.000184696	-1.24807	0	0.214	1
Ube2z	0.000190125	-1.20178	0.062	0.214	1
Cdc14a	0.000192244	-1.2248	0.062	0.286	1
Mri1	0.000192251	-1.28673	0	0.179	1
Taf8	0.000192869	-2.27862	0.062	0.19	1
1700025N23Rik	0.000195172	-0.309598	0	0.202	1
Hist2h2aa1	0.000196351	-2.87194	0.188	0.5	1
Spock2	0.000197327	-2.19115	0.5	0.869	1
Wdr36	0.00020666	-2.15726	0.188	0.274	1
Naa16	0.000213679	-1.95511	0.188	0.274	1
Tmem167b	0.000219563	-2.47891	0.188	0.274	1
Thap3	0.000220385	-1.92266	0	0.19	1
Ccdc104	0.000221609	-3.05108	0.125	0.262	1
Impact	0.000222394	-1.68658	0.125	0.25	1
Nfic	0.000225395	-1.68717	0.5	0.702	1
Slco1c1	0.000227874	-2.28585	0.438	0.833	1
Vps13d	0.000246832	-1.73713	0.375	0.488	1
Fbln2	0.000259785	-2.47901	0	0.167	1
Zfp275	0.000267286	-1.24009	0	0.202	1
Ulk2	0.000268954	-1.10117	0	0.214	1
Rpl30	0.000270701	-2.79782	0	0.155	1
Kdm4b	0.000278308	-1.56637	0.062	0.179	1
Kdm3a	0.000279645	-1.76372	0.125	0.381	1
Ncoa3	0.000285572	1.58272	0.938	0.607	1
9530026P05Rik	0.000287953	-0.758005	0.062	0.238	1
[truncated: 7,470 more rows]
