# Supplementary material for: Losartan controls immune checkpoint blocker-induced edema and improves survival in glioblastoma mouse models
Source: Proc Natl Acad Sci U S A. 2023 Feb 1;120(6):e2219199120. doi: 10.1073/pnas.2219199120 (PMC9963691; doi:10.1073/pnas.2219199120)
Supplement: Supplementary file 4 — Dataset S03 (XLSX) [file pnas.2219199120.sd03.xlsx]

## Sheet: T cell clusters
	p_val	avg_logFC	pct.1	pct.2	p_val_adj	cluster	gene
1	4.43323e-22	1.14432	1	0.985	9.64892e-18	0	Gm10845
2	3.61632e-20	0.700836	0.992	1	7.87093e-16	0	2310010M20Rik
3	1.42557e-16	0.809686	1	1	3.10275e-12	0	Kcnq1ot1
4	3.21898e-16	0.667029	1	1	7.00612e-12	0	Gm17821
5	1.13254e-15	0.889378	0.955	0.924	2.46497e-11	0	Gm19757
6	1.27839e-15	1.51719	0.833	0.53	2.78242e-11	0	Fos
7	5.00191e-15	0.560935	0.97	0.98	1.08867e-10	0	Ctcfl
8	8.82244e-14	1.19281	0.955	0.904	1.9202e-09	0	Junb
9	9.24173e-13	0.573773	1	1	2.01146e-08	0	A130077B15Rik
10	1.38046e-12	0.62442	1	1	3.00458e-08	0	Grk4
11	2.82421e-12	1.30232	0.871	0.753	6.1469e-08	0	Cpne8
12	5.23715e-12	0.573798	0.955	0.96	1.13987e-07	0	Tyr
13	7.79856e-12	0.564805	1	1	1.69736e-07	0	Gm20594
14	1.00566e-11	0.522699	0.992	1	2.18882e-07	0	Zfp71-rs1
15	1.23305e-11	1.99	0.455	0.146	2.68373e-07	0	Tcf7
16	1.68968e-11	1.71003	0.803	0.591	3.6776e-07	0	Zfp36
17	7.06544e-11	1.82496	0.439	0.141	1.53779e-06	0	S1pr1
18	1.19162e-09	0.736345	1	1	2.59356e-05	0	Lars2
19	1.31039e-09	0.514915	0.985	0.965	2.85207e-05	0	A730017L22Rik
20	1.3598e-09	0.61671	1	1	2.9596e-05	0	A630089N07Rik
21	2.25317e-09	2.71503	0.22	0.02	4.90403e-05	0	Foxp3
22	2.5952e-09	0.552153	1	1	5.64846e-05	0	Zfp488
23	5.34388e-09	1.3119	0.379	0.116	0.00011631	0	Ikzf2
24	1.57236e-08	0.618906	0.894	0.848	0.000342225	0	Neu3
25	2.30834e-08	0.520981	0.909	0.894	0.00050241	0	Cxcr2
26	6.8712e-08	0.538721	0.879	0.854	0.00149552	0	Rnf168
27	7.042e-08	0.527491	0.97	0.97	0.00153269	0	Gm20300
28	1.04134e-07	0.598008	0.985	0.995	0.00226648	0	Ifnar1
29	1.6717e-07	1.17984	0.773	0.672	0.00363845	0	Dusp1
30	1.6846e-07	0.633096	0.97	0.96	0.00366652	0	Casc4
31	1.75629e-07	0.847067	0.977	0.965	0.00382256	0	4933409K07Rik
32	1.99929e-07	0.665547	0.856	0.838	0.00435145	0	Gm15645
33	2.69814e-07	-0.500219	0.727	0.929	0.00587251	0	Cd52
34	1.09167e-06	1.69555	0.379	0.172	0.0237602	0	Gm5424
35	1.11434e-06	0.621817	0.894	0.914	0.0242536	0	Zfp113
36	1.21306e-06	0.529866	0.773	0.672	0.0264022	0	Zfp459
37	1.28037e-06	1.58612	0.379	0.162	0.0278672	0	Slamf6
38	1.44647e-06	0.508496	0.947	0.955	0.0314824	0	Slfn5
39	1.6533e-06	0.54349	0.955	0.99	0.0359841	0	Vmn1r58
40	1.79839e-06	0.509694	0.917	0.899	0.0391419	0	Dph5
41	2.10336e-06	0.552239	0.848	0.828	0.0457797	0	Son
42	3.66019e-06	1.49453	0.341	0.141	0.079664	0	Trib2
43	4.55762e-06	0.962309	0.795	0.737	0.0991966	0	Zfp36l1
44	5.16572e-06	1.23119	0.492	0.283	0.112432	0	Socs3
45	5.65602e-06	0.649585	0.439	0.247	0.123103	0	Slc10a1
46	8.09201e-06	0.685772	0.909	0.874	0.176123	0	Pbld1
47	1.55838e-05	1.68639	0.394	0.222	0.339181	0	Sepp1
48	1.73078e-05	0.516279	1	0.99	0.376704	0	Ccdc82
49	4.0419e-05	0.579146	0.78	0.747	0.879719	0	Pdcd4
50	4.16423e-05	1.07698	0.212	0.061	0.906344	0	P2rx7
51	5.23129e-05	0.927916	0.462	0.263	1	0	Ssh2
52	5.67096e-05	1.43001	0.242	0.091	1	0	Klf2
53	7.04655e-05	0.794372	0.265	0.101	1	0	Ccr7
54	7.28776e-05	0.526804	0.636	0.495	1	0	Mfsd4
55	9.79816e-05	0.580914	0.97	0.96	1	0	Ubc
56	0.000116592	0.947113	0.598	0.404	1	0	Samhd1
57	0.00012772	0.617376	0.848	0.874	1	0	Syne1
58	0.000140184	0.578641	0.909	0.939	1	0	Vmn2r-ps129
59	0.000159034	0.982686	0.697	0.631	1	0	Dgka
60	0.000271049	0.814946	0.561	0.419	1	0	Emb
61	0.000274658	-0.500373	0.136	0.323	1	0	Slc25a39
62	0.000289459	-0.501564	0.121	0.288	1	0	Trps1
63	0.000299439	1.22226	0.636	0.566	1	0	Ppp1r15a
64	0.000373076	0.942042	0.773	0.717	1	0	Klf6
65	0.000552622	0.623634	0.886	0.889	1	0	Olfr856-ps1
66	0.000856236	1.01803	0.242	0.111	1	0	Ass1
67	0.000900011	-0.502129	0.22	0.399	1	0	Psmd2
68	0.00100636	0.509282	0.568	0.47	1	0	Syt11
69	0.00105702	1.13976	0.462	0.338	1	0	Kbtbd11
70	0.00150543	0.807082	0.53	0.374	1	0	Nr4a1
71	0.00151087	0.917881	0.523	0.404	1	0	Zfp36l2
72	0.00167443	-0.50366	0.114	0.258	1	0	Tmed3
73	0.00186802	0.738142	0.674	0.631	1	0	Sh3gl2
74	0.00188177	-0.502221	0.129	0.278	1	0	2610001J05Rik
75	0.0019431	0.831883	0.606	0.505	1	0	4932438A13Rik
76	0.00195942	0.804929	0.697	0.657	1	0	Nfkbia
77	0.00207816	0.549136	0.909	0.929	1	0	Gm17644
78	0.00223296	1.03911	0.462	0.369	1	0	Tsc22d3
79	0.00234153	-0.502641	0.152	0.298	1	0	Sec31a
80	0.0027373	0.714174	0.72	0.682	1	0	Rbm28
81	0.00301856	0.602477	0.932	0.955	1	0	Ftl1
82	0.00364588	0.940226	0.492	0.404	1	0	2010016I18Rik
83	0.00369976	0.64355	0.258	0.131	1	0	Gpcpd1
84	0.00385022	0.754552	0.508	0.384	1	0	Tecpr1
85	0.00391166	0.580037	0.947	0.939	1	0	Zmynd8
86	0.00392583	0.690772	0.795	0.798	1	0	Zfp937
87	0.00413481	0.62144	0.265	0.162	1	0	Tns4
88	0.00418864	-0.502902	0.121	0.253	1	0	Nt5dc1
89	0.00483564	1.15385	0.409	0.303	1	0	P2ry10
90	0.00489259	1.17199	0.212	0.111	1	0	Lpar6
91	0.00502836	1.04717	0.47	0.394	1	0	Vps37b
92	0.00542145	0.798406	0.333	0.222	1	0	Gpr132
93	0.0057492	0.612928	0.242	0.131	1	0	St6galnac3
94	0.00634567	0.750578	0.659	0.591	1	0	Ifi203
95	0.00651218	0.557862	0.364	0.237	1	0	Lef1
96	0.00705709	0.592531	0.644	0.616	1	0	F830016B08Rik
97	0.00780747	1.0596	0.447	0.369	1	0	Fam118a
98	0.00805258	1.43016	0.303	0.202	1	0	Ccr2
99	0.00838925	0.51401	0.417	0.323	1	0	Cnr2
100	0.00998279	1.06619	0.326	0.222	1	0	Tgtp1
101	1.16853e-43	4.52409	0.779	0.062	2.54331e-39	1	Ly6c2
102	6.19569e-38	3.04341	0.865	0.235	1.34849e-33	1	Cd8b1
103	8.34349e-37	2.83677	0.788	0.133	1.81596e-32	1	Cd8a
104	1.08211e-34	1.847	0.933	0.252	2.35522e-30	1	Ctsw
105	1.67223e-34	1.1662	0.721	0.08	3.63961e-30	1	Ly6c1
106	3.04651e-29	0.604057	0.49	0.004	6.63073e-25	1	9030619P08Rik
107	8.96807e-29	2.01814	0.894	0.288	1.9519e-24	1	Ccl5
108	2.83262e-25	1.3118	0.971	0.624	6.1652e-21	1	Ms4a4b
109	2.57121e-24	2.1857	0.654	0.137	5.59624e-20	1	Klrk1
110	3.97019e-22	1.51603	0.76	0.221	8.64113e-18	1	Klrd1
111	1.01642e-20	1.92951	0.587	0.119	2.21223e-16	1	Sema4a
112	3.35222e-20	1.74918	0.635	0.164	7.29612e-16	1	Amica1
113	2.12107e-17	1.9286	0.404	0.04	4.6165e-13	1	Gzmk
114	2.40222e-17	1.40409	0.635	0.168	5.22842e-13	1	Plac8
115	2.51369e-16	1.41652	0.769	0.363	5.47104e-12	1	Epsti1
116	5.85126e-16	0.832086	0.942	0.805	1.27353e-11	1	Cd52
117	5.23294e-15	1.19373	0.51	0.115	1.13895e-10	1	Atp8b4
118	3.44408e-13	1.09255	0.385	0.066	7.49605e-09	1	Itga1
119	4.11604e-12	1.34825	0.279	0.027	8.95856e-08	1	Wdr95
120	1.06315e-11	0.69819	0.942	0.77	2.31396e-07	1	Selplg
121	2.90434e-11	1.19322	0.731	0.403	6.32129e-07	1	Zyx
122	4.07329e-10	0.817055	0.971	0.912	8.86551e-06	1	Ctla2a
123	6.80869e-10	1.27247	0.5	0.199	1.48191e-05	1	Dnajc15
124	1.59237e-09	1.4802	0.317	0.071	3.46579e-05	1	Slamf7
125	2.06561e-09	1.44301	0.308	0.062	4.49581e-05	1	Gzma
126	4.75049e-09	0.702146	0.865	0.637	0.000103394	1	Ms4a6b
127	1.3846e-08	1.02278	0.279	0.058	0.000301359	1	Ssbp2
128	1.54034e-08	1.16166	0.529	0.243	0.000335256	1	Cd226
129	1.70948e-08	0.876322	0.529	0.23	0.000372068	1	Gzmb
130	1.8372e-08	1.06958	0.212	0.027	0.000399866	1	Hid1
131	2.37417e-08	0.674134	0.625	0.288	0.000516738	1	Klrc1
132	3.0722e-08	0.84397	0.827	0.584	0.000668664	1	Ctsd
133	7.00174e-08	0.913972	0.5	0.208	0.00152393	1	Klrc2
134	7.82725e-08	1.17719	0.337	0.097	0.0017036	1	Ccr5
135	3.02863e-07	0.775047	0.356	0.119	0.00659182	1	Smpd5
136	3.79866e-07	1.13198	0.413	0.168	0.00826778	1	AA467197
137	1.13685e-06	0.780509	0.779	0.558	0.0247435	1	Sp100
138	1.32985e-06	1.09817	0.221	0.049	0.0289443	1	Baiap3
139	3.18947e-06	0.94386	0.308	0.102	0.0694188	1	Phf11c
140	3.84223e-06	0.539685	0.827	0.664	0.0836262	1	S100a6
141	3.86143e-06	0.585693	0.635	0.412	0.0840441	1	Lasp1
142	4.83946e-06	0.796178	0.337	0.124	0.105331	1	BC094916
143	5.52182e-06	1.39045	0.26	0.08	0.120182	1	Gm14446
144	5.93371e-06	0.774308	0.702	0.491	0.129147	1	Hcst
145	6.59599e-06	0.550197	0.837	0.611	0.143562	1	Cox7a2l
146	7.0919e-06	0.59616	0.442	0.195	0.154355	1	Fgl2
147	1.50257e-05	0.660024	0.442	0.212	0.327035	1	Evl
148	2.20883e-05	0.713889	0.76	0.527	0.480751	1	Pik3cd
149	2.25468e-05	0.696626	0.279	0.097	0.49073	1	Pde3b
150	2.40816e-05	0.814418	0.26	0.088	0.524135	1	Sytl2
151	2.52719e-05	0.694978	0.519	0.31	0.550042	1	Lgals3
152	3.76978e-05	1.14576	0.721	0.611	0.820493	1	Padi2
153	4.24234e-05	0.741225	0.663	0.451	0.923345	1	Cxcr6
154	4.34614e-05	0.907115	0.269	0.097	0.945937	1	AB124611
155	4.5634e-05	0.552318	0.212	0.062	0.993225	1	Dock9
156	5.96748e-05	1.45505	0.231	0.08	1	1	Anxa1
157	7.29384e-05	0.608137	0.558	0.35	1	1	Slc20a1
158	8.00103e-05	0.928016	0.221	0.071	1	1	Pik3ap1
159	8.65017e-05	0.736636	0.5	0.296	1	1	Gm4759
160	8.84082e-05	0.806842	0.529	0.341	1	1	Nbeal2
161	9.02553e-05	0.573034	0.288	0.115	1	1	Abi3
162	9.38471e-05	0.742725	0.288	0.119	1	1	Dpp4
163	9.9835e-05	0.815196	0.433	0.243	1	1	Med10
164	0.00010804	0.753707	0.577	0.438	1	1	Emg1
165	0.000147132	0.719552	0.404	0.212	1	1	Phf11b
166	0.000153162	1.40776	0.269	0.111	1	1	Ifit3
167	0.000154457	0.9885	0.279	0.115	1	1	Mx1
168	0.000155622	0.814269	0.356	0.173	1	1	Rnf166
169	0.000164353	0.801424	0.423	0.235	1	1	Fam78a
170	0.000188321	1.38483	0.221	0.084	1	1	Ubxn11
171	0.000346743	0.968599	0.221	0.084	1	1	Pglyrp2
172	0.000385684	0.684053	0.423	0.248	1	1	Sh2d3c
173	0.000413653	0.617035	0.26	0.106	1	1	Abcb1b
174	0.000523635	0.608085	0.49	0.296	1	1	Cmtm7
175	0.000589876	0.894377	0.49	0.332	1	1	Evi2b
176	0.000623415	0.56869	0.49	0.314	1	1	Uba7
177	0.000774784	0.748444	0.298	0.146	1	1	Ppp3cc
178	0.00106842	0.758896	0.24	0.106	1	1	Cdc42ep3
179	0.00106983	0.646194	0.202	0.075	1	1	Nck1
180	0.00107208	0.589944	0.346	0.186	1	1	AI462493
181	0.00111077	0.583336	0.394	0.235	1	1	Smap2
182	0.00141102	0.789178	0.404	0.252	1	1	Lta4h
183	0.00184634	0.551411	0.471	0.319	1	1	Ubac2
184	0.00208525	0.839112	0.577	0.491	1	1	Sp110
185	0.00264515	0.975645	0.346	0.217	1	1	Pea15a
186	0.00311857	0.641866	0.75	0.659	1	1	Tapbpl
187	0.00343698	0.740034	0.327	0.186	1	1	Rmnd5b
188	0.00405714	0.565038	0.394	0.257	1	1	1110008P14Rik
189	0.00506704	0.576729	0.24	0.124	1	1	Impdh1
190	0.00527989	0.584732	0.298	0.168	1	1	Als2cl
191	0.00533582	0.607561	0.327	0.204	1	1	Prkacb
192	0.00577487	0.70269	0.404	0.283	1	1	Copz1
193	0.00604857	0.596809	0.404	0.265	1	1	1500012F01Rik
194	0.00632326	0.605537	0.433	0.327	1	1	2010107E04Rik
195	0.00685222	0.620557	0.231	0.119	1	1	Gm5547
196	0.00690551	0.786227	0.212	0.102	1	1	Gm12250
197	0.00718668	0.821958	0.346	0.212	1	1	Gem
198	0.00728134	0.655376	0.394	0.27	1	1	Mrpl30
199	0.00881114	0.759856	0.288	0.177	1	1	Ddx47
200	0.00924453	0.609327	0.356	0.235	1	1	Rnasel
201	1.17971e-37	2.4651	0.957	0.314	2.56765e-33	2	Lag3
202	8.7968e-34	2.73597	0.628	0.034	1.91462e-29	2	Fam20a
203	9.98756e-33	1.70192	0.979	0.339	2.17379e-28	2	Cd4
204	7.12215e-31	2.17951	0.819	0.186	1.55014e-26	2	Rgs16
205	8.09762e-29	1.27254	0.691	0.093	1.76245e-24	2	Dusp4
206	9.94335e-29	1.44041	0.979	0.593	2.16417e-24	2	Sdf4
207	5.32147e-27	1.63856	0.638	0.081	1.15822e-22	2	Ptprs
208	1.18394e-26	1.61728	0.734	0.127	2.57685e-22	2	Ehd1
209	3.59854e-26	1.79916	0.745	0.153	7.83223e-22	2	Tnfrsf9
210	1.07505e-24	2.18314	0.713	0.165	2.33984e-20	2	Ifitm2
211	1.31311e-24	2.02931	0.702	0.161	2.85798e-20	2	Havcr2
212	1.87561e-24	2.33172	0.521	0.042	4.08227e-20	2	Angptl2
213	2.68993e-24	1.27626	0.851	0.216	5.85464e-20	2	Map2k3
214	1.74926e-23	1.59584	0.926	0.475	3.80727e-19	2	Tigit
215	2.28075e-23	1.37302	0.947	0.492	4.96406e-19	2	Zap70
216	1.4779e-22	1.30613	0.638	0.11	3.21664e-18	2	Eea1
217	3.24072e-21	1.74828	0.404	0.017	7.05343e-17	2	Gldc
218	1.30093e-20	1.47347	0.606	0.106	2.83148e-16	2	Ccr8
219	2.89865e-20	1.62758	0.468	0.051	6.30891e-16	2	Sv2c
220	6.41701e-20	1.41216	0.798	0.292	1.39666e-15	2	Tpi1
221	7.4156e-20	4.54066	0.362	0.013	1.61401e-15	2	Ccl1
222	8.09346e-20	1.87549	0.426	0.034	1.76154e-15	2	Slc37a2
223	3.48314e-19	1.57171	0.564	0.102	7.58105e-15	2	Twsg1
224	4.49016e-19	1.27996	0.617	0.131	9.77284e-15	2	Ece1
225	5.36265e-19	1.18991	0.926	0.619	1.16718e-14	2	Cd82
226	6.23162e-19	1.98404	0.532	0.102	1.35631e-14	2	Plek
227	7.9768e-19	1.13539	0.809	0.28	1.73615e-14	2	Pgam1
228	1.24265e-18	1.37213	0.553	0.093	2.70463e-14	2	Prelid2
229	4.60686e-18	1.40055	0.638	0.178	1.00268e-13	2	Csda
230	2.45675e-17	1.28382	0.83	0.377	5.34711e-13	2	Bhlhe40
231	2.92827e-17	1.14508	0.755	0.275	6.37338e-13	2	Nrp1
232	4.67057e-17	1.47478	0.436	0.064	1.01655e-12	2	Stk38l
233	7.30661e-17	1.11508	0.489	0.089	1.59028e-12	2	Ptpn11
234	8.77457e-17	1.49052	0.383	0.038	1.90979e-12	2	Abcd3
235	1.48743e-16	1.11742	0.553	0.123	3.2374e-12	2	Tulp4
236	1.82868e-16	1.65054	0.489	0.089	3.98012e-12	2	Csf1
237	4.20222e-16	1.15353	0.351	0.025	9.14612e-12	2	Tjp2
238	4.67115e-16	1.11264	0.66	0.191	1.01668e-11	2	Maf
239	9.23817e-16	1.12036	0.585	0.136	2.01069e-11	2	Gabarapl1
240	1.1695e-15	1.20494	0.436	0.064	2.54541e-11	2	Ctnna1
241	1.22098e-15	1.87919	0.319	0.021	2.65746e-11	2	Bdh2
242	2.72747e-15	1.74548	0.415	0.059	5.93633e-11	2	Fhl2
243	4.09434e-15	2.70939	0.521	0.144	8.91134e-11	2	Ccl3
244	6.73731e-15	1.57729	0.255	0.004	1.46638e-10	2	Slc13a3
245	6.78149e-15	1.34332	0.426	0.064	1.47599e-10	2	Mphosph6
246	9.47066e-15	1.64403	0.394	0.055	2.06129e-10	2	Zbtb32
247	4.46864e-14	1.24704	0.564	0.153	9.726e-10	2	Dut
248	5.25679e-14	1.11028	0.628	0.191	1.14414e-09	2	Sytl3
249	1.14508e-13	1.65497	0.468	0.11	2.49227e-09	2	Il12rb2
250	1.31281e-13	1.91967	0.596	0.216	2.85732e-09	2	Ifng
251	2.65302e-13	1.18296	0.362	0.047	5.77429e-09	2	Ccdc28b
252	3.02135e-13	1.28956	0.362	0.051	6.57597e-09	2	Tmbim1
253	4.36857e-13	1.24845	0.521	0.136	9.50819e-09	2	Spcs3
254	6.87296e-13	1.89437	0.277	0.021	1.4959e-08	2	Tubb6
255	1.00033e-12	1.13139	0.489	0.123	2.17721e-08	2	Cd200
256	1.17533e-12	1.39772	0.426	0.089	2.55811e-08	2	Gpm6b
257	1.43815e-12	1.24817	0.5	0.131	3.13014e-08	2	Cd9
258	2.16185e-12	1.43942	0.319	0.042	4.70526e-08	2	Supt3
259	3.7482e-12	1.16168	0.309	0.034	8.15797e-08	2	Thyn1
260	4.51697e-12	1.95629	0.223	0.008	9.83119e-08	2	Perp
261	8.57053e-12	1.18738	0.5	0.153	1.86538e-07	2	Grn
262	1.24872e-11	1.89493	0.319	0.051	2.71783e-07	2	Penk
263	1.25289e-11	2.0473	0.277	0.03	2.72691e-07	2	Spp1
264	1.26761e-11	1.23019	0.234	0.013	2.75896e-07	2	Tnfsf11
265	1.32691e-11	2.04213	0.287	0.034	2.88802e-07	2	Il1r2
266	1.91775e-11	1.38695	0.266	0.025	4.17399e-07	2	Tssc4
267	2.29164e-11	1.79658	0.213	0.008	4.98775e-07	2	Lgals7
268	4.92095e-11	1.6278	0.245	0.021	1.07105e-06	2	Ndrg1
269	1.39915e-10	1.10289	0.436	0.119	3.04525e-06	2	Cenpa
270	1.45801e-10	1.14584	0.383	0.089	3.17336e-06	2	Tbc1d4
271	1.93612e-10	1.16659	0.383	0.093	4.21396e-06	2	Calu
272	2.75166e-10	1.12621	0.564	0.233	5.98899e-06	2	Tmem126a
273	4.18195e-10	1.71755	0.202	0.013	9.10201e-06	2	Lpar3
274	5.4477e-10	1.23329	0.447	0.136	1.18569e-05	2	Serpinb9
275	6.23291e-10	1.12205	0.277	0.038	1.35659e-05	2	Ebi3
276	6.71926e-10	1.78255	0.234	0.025	1.46245e-05	2	Il21
277	8.4931e-10	1.15922	0.426	0.123	1.84852e-05	2	Slc29a1
278	1.26293e-09	1.22747	0.234	0.025	2.74876e-05	2	Nat9
279	1.4493e-09	2.10897	0.617	0.331	3.15439e-05	2	Ccl4
280	1.8454e-09	1.16728	0.309	0.059	4.01651e-05	2	Abhd4
281	3.27487e-09	1.34999	0.277	0.051	7.12775e-05	2	Top2a
282	6.75701e-09	1.10995	0.309	0.064	0.000147066	2	Fbxo6
283	9.92672e-09	1.10529	0.383	0.11	0.000216055	2	Wdr61
284	1.01086e-08	1.10406	0.213	0.025	0.000220013	2	Plekho1
285	1.10569e-08	1.19187	0.426	0.144	0.000240653	2	Casp3
286	1.19537e-08	1.13246	0.277	0.051	0.000260173	2	Abhd12
287	1.50692e-08	1.29911	0.277	0.055	0.000327981	2	2700097O09Rik
288	1.52158e-08	1.30931	0.436	0.157	0.000331173	2	Ifitm3
289	3.40331e-08	1.8943	0.255	0.051	0.00074073	2	Serpina3f
290	4.8066e-07	1.29386	0.245	0.055	0.0104616	2	Fam132a
291	1.51355e-06	1.2677	0.223	0.051	0.0329424	2	Btla
292	1.52073e-06	1.13082	0.33	0.11	0.0330987	2	Tnfsf8
293	3.44917e-06	1.88896	0.394	0.182	0.0750711	2	Prf1
294	4.01245e-06	1.13388	0.213	0.047	0.0873309	2	1110058L19Rik
295	1.11381e-05	1.35668	0.202	0.047	0.242421	2	Stmn1
296	1.43813e-05	1.68858	0.202	0.051	0.31301	2	Il10
297	9.07474e-05	1.37071	0.223	0.076	1	2	2810417H13Rik
298	0.000169291	1.14643	0.415	0.237	1	2	Ifitm1
299	0.00184087	1.21494	0.383	0.25	1	2	Nr4a2
300	0.00363501	1.30832	0.287	0.157	1	2	Cx3cr1

## Sheet: CD8 T cells Los vs Ctrl
	p_val	avg_logFC	pct.1	pct.2	p_val_adj
Plac8	3.43257e-07	-5.27905	0	0.68	0.00747099
Csk	3.61975e-06	1.45782	1	0.16	0.0787838
Acadl	5.52822e-06	1.47079	1	0.36	0.120322
Med10	5.86275e-06	-3.55241	0	0.64	0.127603
H2-T9	1.57393e-05	-3.75441	0.4	0.72	0.342567
Nfkbia	2.17741e-05	0.873566	1	0.48	0.473913
Gzmk	2.29076e-05	-4.24193	0	0.56	0.498585
Ccl4	2.59231e-05	-5.13592	0	0.6	0.564217
U2af2	3.27067e-05	0.986995	1	0.32	0.71186
Ppp1r15a	4.11954e-05	-3.52732	0	0.6	0.896619
Rps21	4.37853e-05	1.00913	1	0.76	0.952987
Cep110	4.80074e-05	-2.58115	0	0.56	1
Myl12b	4.89692e-05	1.28614	1	0.8	1
Gbp9	8.3488e-05	-2.62935	0.2	0.76	1
Dad1	0.000108247	0.591822	1	0.6	1
Capzb	0.000146509	1.20327	1	0.6	1
Atp5a1	0.000149034	0.999964	1	0.56	1
Irf1	0.000164931	-3.67791	0.2	0.52	1
Zdhhc20	0.000169641	-2.42098	1	0.84	1
Psd4	0.000190788	-2.31905	0	0.48	1
Chsy1	0.000208621	-1.86454	0	0.52	1
Sqstm1	0.00023642	1.24368	1	0.48	1
B4galnt1	0.000243887	0.498595	1	0.6	1
Npm1	0.00025923	0.931977	1	0.8	1
Tmem208	0.000274851	-3.10756	0	0.44	1
Fam78a	0.000289827	-2.65657	0	0.48	1
Gpr18	0.000290244	-3.47148	0	0.44	1
Ost4	0.000310515	-3.08253	0	0.44	1
Glrx	0.000314649	-3.25154	0	0.48	1
Gzma	0.000318204	-6.34757	0	0.52	1
Cdc37	0.000320935	2.3616	1	0.4	1
Rbx1	0.000328238	-2.61647	0.2	0.52	1
Rbm26	0.000344324	-2.04412	0.2	0.52	1
Ptpn7	0.000372506	-2.80607	0.6	0.56	1
Arpc5	0.000413219	0.993382	1	0.68	1
Mrps16	0.000471288	-3.50909	0	0.44	1
Pydc4	0.000478107	-2.61758	0.2	0.64	1
Actr3	0.000490854	0.609328	1	0.76	1
Esd	0.000503078	-3.05299	0	0.44	1
Gnai2	0.000616088	-1.98844	0.2	0.48	1
Nfkbid	0.00062445	-2.27492	0	0.48	1
Gpi1	0.000630735	0.658203	1	0.84	1
Uqcr10	0.000640725	-2.8705	0	0.4	1
Rap1b	0.000660151	-3.05354	0	0.44	1
Map4k2	0.000675787	-2.327	0.2	0.44	1
Phgdh	0.000695848	-3.18598	0	0.4	1
Gem	0.000697686	-3.73407	0	0.52	1
Snrpb	0.000776167	0.660566	1	0.52	1
Ubxn1	0.000812003	-3.21607	0	0.4	1
Arhgap9	0.000914699	-3.18281	0	0.48	1
Gm6644	0.000992121	-3.41563	0.2	0.44	1
Crlf3	0.00106423	-2.86695	0	0.44	1
Scp2	0.00111345	-2.3503	0	0.4	1
Scamp3	0.0011857	-3.275	0	0.4	1
Rnf138	0.00122941	-2.98109	0.2	0.6	1
Fus	0.00125282	-1.15852	0	0.44	1
Arid4b	0.0012549	-1.86009	0	0.4	1
Tgtp1	0.00126325	-3.24909	0.2	0.48	1
Uqcrfs1	0.00126952	-3.06711	0	0.4	1
Eif4e	0.00129981	-2.60203	0	0.36	1
Psmb4	0.00132124	-3.04931	0.2	0.48	1
Eef1b2	0.00132349	1.03108	1	0.76	1
Aars	0.00135033	-1.46059	0	0.4	1
Rab14	0.00138965	-2.79957	0	0.44	1
Hnrnpa2b1	0.00143529	0.662897	1	0.8	1
Ndufb8	0.0014431	-2.78054	0	0.36	1
Higd2a	0.00144556	-3.38195	0	0.36	1
Mll1	0.0014741	-1.15408	0.2	0.52	1
Psma2	0.00154716	0.991059	1	0.56	1
Glipr1	0.00156711	-2.74925	0	0.36	1
Serf2	0.00161446	1.01398	1	0.8	1
Arpc1b	0.00165483	0.593948	1	0.92	1
Vps4b	0.00166004	-2.35507	0	0.4	1
Fcrl6	0.0016807	-0.61592	0	0.4	1
Ndufs3	0.00168325	-3.00648	0.2	0.44	1
Sp140	0.0017045	-2.88884	0	0.4	1
2310045N01Rik	0.00170588	-3.02887	0	0.36	1
Brd2	0.00172047	-1.84629	0	0.4	1
Chchd2	0.00185552	0.637455	1	0.6	1
Il17ra	0.00188469	-2.29891	0.2	0.48	1
Ftsjd2	0.00191114	-2.6152	0	0.36	1
Ddx17	0.00192884	-2.39469	0	0.4	1
Chtop	0.00194095	-2.33258	0.2	0.52	1
Card11	0.00204891	-1.81885	0	0.36	1
Crlf2	0.0021112	-1.77111	0	0.36	1
Nmt1	0.00213215	-2.72959	0	0.48	1
4930470H14Rik	0.00251562	0.343012	1	0.8	1
Vps25	0.00251947	-2.84697	0	0.36	1
Tuba1a	0.00261741	-2.99045	0.4	0.4	1
Ifit1	0.00278797	-3.51498	0	0.32	1
Fam102a	0.00282802	-2.09459	0	0.36	1
Ppdpf	0.00286224	-2.82527	0	0.32	1
Pnrc2	0.00312429	-2.81421	0	0.36	1
Csnk2a1	0.00312568	-1.20386	0	0.4	1
Sugt1	0.0031395	-2.7176	0	0.32	1
Eef1d	0.00321511	0.730821	1	0.48	1
Ccnt2	0.0032246	-2.18683	0	0.4	1
Abhd8	0.00336714	-2.5771	0	0.32	1
Mical1	0.00343325	-2.21758	0	0.32	1
Vps52	0.00351957	-1.94665	0	0.32	1
Gbp8	0.00359046	-2.67742	0	0.44	1
Trmt1l	0.00367887	-1.63277	0	0.36	1
Fam49b	0.00401053	-2.3031	0	0.32	1
Nip7	0.00412359	-0.741242	1	1	1
Gdi1	0.00414982	-2.41127	0.2	0.4	1
Fastk	0.00425197	-2.79098	0	0.32	1
Gadd45gip1	0.00425705	-1.33797	0	0.32	1
Gltp	0.0043462	-2.84278	0	0.32	1
Mrps24	0.00435379	-2.3785	0.2	0.36	1
Csnk1g1	0.00460564	-1.58304	0	0.32	1
Phb2	0.00463577	-2.65516	0	0.32	1
Ciz1	0.00474124	-2.03072	0	0.32	1
Rnf123	0.0049284	-1.94825	0.2	0.32	1
Sbno2	0.00495913	-1.91828	0	0.36	1
Romo1	0.00499083	-2.80472	0	0.32	1
Vamp8	0.00499509	-2.77959	0	0.32	1
Cnppd1	0.00500391	-1.86674	0	0.32	1
Gm9846	0.00500948	0.505511	1	0.52	1
Vars	0.00502066	-2.06255	0	0.32	1
Mrps17	0.0050287	-2.76953	0	0.32	1
Atg4d	0.00510347	-1.83343	0	0.32	1
Casp3	0.00510978	-2.20655	0	0.36	1
Tmem9b	0.00511935	-2.37241	0.2	0.44	1
Pgam1	0.005187	-2.81825	0	0.32	1
Stk17b	0.00523829	0.402197	1	0.88	1
Tab2	0.00534785	-1.95242	0	0.36	1
Herc6	0.0053675	-1.00752	0	0.36	1
Nckap1l	0.00537517	-1.93084	0	0.36	1
Dennd4a	0.00549915	1.0996	1	0.48	1
Tmem69	0.00551732	-0.978259	1	0.96	1
Nans	0.00555741	-2.40295	0	0.28	1
Mrpl15	0.00558427	-1.6913	0	0.32	1
Mrps18c	0.00559411	-3.25789	0	0.28	1
Rpp21	0.00561982	-3.26566	0	0.28	1
Gemin7	0.00568923	-3.19344	0	0.28	1
Ngly1	0.00573212	-1.92346	0	0.32	1
Rbbp6	0.00573396	-1.54945	0	0.36	1
Ndufs7	0.00576324	-3.0199	0	0.28	1
Cltc	0.00577879	-1.30034	0.4	0.44	1
Trex1	0.00581821	-3.34728	0	0.28	1
Eef2	0.00581893	0.548335	1	0.92	1
Mrps36	0.00591236	-2.74196	0	0.28	1
Cops8	0.00598565	-2.50861	0	0.28	1
Lmbr1l	0.0059943	-2.17436	0	0.32	1
Tln1	0.00602905	1.10364	1	0.6	1
Mrps14	0.00605727	-2.02149	0	0.28	1
Mier1	0.0060747	-1.383	0	0.44	1
Ncstn	0.0061655	-1.8352	0	0.28	1
Myg1	0.0061907	-1.98639	0	0.28	1
Gnai3	0.00621802	-2.28439	0	0.28	1
Atox1	0.00624187	-2.91701	0	0.28	1
Ube2g2	0.00638657	-3.15779	0.2	0.36	1
Lsmd1	0.00641905	-2.22421	0	0.28	1
Ppm1m	0.00642336	-2.08669	0	0.28	1
Glyr1	0.00642406	-2.25421	0.2	0.32	1
Bhlhe40	0.00649256	-1.38579	0	0.32	1
Timm44	0.00649479	-2.68102	0	0.28	1
Tuba1b	0.0066135	-2.75073	0	0.36	1
Tm9sf2	0.00680403	-2.39054	0.2	0.36	1
Papd4	0.00682409	-2.29889	0	0.28	1
Polr2a	0.00687023	-1.24379	0	0.4	1
Emp3	0.00698359	-2.99292	0	0.28	1
Apbb1ip	0.00699321	-1.40844	0	0.32	1
Spin1	0.00700391	-2.22563	0	0.28	1
Nanog	0.00705373	-0.775714	0.4	0.76	1
Nabp1	0.00733331	-1.93206	0.2	0.32	1
Scly	0.00735522	-1.30164	0	0.36	1
Rap2b	0.00753311	-1.30363	0	0.32	1
Polr2c	0.00765345	-2.5346	0	0.28	1
Ngrn	0.00782262	-2.6377	0	0.28	1
Mau2	0.0079362	-1.76289	0.6	0.48	1
Orc3	0.00801035	-1.65027	0	0.28	1
Cnot8	0.00810648	-2.18338	0	0.28	1
Arcn1	0.00812671	-1.92629	0	0.32	1
Aurkaip1	0.00814262	-2.37522	0	0.28	1
Nktr	0.00825029	-1.41818	0	0.32	1
Traf3ip2	0.00826374	-1.7384	0	0.28	1
Chd3	0.0083994	-1.20344	0	0.36	1
Dnajc7	0.0084218	-2.41673	0.2	0.72	1
Tnfsf10	0.00852502	-1.41816	0.6	0.84	1
Apoe	0.00855131	-2.95717	0	0.32	1
Kdm2a	0.00902034	-0.671862	0	0.28	1
Nras	0.00904067	-1.54783	0.2	0.56	1
Sh3bp1	0.00907045	-1.68588	0	0.28	1
AI506816	0.0093986	-0.566041	0	0.32	1
Ldb1	0.00950854	-1.88461	0	0.28	1
Ndufb5	0.00951043	-2.84576	0	0.28	1
Smim4	0.00956226	-2.89239	0	0.28	1
Tram1	0.00960432	-2.16954	0	0.32	1
Dnajc9	0.00985098	-3.23315	0	0.28	1
Gm15421	0.010054	-0.650869	0.2	0.6	1
Ppp1cb	0.0100949	-1.1175	0	0.28	1
Klhdc3	0.0102004	-1.9865	0	0.28	1
Sbf1	0.0102065	-0.977062	0	0.36	1
Rsbn1l	0.0102177	-1.3625	0	0.32	1
Dync1i2	0.0103719	-2.40973	0	0.32	1
Fbl	0.0104149	-1.95275	0.2	0.36	1
Mfsd11	0.010549	-1.07633	0.6	0.72	1
Rabggtb	0.0105982	-2.42297	0	0.28	1
H2-Q9	0.0106033	1.12513	1	0.8	1
Sash3	0.0109668	-3.04605	0	0.28	1
Zmiz1	0.0109871	-1.5727	0	0.28	1
Afmid	0.0110033	-2.23958	0	0.32	1
Eef1a1	0.0110038	0.432744	1	1	1
D10Wsu52e	0.0110306	-2.36649	0	0.28	1
Gm11648	0.0110838	-2.15275	0	0.28	1
Dnajc19	0.0111427	-2.80622	0	0.24	1
Ufc1	0.0114283	-2.71167	0	0.24	1
Atxn10	0.0114998	-2.28927	0	0.24	1
BC031181	0.0115342	-2.45877	0	0.24	1
Ptk2b	0.0115539	-1.74653	0.4	0.44	1
Med28	0.0115976	-2.03931	0	0.28	1
Cers5	0.0116433	-2.30978	0	0.24	1
Gadd45g	0.0117242	-2.84351	0	0.24	1
Anapc5	0.011754	-2.12888	0	0.32	1
Rps6kb1	0.0118506	-1.51492	0	0.28	1
Gsdmd	0.0119498	-2.55482	0	0.24	1
Ptpn22	0.0119593	0.711822	1	0.56	1
Tradd	0.01197	-2.27353	0	0.24	1
Gm15645	0.0120349	-1.16112	0.8	1	1
Mrps34	0.012089	-2.82253	0	0.24	1
Maea	0.012133	-2.91112	0	0.24	1
Ptpn2	0.0121925	-2.01189	0	0.28	1
Kdm3b	0.0122289	-1.23403	0	0.28	1
Scamp2	0.0122416	-2.47765	0	0.24	1
Casp1	0.012252	-2.71922	0	0.28	1
Unc45a	0.0122651	-2.29325	0	0.24	1
Nudt21	0.0123308	-2.41098	0	0.28	1
Mcm7	0.0123325	-1.95073	0	0.28	1
Nrd1	0.0124161	-1.33477	0	0.28	1
Higd1a	0.0124198	-1.52765	0	0.32	1
Kdelr2	0.0125534	-1.52528	0	0.32	1
Ifng	0.0125712	-2.7611	0	0.24	1
Uchl3	0.0128444	-2.37123	0	0.24	1
Rps14	0.0129055	0.360906	1	0.84	1
Prkdc	0.0130113	-1.37342	0	0.32	1
Pusl1	0.0130246	-1.60919	0	0.24	1
Rpl8	0.0130431	0.42439	1	0.96	1
Gngt2	0.0133443	-2.52838	0	0.24	1
Ddx58	0.0133984	-2.0522	0.2	0.48	1
Ghdc	0.0134774	-0.270116	0.2	0.48	1
Desi1	0.0134969	-1.69229	0	0.28	1
Phkg2	0.0136486	-2.13016	0	0.28	1
Nmi	0.0137098	-2.33774	0	0.24	1
Ubxn4	0.0137794	-1.85151	0.2	0.52	1
Tomm5	0.0138124	-2.92839	0	0.24	1
Pkp3	0.0139475	-1.63503	0	0.24	1
Srrt	0.0139909	-2.22943	0	0.24	1
Usp20	0.0140939	-1.86307	0	0.28	1
Arpc1a	0.0142141	-2.76595	0	0.24	1
Reep3	0.014394	-0.427889	0.4	0.64	1
Fam188a	0.0144232	-1.29758	0	0.32	1
Mfsd10	0.0144561	-1.86929	0	0.24	1
Sema4b	0.0145017	-1.13667	0.4	0.6	1
Rbm6	0.0145591	-2.1206	0	0.32	1
Suv420h1	0.014577	-1.37068	0.4	0.76	1
Pde3b	0.0147554	-1.14356	0	0.4	1
Gatad2a	0.0148409	-1.40411	0	0.32	1
Prr14l	0.0151766	-1.19878	0	0.32	1
Dusp2	0.0152702	-2.46836	0	0.28	1
Exosc10	0.0154398	-1.84168	0.2	0.28	1
Nfatc2	0.0158117	-1.27739	0.2	0.32	1
Sugp1	0.01584	-1.36617	0	0.28	1
Clns1a	0.0158499	-1.56155	0.4	0.48	1
Kif21b	0.0158624	-1.14271	0	0.36	1
Trim25	0.0159229	-1.00174	0	0.24	1
Usp48	0.016025	-1.34729	0	0.32	1
Ddx52	0.0160351	-1.93286	0	0.28	1
Adrm1	0.0161088	-2.25947	0	0.24	1
Hltf	0.016159	-1.01273	0.4	0.44	1
Znrd1	0.0162597	-2.426	0	0.24	1
Bloc1s3	0.0165006	-0.377959	0.4	0.68	1
Sipa1l1	0.0166261	-1.35251	0	0.28	1
Armc7	0.0166958	-2.60603	0	0.24	1
Pum2	0.0168132	-1.93276	0	0.28	1
Soat1	0.0170276	-1.86578	0.2	0.44	1
Hmga1-rs1	0.0170805	-1.31096	0	0.24	1
Tnrc6a	0.0173861	-1.2126	0.2	0.44	1
Prss35	0.0174787	-0.353411	0.2	0.44	1
Myo9b	0.0176152	-0.857899	0	0.28	1
Lilrb4	0.0176378	-2.66054	0.4	0.6	1
Synj2bp	0.0177268	-0.779125	1	1	1
Ppid	0.0177406	-1.88574	0	0.24	1
Tmem167	0.0177629	-0.911109	0	0.28	1
Hspa1a	0.0180152	-3.94848	0.2	0.36	1
Suclg1	0.0181681	-2.37916	0	0.24	1
Ubl7	0.0181703	-2.19992	0	0.24	1
Zfp687	0.0183453	-1.13149	0	0.24	1
Sfxn1	0.0186698	-0.587784	0	0.24	1
Rn45s	0.0186771	-0.566609	1	1	1
Nufip2	0.0187008	-1.49583	0	0.32	1
Hist1h4m	0.0187597	-2.32282	0	0.24	1
Atp6v0c-ps2	0.0187861	-1.97673	0	0.24	1
Cks2	0.0189008	-2.50149	0	0.24	1
Atp5sl	0.0189473	-1.76027	0	0.24	1
Coro2a	0.0190953	-0.758673	0	0.24	1
Pkn1	0.0192338	-1.07254	0.2	0.24	1
Hmgb1-rs17	0.0192622	-0.262826	0	0.32	1
Hdac3	0.0192954	-2.35635	0	0.28	1
Zdhhc18	0.0193998	-1.7098	0	0.24	1
Mdm4	0.0194928	-1.55991	0.2	0.44	1
Vps13b	0.0195857	-1.29913	0.2	0.36	1
Cggbp1	0.0197012	-1.49676	0	0.24	1
B3gnt2	0.0204738	-2.0543	0.2	0.24	1
Ppcdc	0.0204836	-1.53474	0	0.24	1
Wdr26	0.0205704	-0.853929	0.2	0.32	1
Orai2	0.0207855	-1.9255	0.2	0.28	1
2410004N09Rik	0.0208385	-2.25562	0	0.24	1
Sp4	0.021045	-1.06112	0	0.28	1
Eif4g1	0.0211476	-1.33971	0.2	0.4	1
H2afv	0.0212064	-1.81841	0	0.24	1
A630075F10Rik	0.0215573	0.275934	1	0.68	1
Chmp1a	0.0217855	-2.42769	0	0.24	1
Dennd2d	0.0218718	-1.83639	0.4	0.48	1
Phf21a	0.0219141	-1.09614	0	0.24	1
Nek7	0.0219822	-1.54646	0	0.24	1
Xbp1	0.0219896	-2.01499	0	0.24	1
Tbrg1	0.0220381	-2.39687	0	0.24	1
Rnaseh2c	0.0220557	-2.33488	0	0.2	1
Stt3a	0.022098	-1.3041	0	0.24	1
Olfr613	0.0221355	-0.893007	0.8	0.88	1
Clk2	0.022139	-1.57552	0	0.2	1
Tsr3	0.02223	-2.10683	0	0.24	1
Gm8234	0.0222724	-0.418408	0.8	0.88	1
Ndufa4	0.0222766	-2.40166	0.2	0.56	1
Coq2	0.0223576	-1.86361	0	0.2	1
Cyb5r1	0.0224037	-2.13958	0	0.24	1
Rps27l	0.0224338	-2.46121	0	0.2	1
Zfp53	0.0224675	-2.63903	0	0.24	1
Cmpk1	0.0224963	-2.82003	0	0.2	1
Ten1	0.0224984	-2.40587	0	0.2	1
Abhd16a	0.0225937	-1.78045	0	0.2	1
Fam160b2	0.022904	-1.26116	0	0.56	1
Lin37	0.0229221	-2.05996	0	0.2	1
Cry1	0.0229514	-1.92917	0	0.2	1
Gnpnat1	0.0229659	-1.98077	0	0.2	1
Bcl11b	0.0230634	-0.980684	0	0.24	1
Shisa5	0.0230662	0.315292	1	1	1
Gabarap	0.0231192	-2.23198	0.2	0.56	1
Mrpl12	0.0231231	-2.58679	0	0.2	1
Icam1	0.0231544	-2.17109	0	0.24	1
Ccm2	0.023177	-1.83817	0	0.24	1
Mrps30	0.0231972	-1.88338	0	0.28	1
Tfam	0.0232621	-1.42297	0	0.24	1
Vps72	0.0233061	-2.00548	0	0.2	1
Bub3	0.0233285	-2.12011	0	0.24	1
Ccr2	0.0233491	-1.45925	0	0.32	1
D19Ertd737e	0.0233646	-1.99015	0	0.2	1
Rpl4	0.0233769	0.296629	1	0.92	1
Brox	0.0234279	-2.14205	0	0.24	1
Usp5	0.0234354	-1.61718	0	0.2	1
Nelfa	0.023542	-2.30602	0	0.2	1
Gps1	0.023583	-2.42578	0	0.2	1
Car2	0.0236	-2.40742	0	0.2	1
Siva1	0.0236067	-2.54927	0	0.2	1
Eif4ebp1	0.0237159	-2.15223	0	0.24	1
Poldip3	0.0237653	-1.7854	0	0.24	1
Hsdl1	0.0240172	-2.29155	0	0.2	1
Rps6ka1	0.0241326	-1.43822	0	0.2	1
Ywhag	0.0241449	-1.65746	0	0.2	1
Ppp1r7	0.0243496	-1.76026	0	0.36	1
Rnpepl1	0.0244191	-1.47404	0	0.2	1
Ripk3	0.0244384	-2.11015	0	0.24	1
Tpra1	0.0244424	-2.27252	0	0.2	1
Efha2	0.0244939	-1.25093	0	0.2	1
Acad8	0.0245571	-1.98386	0	0.2	1
Nop10	0.0246377	-2.87559	0	0.2	1
Acaa1a	0.0246507	-2.52185	0	0.24	1
Mrpl40	0.0249036	-1.8949	0	0.2	1
Wrap53	0.0249085	-1.62561	0	0.24	1
Kcnk5	0.0250537	-1.63039	0	0.2	1
Tmsb10	0.02516	0.488985	1	0.96	1
Ngfrap1	0.0252233	-1.91216	0	0.2	1
Ccndbp1	0.0252299	-2.06805	0	0.24	1
Zfp414	0.0254022	-1.80667	0	0.24	1
Rgs19	0.0254805	-2.69422	0	0.2	1
Ube2e1	0.0254885	-2.50649	0	0.2	1
Eef1e1	0.0255563	-2.15266	0	0.2	1
Mybbp1a	0.0256432	-1.44397	0	0.2	1
Frg1	0.0256527	-2.32793	0	0.2	1
Stxbp3a	0.0257387	-2.88085	0	0.2	1
Tmub2	0.0257993	-1.94532	0	0.2	1
Znrf3	0.0258276	-1.18337	0	0.2	1
Atp6ap2	0.0258555	-1.63215	0	0.2	1
Mrfap1	0.0258791	-1.95532	0	0.24	1
Ddx42	0.0259299	-1.82814	0.2	0.24	1
Ahctf1	0.0259338	-1.25956	0	0.28	1
Adss	0.0259838	-1.85532	0	0.24	1
Ccni	0.0260845	-0.537919	0	0.2	1
Traf7	0.0261162	-2.44334	0	0.2	1
Mrpl42	0.0261511	-2.62823	0	0.2	1
Fam193b	0.0262216	-1.269	0	0.28	1
Ranbp10	0.0264546	-1.00101	0	0.28	1
Rnh1	0.0265126	-2.15021	0	0.2	1
Rpl10	0.0266694	0.44155	1	0.96	1
Hmga1	0.0269009	-1.55942	0	0.2	1
Eif1	0.0271207	0.634643	1	0.92	1
Cog2	0.0271487	-1.15201	0	0.2	1
1110007C09Rik	0.0272129	-2.12941	0	0.2	1
Syngr2	0.0277173	1.69244	0.8	0.16	1
Col4a3bp	0.0277255	-0.896627	0	0.2	1
Sec13	0.0277264	2.07766	0.8	0.12	1
Rbbp5	0.0277598	-1.56679	0	0.2	1
Arap1	0.0277727	-1.04803	0	0.32	1
Immt	0.0279272	-1.91589	0	0.2	1
Kansl1	0.0279474	-0.909016	0	0.28	1
Ms4a6b	0.0279787	0.277763	1	0.8	1
Max	0.0279849	-1.08035	0	0.24	1
Ylpm1	0.0280493	-1.63038	0	0.28	1
Mrps35	0.0280741	-2.20957	0	0.2	1
Arih1	0.0283438	-1.31086	0	0.32	1
Tmem14c	0.0285067	-2.39696	0	0.2	1
Smc6	0.0285803	-1.90739	0	0.24	1
Pcif1	0.0287404	-1.35761	0	0.28	1
Dctn1	0.0290187	-1.69868	0	0.2	1
Trpv2	0.0291133	-1.47106	0	0.2	1
Ppp3r1	0.0291497	-2.40766	0	0.2	1
Slc16a6	0.0291763	-2.02987	0	0.2	1
Ubap2l	0.0292411	-1.57819	0.2	0.24	1
Mysm1	0.0293458	-1.55491	0.8	0.44	1
Bola2	0.0293918	-2.3159	0	0.2	1
Sun2	0.0295271	-1.94589	0	0.2	1
Prosc	0.0296558	-1.88789	0	0.2	1
Rsl24d1	0.0296956	2.98181	0.8	0.16	1
Fam53b	0.0298181	-1.42981	0	0.24	1
Exosc3	0.0299094	-2.03646	0	0.24	1
Zbtb7a	0.029953	-0.429506	0	0.24	1
Usp25	0.0299778	-1.63759	0	0.24	1
Adar	0.0299841	-1.28564	0.2	0.36	1
Gm13363	0.0299993	-2.14124	0	0.28	1
Insl3	0.0300223	-1.31302	0	0.2	1
Gba	0.0301502	-2.02379	0	0.2	1
Smim3	0.0303368	-2.15424	0	0.2	1
Pdlim2	0.0304081	-2.50138	0	0.24	1
Rpsa	0.0304267	0.308607	1	0.96	1
Ttf1	0.030672	-1.2311	0.2	0.48	1
Bnip2	0.0309046	-1.41894	0	0.28	1
Lrrc33	0.0309048	-1.01968	0	0.24	1
Eif2s3y	0.0312352	-2.42328	0	0.24	1
BC064078	0.031276	-0.968686	0	0.2	1
Tbrg3	0.0314353	-1.0357	0.2	0.24	1
Snapc1	0.0315115	-1.60313	0	0.24	1
Kat6a	0.0315715	-0.730713	0	0.24	1
Slamf6	0.0315796	-2.13872	0.2	0.24	1
Ict1	0.0318451	-2.60307	0	0.24	1
Dnttip2	0.0318772	-1.75777	0	0.2	1
Dpcd	0.031905	1.70806	0.8	0.2	1
Gpr68	0.0319735	-1.734	0	0.32	1
Ubr2	0.0320876	-0.840446	0	0.24	1
Ssb	0.0322203	2.38904	0.8	0.28	1
Tceb3	0.0323197	-1.28604	0	0.2	1
Nadk	0.0323248	-1.96297	0	0.2	1
Safb	0.0323641	-1.55355	0.2	0.28	1
Vmn2r-ps129	0.0324317	-0.783281	1	1	1
Zfp335	0.0325739	-1.05701	0	0.2	1
Herc2	0.0327729	-0.60147	0	0.24	1
Smek1	0.0328201	-1.32141	0	0.2	1
Actr1a	0.0328223	-1.98839	0	0.2	1
Acss1	0.0330795	-1.50894	0	0.24	1
Add3	0.0331247	-1.70951	0	0.28	1
Zfp653	0.0332385	-1.56316	0	0.2	1
Ranbp3	0.0332526	-1.93494	0	0.24	1
Fam211b	0.0332669	-0.295728	0.2	0.6	1
Ppp3cb	0.0333351	-0.811286	0	0.2	1
Gm14288	0.0333569	-2.08392	0	0.2	1
Creb1	0.0334309	-1.72456	0	0.24	1
Tmem140	0.0336277	-2.03442	0.2	0.28	1
Clcc1	0.0337122	-2.33953	0.2	0.2	1
Asna1	0.0337212	-0.934021	0	0.2	1
2610507B11Rik	0.033739	-1.05621	0	0.2	1
Med12	0.0338525	1.41002	0.8	0.24	1
Ptp4a2	0.0338983	1.60726	1	0.48	1
C1d	0.0339141	-1.46781	0	0.2	1
Nub1	0.0342252	-1.56694	0	0.2	1
Adam17	0.0342667	-2.01775	0	0.2	1
Nvl	0.034835	-0.935654	0	0.32	1
Amfr	0.0348742	-1.57598	0	0.2	1
Gm14827	0.0349402	-0.284427	0	0.24	1
Trub2	0.0350157	-1.89962	0	0.2	1
Med30	0.0350194	1.73699	0.8	0.12	1
Rpl5	0.035455	0.412528	1	1	1
Pdcd5	0.0354814	-2.1921	0	0.2	1
Tbc1d17	0.0355544	-1.54534	0	0.2	1
4930453N24Rik	0.0355589	-2.26352	0	0.2	1
Sh2b1	0.0355724	-0.885056	0	0.24	1
Akap9	0.0355785	-0.823824	0	0.28	1
Chchd3	0.0356322	1.80967	0.8	0.12	1
Gmfb	0.0357228	-1.10963	0.2	0.24	1
Ostc	0.0360634	-3.1157	0	0.2	1
Ms4a4c	0.0361554	-1.88592	0	0.32	1
Serpina3g	0.036352	-2.97213	0.4	0.36	1
Pigv	0.0364244	-1.70796	0.6	0.88	1
Timm17a	0.0364296	1.26941	0.8	0.2	1
Tm9sf4	0.0364617	-1.4651	0	0.24	1
Gm12216	0.0366123	-2.45837	0	0.2	1
Kctd20	0.0366231	-1.96259	0	0.2	1
Gm15800	0.0367417	-0.560073	0	0.28	1
Trim14	0.0371546	-2.1823	0	0.2	1
Exoc4	0.0371839	-2.15563	0	0.24	1
Phip	0.0373802	-1.30523	0	0.24	1
Klrk1	0.037405	1.58318	0.8	0.28	1
Pik3r1	0.0374693	-1.15828	0	0.28	1
Acly	0.037821	-1.75264	0	0.2	1
Cdc40	0.0378907	-1.71414	0	0.24	1
Abtb2	0.0379021	-1.66101	0	0.2	1
Prim1	0.0379236	-1.59152	0	0.2	1
Nr3c1	0.0379732	-1.0599	0	0.2	1
Trip4	0.0379775	-0.822933	0.4	0.6	1
Zc3h15	0.0380846	-2.78359	0.2	0.24	1
Ip6k1	0.0384203	-1.46726	0	0.2	1
2610044O15Rik8	0.0387028	-1.18742	0	0.24	1
Aip	0.0387917	-2.23887	0	0.24	1
Ahdc1	0.0388759	-1.28414	0	0.28	1
Hspa1b	0.0388762	-1.49938	0.2	0.2	1
Heca	0.0388857	-1.40941	0	0.2	1
Clcn3	0.0391135	-1.10737	0	0.2	1
Tnrc6c	0.0392925	-0.299868	0	0.2	1
Rb1cc1	0.0393056	-1.62827	0	0.32	1
Pcnxl3	0.0393788	-0.885139	0	0.2	1
Mkl2	0.0393949	-0.791577	0	0.48	1
Arf3	0.039599	-0.846057	0	0.36	1
Sec16a	0.0396643	-0.703157	0	0.24	1
Taok1	0.0397232	1.13613	0.8	0.12	1
Jhdm1d	0.0397404	-0.422493	0	0.4	1
Ulk3	0.0398756	-1.84205	0	0.24	1
Fam53a	0.0399096	-2.22536	0	0.2	1
Nt5dc1	0.0399753	-1.15745	0	0.2	1
Cdc42	0.0400243	1.08999	1	0.56	1
Pglyrp2	0.0401076	-1.67077	0	0.2	1
Zfc3h1	0.0401197	-1.07201	0	0.28	1
Umps	0.0401283	-1.28177	0	0.2	1
BC017643	0.0401921	-2.40516	0.2	0.2	1
Ubr5	0.0403048	-0.588786	0	0.24	1
Ap2a2	0.0405751	-0.87223	0	0.2	1
Tipin	0.0406102	-2.57288	0	0.2	1
Purb	0.0407663	-0.901883	0	0.24	1
Nosip	0.040818	-1.63897	0	0.28	1
Eps15l1	0.0409536	-1.11688	0	0.2	1
Cd82	0.0409889	1.50757	0.8	0.4	1
Ap3m1	0.0410566	-1.22474	0	0.2	1
Dnajc30	0.0412392	-1.45015	0	0.2	1
Prrc2a	0.0412854	-1.04753	0.2	0.48	1
Gna11	0.0413049	-1.17155	0	0.24	1
Uba1	0.0414206	1.25464	0.8	0.28	1
Sdhaf2	0.0415601	-1.84777	0	0.2	1
Vimp	0.0415931	-2.35082	0	0.2	1
G530011O06Rik	0.0416155	-0.286196	0.8	0.88	1
Ddx5	0.0416646	0.460256	1	1	1
Chtf8	0.0417336	-1.44239	0	0.24	1
Tmem191c	0.0420315	-1.40036	0	0.2	1
Lrif1	0.0420569	-1.74844	0	0.2	1
Ufm1	0.0422058	-0.665139	0	0.2	1
Gpr171	0.0422086	-2.22598	0.2	0.56	1
Copa	0.0422665	-1.15663	0.2	0.2	1
Ttc3	0.0423834	-0.88692	0	0.2	1
Mrpl51	0.0424649	-1.36514	0.4	0.8	1
Gm17757	0.0424974	-1.4282	0.6	0.76	1
Srsf11	0.0425928	-1.77831	0	0.2	1
Commd10	0.0427309	-1.88705	0	0.2	1
Ube2s	0.0429472	-1.66711	0	0.2	1
Rab11a	0.042951	-1.7669	0	0.2	1
Pcmtd2	0.0429518	-1.80776	0	0.16	1
Hcfc1r1	0.0429609	-1.91612	0	0.16	1
Pank4	0.042975	-1.6742	0	0.2	1
Tgif1	0.0429904	-2.67697	0	0.16	1
Nxt1	0.0430135	-2.504	0	0.16	1
Ubxn11	0.0430551	-1.68652	0	0.16	1
Ap3s1	0.043132	-2.12533	0	0.16	1
3230401D17Rik	0.043148	-2.48392	0	0.16	1
Sf3a3	0.04316	-2.39381	0	0.16	1
Abcb1a	0.0431845	-0.815223	0	0.24	1
Eci2	0.043255	-2.10198	0	0.16	1
Slc48a1	0.0432956	-1.6602	0	0.16	1
Elof1	0.0433048	-2.1728	0	0.16	1
Tcof1	0.0433127	-1.40326	0.2	0.24	1
Cab39	0.0433661	-1.69711	0.2	0.24	1
Galnt2	0.0434122	-1.7301	0	0.16	1
Taf12	0.0434734	-2.13967	0	0.16	1
Setd2	0.0435108	-0.348423	0	0.28	1
Smim8	0.0435121	-2.4799	0	0.16	1
Cpsf4	0.0435702	-1.87519	0	0.16	1
Txlna	0.0437023	-1.53908	0	0.16	1
Prkca	0.0437847	-1.09584	0	0.24	1
Serhl	0.0438023	-1.67058	0	0.16	1
Ppif	0.0438078	-2.11135	0	0.16	1
Sap18	0.0438131	-1.13929	0.8	0.72	1
Pgam5	0.0438311	-2.18598	0	0.16	1
Nod1	0.0439123	-1.09503	0	0.2	1
H2-DMa	0.0439247	-1.8761	0	0.16	1
3110040N11Rik	0.0441113	-2.01543	0	0.16	1
Stmn1	0.0441135	-1.98975	0	0.16	1
Suv420h2	0.0441747	-1.54108	0	0.16	1
Cyb561d2	0.0441814	-1.45852	0	0.16	1
Polr2e	0.0442333	-1.92686	0	0.16	1
Phax	0.0443056	-2.05852	0	0.16	1
Cd53	0.0443735	0.317437	1	0.84	1
Trim35	0.0444243	-1.92577	0	0.16	1
Pmvk	0.0445031	-1.78419	0	0.16	1
Hmg20b	0.0445057	-1.58749	0	0.16	1
Klf3	0.0445286	-1.49528	0	0.16	1
Surf1	0.0445741	-2.14231	0	0.16	1
Med4	0.0446654	-2.7216	0	0.16	1
Cstb	0.0446735	-1.90843	0	0.16	1
Polr2f	0.0446902	-2.02359	0	0.16	1
Tefm	0.0447691	-2.20751	0	0.16	1
2700029M09Rik	0.0447728	-2.40592	0	0.16	1
Tomm40l	0.0447859	-1.24894	0	0.16	1
Lphn1	0.0448361	-0.331694	0.2	0.24	1
Etf1	0.0448786	-1.77956	0	0.16	1
Tstd3	0.0449177	-2.05291	0	0.2	1
Add1	0.0449363	-1.53368	0	0.16	1
Nsun2	0.0449626	-1.69347	0	0.16	1
Ccdc28b	0.0450124	-1.91186	0	0.16	1
Ythdf3	0.0450443	-1.25101	0	0.2	1
Ccdc102a	0.0451135	-1.36547	0	0.16	1
Mat2b	0.0451926	-2.23434	0	0.16	1
Surf4	0.0453593	1.60634	0.8	0.32	1
C330006A16Rik	0.0454228	-1.11767	0	0.16	1
Lonp2	0.0454353	-2.09276	0	0.16	1
Acss2	0.0454658	-1.85553	0	0.16	1
Psmb7	0.0454937	-1.94023	0	0.16	1
Lmf2	0.045511	-1.76342	0	0.16	1
Spcs3	0.0455604	-1.58332	0	0.16	1
R3hcc1	0.0456172	-2.02902	0	0.16	1
Taf10	0.0456294	-2.00163	0	0.16	1
Parp9	0.0457027	-2.26521	0.4	0.28	1
Bet1l	0.0457452	-2.02246	0	0.16	1
Gmeb2	0.0457599	-0.512003	0	0.16	1
Dpf2	0.0458062	-1.59043	0	0.16	1
Tubgcp4	0.0458288	-1.57576	0	0.16	1
Mrpl23	0.0459632	-2.17077	0	0.16	1
Lrch1	0.0459794	-0.720918	0	0.24	1
Pold4	0.0460189	-2.0237	0	0.16	1
Atg5	0.0460748	-1.70122	0	0.16	1
0610031J06Rik	0.0461611	-2.28773	0	0.16	1
Ncapd2	0.0462004	-1.386	0	0.16	1
Fam65a	0.0462477	-1.16391	0	0.16	1
Vps26a	0.046257	-1.29247	0	0.16	1
Med21	0.0463344	-2.6237	0	0.16	1
Slc2a3	0.0464064	-1.56334	0	0.16	1
Exoc1	0.0464248	-1.87255	0	0.16	1
Rpa3	0.0465723	-2.93983	0	0.16	1
1110037F02Rik	0.0465883	-1.55612	0	0.2	1
Prpsap1	0.0465962	-1.86199	0	0.24	1
Taf7	0.0466128	-2.03771	0	0.2	1
Hist1h2ao	0.0466314	-2.02155	0	0.16	1
Efcab14	0.0466485	-1.29364	0	0.2	1
Polr2g	0.0468095	-1.82173	0	0.16	1
0610009O20Rik	0.0468377	-1.08066	0	0.16	1
Eif5a	0.0470312	0.255934	1	0.8	1
Nudt5	0.0470513	-1.70408	0	0.16	1
Vps9d1	0.0470709	-1.46335	0	0.2	1
2310014L17Rik	0.0470744	-0.257971	0.2	0.44	1
Srp9	0.0471055	-1.66244	0	0.16	1
Slc25a17	0.0471439	-2.30914	0	0.16	1
Amd2	0.0471953	-1.54881	0	0.36	1
Hint3	0.0472637	-2.54683	0	0.16	1
Mrpl13	0.0472852	-2.84311	0	0.16	1
Adi1	0.0473125	-1.61302	0	0.28	1
Serpina3h	0.0473178	-0.28286	0	0.24	1
Xlr4a	0.0474611	-2.38924	0	0.24	1
BC027231	0.0474789	-0.342308	0.4	0.48	1
S1pr2	0.0475153	-1.71335	0	0.16	1
Sf3b2	0.0475705	1.58854	0.8	0.24	1
Nup50	0.0476016	-1.16587	0	0.16	1
Ddx50	0.0476298	-1.4708	0	0.16	1
Dstn	0.0476402	-2.17946	0	0.16	1
Plk3	0.0476487	-1.39335	0	0.16	1
Map2k7	0.0476552	-0.577512	0	0.16	1
Orc5	0.0476629	-2.27031	0	0.16	1
C1qb	0.0477163	-2.68901	0	0.2	1
Prpf39	0.0477626	-1.58218	0.2	0.36	1
Slc9a1	0.0477918	-0.911527	0	0.16	1
Nelfe	0.0477984	-1.84553	0	0.16	1
Chfr	0.0478599	-0.976202	0	0.2	1
Lrrc8c	0.0479405	-1.56309	0	0.2	1
Lgals8	0.0480132	-1.42536	0	0.16	1
Cep350	0.0480518	-1.11083	0	0.2	1
Ak3	0.0480535	-1.41955	0	0.24	1
Top2b	0.0480591	-1.46467	0.2	0.2	1
Gfer	0.048065	-1.76175	0	0.16	1
Rbm41	0.0480734	-1.34056	0.8	0.52	1
Actb	0.0480997	0.406394	1	1	1
Gnpda1	0.0481756	-1.87555	0	0.2	1
Endod1	0.048194	-1.46179	0	0.16	1
Gpatch8	0.0482788	-0.632909	0	0.16	1
Ino80c	0.0485707	-2.12741	0	0.16	1
Lypla1	0.0485898	1.24128	1	0.32	1
Cbx3	0.0486585	0.344974	1	0.76	1
Rhot2	0.0487612	-1.4418	0	0.16	1
5730408K05Rik	0.0488329	-2.42531	0	0.16	1
Capn7	0.0488898	-1.28856	0	0.16	1
Fam196b	0.0492165	-0.943143	0	0.24	1
Gpr108	0.0493073	-1.77081	0	0.16	1
Stat5a	0.0493438	-1.32017	0	0.2	1
Baz1b	0.049435	-0.685921	0	0.2	1
Traf6	0.0495502	-1.03288	0.4	0.28	1
Slc7a5	0.0495769	-1.02709	0	0.16	1
Phf23	0.0495807	-1.06969	0	0.16	1
Gimap4	0.049641	0.673418	1	0.88	1
Lrrk1	0.0497163	-1.16835	0	0.2	1
Cry2	0.0497551	-1.32359	0	0.16	1
Ech1	0.0497827	1.0888	0.8	0.2	1
Styk1	0.0498127	-1.74917	0	0.16	1
Itga4	0.0498376	-1.74725	1	0.76	1
Trim26	0.0500732	-1.64204	0.2	0.28	1
Rala	0.0502003	-1.23548	0	0.16	1
Ube2d1	0.0502755	-1.37129	0	0.16	1
H2-Aa	0.0502856	-1.85932	0	0.16	1
Fundc2	0.0503691	-0.872932	0	0.2	1
Api5	0.050371	-1.16567	0	0.16	1
Mrpl21	0.0505633	-2.05944	0	0.2	1
Bag3	0.0508063	-1.47204	0	0.2	1
Zzef1	0.0509071	-1.0164	0	0.16	1
Wdr61	0.0509561	-2.32323	0	0.16	1
Traf2	0.0509601	-1.13203	0	0.16	1
Riok1	0.0509794	-1.49627	0	0.16	1
Fhl2	0.0510479	-2.0012	0	0.16	1
Oxa1l	0.0511605	-1.48039	0	0.16	1
Arl1	0.051227	-2.26627	0	0.16	1
Mfng	0.051269	-1.53853	0	0.16	1
Mt1	0.0513511	-1.90352	0	0.16	1
Clic4	0.0513988	-1.50907	0	0.16	1
Trim56	0.0515233	-0.407297	0.2	0.32	1
Dock9	0.0516269	-0.619154	0	0.24	1
Pbld1	0.0518597	-1.08421	0.8	0.96	1
Specc1l	0.052041	-0.659641	0	0.2	1
Ambra1	0.0521535	-0.773787	0	0.16	1
Stat2	0.0522451	-1.30393	0	0.2	1
Ddx10	0.0523775	-1.57204	0	0.2	1
Serinc1	0.0525721	-2.43007	0	0.24	1
Smg6	0.0526196	-1.04685	0	0.16	1
Mbd3	0.0527337	-1.18695	0	0.16	1
Aff1	0.0528002	-0.916835	0	0.16	1
Ccdc88b	0.0528072	-1.28982	0	0.16	1
Ube2g1	0.0530067	-1.66454	0.2	0.2	1
Gtpbp1	0.0530202	-0.993355	0	0.2	1
Fam149b	0.0531839	-1.24163	0.2	0.28	1
Mpc1	0.0531973	-2.35582	0	0.16	1
Usb1	0.0532034	-2.03485	0	0.16	1
Cyth4	0.0536453	-2.22266	0.2	0.48	1
Pigt	0.0537486	-1.35416	0	0.16	1
Bin2	0.0538618	0.257467	1	0.72	1
Zfp830	0.0541417	-1.69652	0.2	0.44	1
Tor1a	0.0541758	-1.79985	0	0.16	1
Nsfl1c	0.054194	-1.89229	0	0.16	1
Dalrd3	0.0542564	-2.19145	0	0.16	1
Cdc27	0.0543424	-1.37003	0	0.16	1
Pycard	0.0546686	-1.90899	0.2	0.48	1
Fbxw5	0.0547515	-2.0504	0	0.16	1
Gbp6	0.0547911	-1.91845	0.2	0.72	1
C330007P06Rik	0.0548254	-1.77717	0	0.24	1
1110018G07Rik	0.0548716	-1.30916	0	0.16	1
Samd8	0.0550264	-0.745176	0.4	0.52	1
Rbl2	0.0550733	-0.822894	0	0.2	1
Vps36	0.05526	-1.50608	0	0.16	1
Idh3a	0.0554016	-1.18738	0	0.16	1
Lman2l	0.0555884	-1.93204	0	0.24	1
Cyhr1	0.0556183	-1.80052	0	0.16	1
Ankle2	0.0556545	-1.26294	0	0.32	1
Cdk17	0.0557482	-0.973336	0	0.16	1
Glod4	0.0558464	-1.67651	0.6	0.48	1
Cct3	0.0560563	1.41031	0.8	0.28	1
BC021614	0.056117	-2.11986	0	0.2	1
Cmip	0.0561369	-0.81628	0.2	0.2	1
Ing1	0.0561804	-1.26304	0	0.2	1
Mcm5	0.0564985	-1.09562	0	0.32	1
Ehmt1	0.0565599	-0.89785	0	0.16	1
Nudcd2	0.0566324	-2.26684	0	0.16	1
Wdfy1	0.0566544	-2.11295	0	0.2	1
Rltpr	0.0568526	-1.09941	0	0.16	1
Oasl2	0.0569591	-1.99429	0	0.16	1
Agxt2l2	0.0572094	-1.54057	0	0.16	1
Parp6	0.0572685	-0.727452	0	0.2	1
Gtf3c1	0.0572978	-0.301822	0	0.16	1
Eif4enif1	0.0573687	-1.50826	0	0.16	1
Kdm4a	0.0573866	-0.527022	0	0.2	1
Ccdc47	0.0574432	-1.70301	0	0.16	1
Asxl1	0.0575129	-1.68709	0	0.16	1
Ilf2	0.0576655	-1.68193	0	0.16	1
Strbp	0.0576847	-0.288857	0.6	0.6	1
Magohb	0.0578913	-2.34239	0	0.16	1
Rin3	0.0580418	-0.836417	0.2	0.32	1
Psmd10	0.0580576	-2.06128	0	0.16	1
Plek	0.0581532	-1.39151	0	0.2	1
Inpp1	0.0582363	-2.24996	0	0.16	1
Lamp1	0.05827	-1.61388	0	0.16	1
Gm12505	0.0583179	0.398281	1	0.88	1
Cdc14a	0.0586016	-1.37472	0	0.16	1
Fam13b	0.0587237	-1.07564	0	0.2	1
Odf2	0.0587647	-0.634607	0	0.16	1
Racgap1	0.0588332	-1.99319	0	0.16	1
Smc1a	0.0590138	-1.64639	0	0.2	1
Brd3	0.059027	-0.620103	0	0.16	1
2810403A07Rik	0.0593607	-1.70863	0.2	0.32	1
Gon4l	0.059426	-0.812884	0	0.16	1
Rbmxl1	0.0595445	-2.71887	0	0.16	1
Ciapin1	0.0596211	-0.931888	0	0.16	1
Itgal	0.0599273	-1.18924	0.4	0.8	1
Zfp945	0.0599469	-0.797723	0	0.2	1
Morf4l2	0.0603439	1.51405	0.8	0.16	1
Tmem164	0.0605844	-0.568672	0	0.16	1
Arid5a	0.0607115	-1.50246	0.4	0.6	1
Slc35d2	0.0607301	-1.67456	0	0.24	1
Atp5b	0.0607584	0.612088	1	0.76	1
Trim8	0.0607915	-1.37826	0	0.16	1
Etv3	0.0609685	-0.866512	0	0.16	1
Coq9	0.0609712	-1.58194	0	0.16	1
Otud6b	0.0609841	-1.18686	0	0.2	1
Gm4070	0.0610052	-1.48626	1	0.96	1
Mrps18a	0.0610582	-1.7939	0	0.16	1
Car5b	0.0611948	-0.955999	0.6	0.76	1
Ccl3	0.0612073	-3.33043	0	0.2	1
Fbxl20	0.0613125	-0.584225	0	0.24	1
Apobr	0.061377	-1.24101	0	0.16	1
Sh2d1a	0.0615327	-2.47989	0	0.16	1
Ccny	0.0615857	-1.35062	0	0.16	1
Hsbp1	0.0615994	-2.34635	0.2	0.48	1
Acsl4	0.061652	-0.789288	0.2	0.24	1
Gm14440	0.0616538	-0.269363	0.2	0.24	1
Vps39	0.0616779	-1.00525	0	0.24	1
Fto	0.0617959	-1.0394	0	0.16	1
Nrf1	0.0619636	-1.68313	0	0.16	1
Wdr82	0.0620818	-1.30911	0	0.16	1
Akt1s1	0.0621398	-1.6159	0	0.16	1
Ddx31	0.0621635	-1.98336	0.2	0.2	1
Mgat5	0.0622825	-1.08042	0	0.16	1
Tiprl	0.0622943	-0.854296	0	0.24	1
Mrpl17	0.0623223	-0.551215	0	0.16	1
Flot2	0.0623347	-1.47215	0	0.16	1
Iah1	0.0625795	-2.12629	0	0.16	1
Slc39a1	0.0626252	-1.3355	0	0.2	1
Lmnb1	0.062636	-1.09879	0	0.16	1
Tspyl3	0.062657	-1.84127	0	0.2	1
Aftph	0.0626775	-2.10236	0.2	0.32	1
Flad1	0.0628007	-1.97995	0	0.16	1
Rbm8a	0.0629318	1.20555	0.8	0.36	1
Csde1	0.0629585	1.21114	0.8	0.48	1
Ppa1	0.0632448	-2.42386	0.2	0.2	1
Trp53bp1	0.0634261	-0.321707	0	0.2	1
Ppp3ca	0.0635563	-1.54815	0	0.16	1
Fndc3a	0.0637427	-1.17409	0.2	0.24	1
Spty2d1	0.0644079	-0.90156	0.2	0.2	1
Sorl1	0.0644753	-1.35224	0.2	0.24	1
H2-Ab1	0.0645229	-1.86062	0	0.16	1
Hsf2	0.064707	-0.7345	0	0.16	1
Ifit3	0.0648485	-2.22035	0.2	0.6	1
Asns	0.0649025	-2.13637	0	0.16	1
Rnf111	0.0650632	-1.35172	0	0.2	1
Clasp1	0.0651038	-0.529707	0	0.16	1
Faah	0.0653739	-1.7296	0	0.2	1
Nop14	0.0657852	-1.92662	0	0.16	1
Setx	0.0658509	-0.774303	0.2	0.16	1
Rnf10	0.0658722	-0.753188	0	0.2	1
Prkar1a	0.0658904	0.453555	1	0.84	1
Gna15	0.0660636	-2.09303	0	0.16	1
Eya2	0.0662815	-1.4741	0	0.16	1
Exoc6	0.066339	-1.08449	0	0.16	1
Ube2i	0.0663407	0.457367	1	0.8	1
Tyms	0.0664233	-0.51678	0.6	0.76	1
Ap2a1	0.066561	1.77798	0.8	0.12	1
Cetn3	0.0666282	-2.44963	0.2	0.2	1
Hsh2d	0.0666483	-1.45543	0	0.16	1
Slc24a6	0.0667771	-0.279509	0	0.36	1
Zdhhc6	0.0670643	-1.98086	0	0.2	1
Naa38	0.0670707	-2.34038	0.2	0.2	1
Fth1	0.0673575	0.429366	1	0.88	1
Carm1	0.0675287	-1.6398	0	0.16	1
Pspc1	0.0678253	-1.016	0	0.16	1
Rprd2	0.067874	-0.320884	0.2	0.24	1
Srpk2	0.0679877	-0.673679	0	0.2	1
Snx2	0.0682619	-2.13422	0.2	0.2	1
Nin	0.0682965	-0.76844	0	0.16	1
Pik3ca	0.0683457	-0.791362	0	0.2	1
Brcc3	0.0687527	-1.38424	0	0.16	1
Tmem43	0.0688444	-1.46781	0	0.16	1
Stxbp5	0.0688961	-0.454408	0	0.16	1
Mrpl11	0.0689734	-1.08716	0	0.16	1
Deaf1	0.0694372	-1.38548	0	0.16	1
Smyd4	0.0694783	-1.55526	0	0.24	1
Helz2	0.0694871	-1.58578	0.6	0.52	1
Cep192	0.0696105	-0.497376	0	0.2	1
Rsrc2	0.0697505	-2.06795	0.2	0.44	1
Becn1	0.0697915	-1.7231	0	0.16	1
Pyhin1	0.0698235	-1.19924	0.2	0.76	1
Fam222b	0.0698454	-1.03257	0	0.16	1
Napa	0.0698884	-2.03116	0.6	0.44	1
G6pc3	0.0698958	-1.61442	0	0.16	1
Jarid2	0.069972	1.70108	0.8	0.24	1
Slc12a7	0.0703536	-1.06065	0	0.2	1
Ankrd17	0.0705062	-1.10916	0.2	0.2	1
Dusp6	0.0706149	-1.76891	0	0.2	1
Wrn	0.0706195	-0.789384	0	0.2	1
Tmx1	0.0708386	-1.44636	0	0.16	1
Fam207a	0.0708989	-0.975073	0	0.16	1
Setd1b	0.0710582	-0.561466	0	0.24	1
Chordc1	0.0710647	-2.03545	0	0.2	1
Sh3bgrl	0.0713113	-2.0023	0.2	0.36	1
Atp6v1c1	0.0715861	-2.05697	0	0.16	1
Efcab4b	0.071713	-2.07698	0	0.16	1
Tyw1	0.0717759	-1.65808	0	0.16	1
Prkx	0.0717893	-1.57413	0	0.28	1
Hist2h2aa1	0.0721238	-2.15439	0	0.16	1
Tpgs1	0.0724577	-2.32167	0	0.16	1
Gm2382	0.0724732	-2.52266	0.2	0.4	1
Rangap1	0.0724819	-1.26492	0.2	0.4	1
Sympk	0.0724961	-0.554286	0	0.16	1
Fyttd1	0.0724996	-1.40062	0	0.16	1
Thoc5	0.0727539	-1.30553	0	0.16	1
Bach1	0.0728913	-0.270119	0	0.16	1
Ska2	0.0731997	-1.65189	0	0.16	1
1300002E11Rik	0.073356	-1.52298	0	0.16	1
Glb1	0.0733904	-1.62577	0	0.16	1
Ccnt1	0.0737848	-1.29215	0	0.16	1
Brd7	0.0739723	-1.56824	0	0.16	1
Tirap	0.0741361	-0.570714	1	0.76	1
Cpne3	0.0743798	-1.3108	0.4	0.16	1
Ubr7	0.0744467	-1.84519	0	0.16	1
Nacc1	0.0746799	-0.873851	0	0.16	1
Abcf3	0.0748647	-1.12585	0	0.16	1
Arrdc1	0.0750797	0.815739	0.8	0.4	1
Zfp329	0.0751286	-0.839803	0	0.28	1
Ndufb10	0.0751643	0.971345	0.8	0.32	1
Ints9	0.0753527	-1.21811	0	0.16	1
Dnajb11	0.0753966	-1.05976	0.2	0.32	1
Ctnnbl1	0.075465	-1.2351	0	0.32	1
Ppm1h	0.0758253	0.589542	0.8	0.36	1
Pola2	0.0760542	-0.58663	0	0.2	1
Mre11a	0.0760845	-0.432743	0	0.16	1
Gstt2	0.0766873	-1.99785	0	0.16	1
Msi2	0.0766975	-0.395792	0	0.2	1
Ift27	0.0767399	-2.0433	0.2	0.16	1
Ehd3	0.0769924	-2.02906	0	0.16	1
BC026590	0.0771021	-0.401029	0	0.16	1
Donson	0.0772007	-1.22032	0	0.16	1
Wbp7	0.0772206	-0.578073	0	0.16	1
Mcm4	0.0776304	-1.61967	0	0.2	1
Ssbp4	0.0777554	-1.19582	0	0.16	1
Wls	0.0778516	-1.21996	0	0.16	1
Parg	0.0778747	-1.15951	0	0.16	1
Trim27	0.0778806	-0.925067	0.4	0.44	1
Dap	0.07792	-2.4144	0.2	0.32	1
Nt5c3	0.0779439	-1.83246	0	0.16	1
Akirin1	0.0783206	-2.19229	0	0.16	1
Fam49a	0.0784451	-0.750586	0	0.16	1
Ndufa11	0.078481	-0.797669	0	0.16	1
Xiap	0.0784971	-0.827923	0	0.16	1
Snw1	0.0785813	-2.14403	0.2	0.2	1
Zfp622	0.0786342	-0.784778	0	0.16	1
Mgat4a	0.0786918	-0.519545	0	0.2	1
Gsk3b	0.0791163	0.897491	0.8	0.36	1
Kras	0.0795053	-0.964791	0	0.16	1
Dda1	0.0795521	-1.56812	0	0.16	1
Tmco1	0.0796088	-1.0393	0	0.2	1
Ccdc55	0.0796847	-1.58094	0	0.2	1
Cd38	0.0798757	-1.68995	0	0.28	1
Rbm12	0.0798804	-1.30916	0	0.16	1
Rtp4	0.0799366	-1.97638	0.4	0.56	1
Suco	0.0799441	-0.59938	0.4	0.24	1
Prorsd1	0.0799704	-1.43198	0.4	0.32	1
Gtf2h5	0.0799766	1.22191	0.8	0.2	1
Lars2	0.0802084	-0.731517	1	1	1
Zfp451	0.0802845	-0.529333	0	0.16	1
Tmx4	0.0809828	-0.331	0	0.28	1
Ipcef1	0.0810168	-1.229	0	0.2	1
Sike1	0.0811359	-1.19456	0	0.16	1
Ahsa1	0.0812486	1.04508	0.8	0.28	1
2810407C02Rik	0.0813268	-1.33778	0	0.16	1
Impdh1	0.081608	-1.30896	0	0.16	1
Idua	0.0816181	-1.45435	0	0.16	1
Nagk	0.0816853	-1.58484	0	0.16	1
Irgm2	0.0818218	-1.145	0	0.16	1
Tax1bp1	0.0819694	-1.54271	0	0.16	1
Ewsr1	0.0824446	-1.47512	0.2	0.72	1
Papss1	0.0830002	-1.63636	0	0.12	1
Wdr77	0.0830013	-1.21764	0	0.12	1
Sppl3	0.0830285	-1.49973	0	0.12	1
Hist1h4c	0.0831076	-1.89623	0	0.12	1
Tjap1	0.0831226	-1.68473	0	0.12	1
Mpc2	0.0831267	-1.75768	0	0.12	1
Reep4	0.0831641	-1.56084	0	0.12	1
Prpsap2	0.0832022	-1.91878	0	0.12	1
Ntpcr	0.0832093	-1.88386	0	0.12	1
Ndfip2	0.0832179	-1.25212	0	0.12	1
Itpkb	0.083305	-0.307338	0	0.12	1
Alg13	0.0833213	-1.55032	0	0.12	1
Arhgef2	0.0833251	-2.0015	0.2	0.28	1
Focad	0.0833293	-1.00046	0	0.12	1
Lamtor3	0.083384	-2.00479	0	0.12	1
Gcc2	0.0834937	-0.932636	0	0.16	1
Rpusd4	0.0835331	-1.88167	0	0.12	1
Gins4	0.0835344	-1.33435	0	0.12	1
E130102H24Rik	0.0835396	-1.85961	0	0.12	1
Chd1l	0.0835477	-2.00402	0	0.16	1
Prpf4	0.0835491	-0.810468	0	0.12	1
Rbm17	0.0835673	-1.99326	0	0.12	1
Armcx5	0.0835711	-1.27485	0	0.12	1
Chmp6	0.0835736	-1.72547	0	0.16	1
Zfp407	0.0835839	-1.05463	0	0.12	1
Samd10	0.0836449	-2.24181	0	0.12	1
Pithd1	0.0836486	-1.77738	0	0.12	1
Gtf2h1	0.0836492	-2.10931	0	0.12	1
Nudt8	0.0836508	-2.10958	0	0.12	1
Dbndd2	0.0836656	-0.851296	0	0.12	1
Spag7	0.0836693	-1.84113	0	0.12	1
Cd200r4	0.0836736	-0.849723	0	0.12	1
Cox19	0.083704	-2.60669	0	0.12	1
Ddt	0.0837117	-1.81188	0	0.12	1
Zrsr1	0.0837578	-0.789176	0	0.12	1
Pxn	0.0837652	-0.86093	0	0.12	1
P4ha1	0.0837809	-1.51842	0	0.12	1
Tbc1d15	0.0837836	-1.65902	0	0.12	1
Stoml2	0.0838066	-1.67922	0	0.12	1
Tspan3	0.0838525	-1.77921	0	0.12	1
Acads	0.0838654	-1.17154	0	0.12	1
Sesn1	0.083877	-1.85545	0	0.12	1
Akip1	0.0838866	-1.81629	0	0.12	1
Ppard	0.0839206	-0.546339	0	0.12	1
Cdc34	0.0839488	-1.75693	0	0.12	1
Tmem80	0.0839539	-1.76643	0	0.12	1
Eva1b	0.0839734	-1.69172	0	0.12	1
Dopey1	0.0839791	-0.575129	0	0.12	1
Mrpl49	0.083991	-1.7416	0	0.12	1
Oas2	0.0840758	-1.34758	0	0.12	1
Blmh	0.0840889	-1.92335	0	0.12	1
Hist1h4i	0.0841288	-2.44224	0	0.12	1
Dedd2	0.0841322	-1.60585	0	0.12	1
Tmem135	0.0841536	-1.45848	0	0.16	1
Apoa1bp	0.0841813	-1.54284	0	0.12	1
Vdac1	0.0841928	-1.70899	0.2	0.2	1
Dip2b	0.0842184	-0.332407	0	0.24	1
Wipf2	0.0842413	-0.595181	0.2	0.36	1
Ncbp2	0.084266	-0.985518	0	0.12	1
Ufd1l	0.0842979	-1.9634	0.2	0.2	1
Atf1	0.0843342	-1.68975	0	0.16	1
Mapkapk2	0.0843454	-1.16682	0	0.12	1
Gmppa	0.084357	-2.1812	0	0.12	1
Whsc1	0.0845102	-1.15376	0	0.16	1
Pofut2	0.0845176	-1.47281	0	0.12	1
Golga1	0.0845179	-0.389661	0	0.12	1
Slc30a9	0.0846215	-1.43019	0	0.12	1
Rnf5	0.0846449	-1.7863	0	0.12	1
Gemin2	0.0846985	-2.06873	0	0.12	1
Wbp5	0.0847377	-2.00904	0	0.12	1
Atxn7l3	0.0847527	-1.02333	0	0.12	1
Cd72	0.0847597	-2.2731	0	0.12	1
Myo1e	0.0847621	-1.04735	0	0.24	1
Oasl1	0.0847996	-1.95037	0	0.12	1
Apmap	0.0848444	-1.50292	0	0.12	1
Hiatl1	0.0848597	-0.769867	0	0.16	1
Ndufc1	0.0848832	-2.76668	0	0.12	1
Msl3	0.0848888	-1.07372	0	0.12	1
Snx4	0.0849248	-1.71841	0	0.12	1
Poglut1	0.0849275	-1.89809	0	0.12	1
Lars	0.085021	-0.51734	0	0.12	1
Dcaf8	0.085063	-2.08652	0	0.12	1
Trabd	0.0850821	-1.7842	0	0.12	1
Cd74	0.0850833	-1.54243	0	0.16	1
Cdh1	0.0852532	-1.29124	0	0.12	1
Agtrap	0.0852619	-0.86088	0	0.12	1
Ip6k2	0.0852748	-0.348087	0	0.12	1
Rab3a	0.0853017	-1.23668	0	0.12	1
Lmbrd1	0.0853033	-1.54462	0.8	0.56	1
Erich1	0.085315	-1.55744	0	0.12	1
Dhrs7b	0.0853314	-1.45143	0	0.12	1
Cd320	0.0853833	-1.47914	0	0.12	1
Immp1l	0.0854974	-2.40452	0	0.12	1
Plcb2	0.0854984	-1.43592	0	0.16	1
Tmem194b	0.0855018	-2.49123	0	0.12	1
Casp4	0.0855269	-2.28541	0	0.16	1
Fbxl6	0.0855654	-1.19952	0	0.12	1
Hadh	0.0856137	-1.89448	0	0.12	1
Spryd3	0.0856416	-0.67846	0	0.12	1
1700086O06Rik	0.08566	-1.50014	0	0.12	1
BC016423	0.0856607	-0.768756	0	0.16	1
Rprd1b	0.0856714	-1.12637	0	0.12	1
Ankra2	0.085709	-0.980099	0	0.12	1
Arl4a	0.085738	-1.23152	0	0.12	1
Acaa2	0.0857742	-2.24732	0	0.12	1
Ercc1	0.0858511	-1.62851	0	0.12	1
Krcc1	0.0858869	-2.26493	0	0.12	1
Gfm2	0.0858942	-0.820326	0	0.16	1
Nudt16	0.0859299	-1.86966	0	0.12	1
Amz2	0.0860012	-1.32858	0	0.12	1
Wdr83	0.0860445	-1.54233	0	0.12	1
Tmppe	0.0860688	-0.914868	0.4	0.4	1
Snora3	0.0861469	-0.865031	0	0.12	1
Batf	0.0861624	-1.9989	0	0.12	1
Wdr7	0.0862102	-0.698911	0	0.12	1
2610301G19Rik	0.0862174	-1.47977	0.2	0.24	1
1110059G10Rik	0.0862212	-1.7994	0	0.12	1
Brf1	0.0862235	-1.47615	0	0.12	1
Abl1	0.0862513	-0.614198	0	0.24	1
Slc46a3	0.0863881	-1.27088	0	0.12	1
Brms1l	0.0864436	-1.14278	0	0.12	1
Mterfd1	0.0864534	-1.76293	0	0.12	1
Phf15	0.0865804	-1.36277	0	0.16	1
Preb	0.0865969	-0.514092	0	0.12	1
Tmem147	0.0866283	-1.89875	0	0.12	1
Orc4	0.0866498	-1.21615	0.2	0.24	1
AU040320	0.086682	-0.998453	0	0.12	1
Tpk1	0.0867258	-1.82318	0	0.12	1
Rtca	0.0867282	-1.87061	0	0.12	1
Rnf185	0.0867757	-1.401	0	0.12	1
Itpr3	0.0868636	-0.93567	0.4	0.28	1
Apol9b	0.086893	-1.43695	0	0.12	1
Birc2	0.0869117	-2.3902	0	0.12	1
Fbxo6	0.0869315	-1.59257	0	0.12	1
Dom3z	0.0869981	-1.45075	0	0.12	1
Zfp382	0.0870313	-1.77169	0	0.12	1
Zw10	0.0870467	-1.25456	0	0.12	1
Gtf3a	0.0870487	-2.11768	0	0.12	1
Malt1	0.0871018	-0.622724	0.2	0.32	1
Stx5a	0.0871644	-1.90867	0	0.12	1
Sun1	0.0872467	-1.47857	0	0.16	1
Aebp2	0.0874097	-0.746081	0	0.16	1
Acap2	0.0874147	-1.25598	0	0.16	1
Mrp63	0.0874221	-0.57362	0	0.12	1
Mettl17	0.0874427	-1.55464	0	0.12	1
N4bp2l1	0.0874595	-1.93727	0	0.12	1
Gtf3c6	0.0874834	-2.04834	0	0.12	1
Slc25a12	0.0875335	-1.85274	0	0.12	1
Gnl1	0.0876236	-1.25106	0	0.12	1
Slc39a3	0.0876376	-1.09603	0	0.12	1
Snrpa	0.0876686	-1.17622	0	0.12	1
Cep97	0.08772	-2.44163	0.2	0.32	1
Mylip	0.0877824	-1.42695	0	0.12	1
Man2b1	0.0878189	2.81829	0.6	0.08	1
1500011B03Rik	0.0878355	-1.80147	0.2	0.2	1
Arsb	0.0878571	-1.5501	0	0.12	1
Pde2a	0.0879338	-1.43939	0	0.12	1
Pank3	0.0879507	-0.343192	0	0.12	1
Ccr7	0.0879812	-1.75525	0	0.12	1
Efha1	0.0880514	-2.13033	0	0.12	1
Lyar	0.0881091	-1.36939	0	0.12	1
Mtfmt	0.0881099	-1.01608	0.8	0.88	1
Slc25a39	0.0881533	-1.32294	0	0.12	1
Ypel5	0.0882991	-1.17603	0	0.12	1
2810008D09Rik	0.0883827	-1.9186	0	0.12	1
Rgs10	0.0884037	-2.02865	0	0.12	1
Alkbh4	0.0884281	-1.93161	0	0.12	1
Cep19	0.0884478	-1.70232	0	0.12	1
Phf11a	0.0885056	-1.72804	0.2	0.64	1
Hint1	0.0885768	1.14822	0.8	0.44	1
Tyrobp	0.0886695	-2.24277	0	0.12	1
Akr7a5	0.0886757	-1.28862	0	0.12	1
4921524J17Rik	0.0887254	-2.03892	0.2	0.16	1
Gak	0.0887758	-1.36486	0.2	0.52	1
Aarsd1	0.0888126	-1.51324	0	0.12	1
Ttc39b	0.0888732	-1.05478	0.4	0.72	1
Tmem185b	0.0889654	-1.4061	0	0.12	1
Prdm1	0.0889834	-1.47454	0	0.12	1
Srek1ip1	0.0889868	3.06621	0.6	0.04	1
Macf1	0.0889921	-1.30355	0.6	0.76	1
D17Wsu92e	0.0889967	-1.04122	0	0.12	1
Pla2g6	0.0890767	-0.674189	0	0.12	1
Elk4	0.0890956	-0.993602	0	0.16	1
Napg	0.0891182	-1.42389	0	0.12	1
Lnx2	0.089142	-0.646601	0	0.16	1
Fem1a	0.0891932	-0.745417	0	0.12	1
Tm9sf1	0.0892065	-1.67654	0	0.12	1
Crebrf	0.0895738	-1.13836	0	0.16	1
Erdr1	0.0895969	1.57519	0.6	0.12	1
Rapgef2	0.0897574	-0.963006	0	0.12	1
Nudt19	0.089777	-1.55898	0	0.12	1
Atp6v0e	0.0898043	0.687448	0.8	0.32	1
Psmg2	0.0898054	-1.92771	0	0.12	1
Nol8	0.0899386	-1.09507	0	0.12	1
Haus3	0.0900218	2.58309	0.6	0.16	1
Rgs16	0.0901187	-2.49575	0	0.12	1
Tarbp2	0.0902136	-1.95464	0	0.12	1
Zrsr2	0.0902563	-0.535815	0	0.12	1
Wdr45	0.0902944	-1.60538	0	0.12	1
Ubxn2b	0.0903225	-0.838251	0	0.12	1
Gpx8	0.0904433	-1.94734	0	0.12	1
Snrpe	0.0905322	0.779042	0.8	0.36	1
Zfp7	0.0906062	-0.616417	0	0.12	1
Pgap1	0.0906108	-0.289574	0	0.12	1
Ahcyl2	0.0906558	-1.16646	0	0.12	1
Coa5	0.0907563	-1.94195	0.2	0.4	1
Cfdp1	0.0907724	-1.72595	0	0.12	1
3110001I22Rik	0.0908075	-1.86929	0	0.12	1
Eif2ak2	0.0908149	-0.750276	1	1	1
Banp	0.0909581	-1.32934	0	0.12	1
Ralgapa1	0.090966	-0.817998	0	0.12	1
Aaed1	0.0909943	-1.4174	0	0.12	1
Srpr	0.0910206	-1.44583	0	0.12	1
Trim44	0.0910313	-1.16388	0	0.12	1
Rbbp8	0.0910624	-0.901461	0	0.12	1
Scaf1	0.0912693	-0.266938	0	0.12	1
Usp1	0.0912715	-0.805958	0	0.12	1
Zfp444	0.091332	-1.12809	0.2	0.2	1
Ndufaf7	0.0913754	-1.22735	0.2	0.32	1
Mettl20	0.091384	-1.6521	0	0.12	1
Cog6	0.0914026	-1.43222	0	0.12	1
Med29	0.0914056	-1.23642	0	0.12	1
Dusp19	0.0914744	-0.702166	0	0.12	1
Rnf113a2	0.0916912	-1.7431	0	0.12	1
Wsb2	0.0917401	-1.66697	0	0.12	1
Cybasc3	0.0920346	-1.95195	0	0.12	1
Cat	0.0920667	-1.15844	0	0.12	1
Kdm3a	0.0921631	-0.659715	0	0.12	1
Gmnn	0.0923372	-1.40868	0	0.12	1
Gtl3	0.0923561	-0.620835	0	0.12	1
Crim1	0.0924112	-0.627029	0	0.12	1
Naa40	0.0924829	-1.39472	0	0.16	1
Kctd2	0.092612	-1.66131	0	0.12	1
D10Jhu81e	0.0926272	-1.66672	0	0.12	1
Naa25	0.0926481	-1.66373	0	0.12	1
Arhgef4	0.0927532	-1.49885	0	0.16	1
Mrpl32	0.0927635	-2.58082	0	0.12	1
Timm21	0.0928208	-1.65651	0	0.12	1
Gbp5	0.0929886	-0.82939	0	0.16	1
Syce2	0.0930633	-1.77133	0	0.12	1
Hexb	0.0930782	-0.829582	0	0.16	1
Larp1	0.0932589	-0.461669	0	0.12	1
Rfx7	0.0933057	-0.670626	0	0.24	1
Anapc13	0.0933505	-2.47607	0	0.12	1
Cyp4f16	0.0934532	-1.54082	0	0.12	1
Rnf19b	0.0936191	-1.78157	0	0.12	1
2810004N23Rik	0.0936513	-1.48795	0	0.12	1
Eya3	0.0936717	-1.01684	0	0.12	1
Fbxw11	0.0936877	-0.715828	0	0.12	1
Mrpl41	0.0938226	-1.0792	0	0.12	1
Ehmt2	0.0938867	-1.05377	0	0.12	1
Plekhf2	0.0939025	-1.60205	0	0.12	1
Kansl3	0.0939107	-1.15024	0	0.12	1
Pycr2	0.0939367	-1.62246	0	0.12	1
Cluh	0.0939879	-0.958875	0	0.12	1
Rab8b	0.0940976	-0.908933	0.2	0.16	1
Ell	0.0944137	-1.66189	0.2	0.16	1
Ldoc1l	0.0944782	-1.08981	0	0.12	1
Coq5	0.0945902	-2.04746	0	0.16	1
Hps3	0.0946133	-1.54732	0	0.12	1
Mphosph10	0.0946314	-1.42249	0	0.12	1
Ctr9	0.0947316	-1.15318	0	0.12	1
Opa1	0.094822	-0.849108	0	0.16	1
2310036O22Rik	0.0949394	-0.595596	0	0.12	1
Prkrip1	0.0949704	-1.02699	0	0.12	1
Il15ra	0.0950497	-1.30095	0	0.12	1
Pde12	0.0951094	-1.94739	0	0.12	1
2410004B18Rik	0.0952468	-1.90664	0	0.12	1
Luc7l3	0.0954047	1.39843	0.8	0.16	1
Rfc5	0.0959494	-1.89104	0	0.12	1
Ppp1r12c	0.0959767	-1.41569	0	0.12	1
Acbd5	0.0960326	-0.918863	0	0.12	1
Prkd3	0.096041	-0.541324	0	0.12	1
Snhg9	0.0960768	-0.724239	0	0.12	1
Baiap2	0.0961138	-1.9352	0	0.12	1
Tmem127	0.0962155	-1.29816	0.2	0.32	1
Fam195b	0.0962912	-2.23396	0.2	0.24	1
Upf1	0.0963043	-1.02661	0.2	0.28	1
Trerf1	0.0963183	-0.79368	0	0.16	1
Comtd1	0.0965325	-1.10181	0	0.12	1
Pik3r4	0.0965396	-1.02235	0	0.12	1
Mapre1	0.0969381	0.600389	0.8	0.44	1
Spry1	0.0969837	-1.25162	0	0.12	1
Mef2d	0.0971485	-1.46765	0.2	0.2	1
Lrrc45	0.0973809	-1.48307	0	0.12	1
R3hdm2	0.0974082	-0.694546	0	0.12	1
Agps	0.0974988	-0.748222	0	0.16	1
Slc2a4rg-ps	0.0975951	-1.49119	0	0.12	1
A330069E16Rik	0.097728	-1.34897	0.4	0.76	1
Endov	0.0978728	-0.61814	0.2	0.36	1
Meis3	0.0978863	-1.24949	0	0.16	1
Tmem154	0.0979167	-1.49865	0	0.12	1
Ate1	0.0980812	-0.870631	0	0.16	1
Pygo2	0.0982209	-1.40273	0	0.12	1
Rufy2	0.0983372	-1.22426	0.2	0.28	1
Abtb1	0.0984147	-1.92069	0	0.12	1
Mid1	0.0989196	2.37764	0.8	0.08	1
Apobec3	0.0989239	0.987983	0.8	0.48	1
Usf2	0.099073	-1.54732	0	0.12	1
Ptp4a1	0.0992796	-0.364115	0	0.16	1
Alg3	0.0992956	-1.55244	0	0.12	1
Cux1	0.0995117	-1.13269	0	0.12	1
2810013P06Rik	0.0996142	-1.90003	0.2	0.24	1
Ly9	0.0997186	-1.70656	0	0.12	1
Cdk19	0.0997632	-1.43792	0	0.12	1
Obfc1	0.0998646	-1.51112	0	0.12	1
Cbx4	0.0998919	-0.77591	0	0.12	1
Lrrc57	0.100003	-2.26882	0	0.12	1
Psmd6	0.10012	-2.10899	0.2	0.2	1
Sos1	0.100225	-0.304244	0	0.16	1
Mtif3	0.100711	-0.293952	0	0.16	1
Parvg	0.101034	2.65292	0.6	0.2	1
Cant1	0.101321	-1.42328	0.2	0.2	1
Pten	0.101325	-0.560507	0	0.28	1
Zfp426	0.101404	-1.66064	0	0.12	1
Helq	0.101626	-0.468002	0	0.12	1
Zbtb17	0.101649	1.78403	0.6	0.12	1
Tmem29	0.10197	-1.06276	0	0.12	1
Slc2a9	0.102172	-0.748866	0	0.12	1
Iigp1	0.102246	-1.71253	0	0.12	1
Dopey2	0.102541	-0.407357	0	0.2	1
Rhbdf2	0.102656	-0.958297	0	0.16	1
Rassf2	0.102664	1.96557	0.6	0.24	1
Nr2c2ap	0.102887	-1.30818	0	0.12	1
Ndrg3	0.102906	-1.5159	0	0.12	1
D19Bwg1357e	0.102988	-1.16605	0	0.12	1
Edc4	0.103019	-0.830541	0	0.12	1
Txndc5	0.10323	2.03118	0.6	0.12	1
Cstf2t	0.103264	-1.38241	0	0.12	1
Tmem126a	0.103366	2.19337	0.6	0.16	1
Eri3	0.103421	-1.25505	0	0.12	1
Otud5	0.1035	-0.477848	0	0.12	1
Lims1	0.103504	-1.56782	0.2	0.12	1
Ivd	0.103673	-1.69187	0	0.12	1
Fgfr3	0.103729	-0.259344	0	0.12	1
Rasgrp2	0.103743	-1.08532	0	0.16	1
Xdh	0.103841	-0.769293	0	0.16	1
Tmpo	0.103848	-1.5357	0	0.12	1
Mbd1	0.103856	2.6782	0.6	0.08	1
Ide	0.104048	-1.21426	0.2	0.16	1
Itsn2	0.104068	-0.516887	0	0.2	1
Mbnl2	0.1041	-1.03683	0	0.12	1
Fbxo8	0.104368	-0.918959	0	0.12	1
Rps29	0.104425	0.319512	1	0.96	1
Psmd3	0.104547	-1.45855	0	0.12	1
Bri3bp	0.104708	-0.60752	0.8	0.52	1
Prdx5	0.10497	2.08471	0.8	0.24	1
Lfng	0.104986	-0.732219	0.6	0.6	1
Cramp1l	0.105244	-1.21589	0.4	0.36	1
Gpr180	0.105726	-1.39945	0	0.16	1
Pgm1	0.105782	-1.40364	0	0.12	1
Rabgap1	0.105843	-0.849807	0	0.12	1
H60b	0.105866	-0.81814	0	0.12	1
2310008H04Rik	0.105919	-0.711851	0	0.12	1
Rnasel	0.105954	-1.4747	0.4	0.32	1
Hbp1	0.105998	-1.61618	0.2	0.28	1
Dnajc2	0.106094	2.20953	0.6	0.16	1
Fam178a	0.106148	-0.47683	0	0.12	1
D14Abb1e	0.106213	-0.672714	0.2	0.44	1
Supt7l	0.106275	-0.261016	0.4	0.48	1
Athl1	0.106294	-1.29292	0	0.12	1
Smad7	0.106388	-0.402608	0	0.12	1
H2-Q8	0.106516	1.59989	0.8	0.44	1
Usp9x	0.106571	-0.7278	0	0.16	1
Tpp1	0.106626	-0.389688	0	0.16	1
Atp2a2	0.106789	-1.20073	0.2	0.12	1
Txndc9	0.10686	-0.573057	0	0.12	1
Taf1c	0.106982	-0.862957	0	0.12	1
Usp21	0.107401	-1.40567	0	0.12	1
Psme1	0.107843	-0.798022	0.4	0.92	1
Cc2d1b	0.108	2.00384	0.6	0.08	1
Rgl2	0.108095	-0.934429	0	0.12	1
Zfp217	0.108099	-0.461013	0	0.16	1
Ccdc174	0.108118	-1.49839	0	0.12	1
Kcnab2	0.108221	-1.61594	0.6	0.52	1
Psmc2	0.108623	1.70414	0.6	0.12	1
Erap1	0.108873	-1.57753	0.2	0.16	1
Rxrb	0.108879	-1.01798	0	0.12	1
Ubr4	0.108966	-0.278078	0.4	0.32	1
Mphosph8	0.108995	-1.10307	0	0.16	1
Taz	0.109025	1.9211	0.6	0.12	1
Ube2v2	0.109231	-0.643599	0.6	0.4	1
Lrch3	0.10957	-1.00562	0	0.12	1
Dpp8	0.109639	-0.676896	0	0.16	1
Lsm6	0.109941	-0.991427	0.4	0.32	1
Nipa2	0.109967	-1.62071	0.2	0.12	1
Gimap7	0.11007	-1.38149	0.2	0.6	1
Atf7	0.110376	-1.33251	0.2	0.16	1
Katna1	0.110446	-2.104	0.2	0.24	1
Ifitm1	0.110447	-4.13733	0	0.16	1
Hcfc2	0.110482	-0.845697	0	0.12	1
Calm3	0.110525	1.18681	0.8	0.16	1
H2afy	0.11056	-1.55923	0.2	0.28	1
Nmd3	0.110581	1.76797	0.6	0.16	1
Cast	0.110594	1.82205	0.6	0.08	1
Ltn1	0.110624	-0.62927	0	0.16	1
Htatip2	0.11064	-1.70961	0.2	0.2	1
Stam	0.110829	-0.33123	0	0.12	1
Actr10	0.110832	-0.998762	0.6	0.56	1
Mbd6	0.110886	-1.42578	0	0.16	1
Zbtb11	0.111081	-0.498664	0	0.12	1
Pygb	0.111304	-1.27161	0.2	0.2	1
Vprbp	0.111393	1.44224	0.8	0.12	1
Ctso	0.111492	-1.32572	0.2	0.16	1
Gm11127	0.111503	-0.700848	0.2	0.6	1
Stard7	0.111658	-1.17247	0	0.16	1
Eif1ax	0.111749	-2.17515	0	0.12	1
Pdha1	0.112035	2.03888	0.6	0.12	1
Memo1	0.112106	-1.71836	0	0.12	1
AK010878	0.11253	-1.87243	0.2	0.28	1
Sel1l	0.113178	-0.489439	0	0.12	1
Msh2	0.113405	-1.5693	0	0.12	1
Golga3	0.113502	-1.00492	0	0.12	1
H2-Q2	0.113875	-0.484843	0.2	0.24	1
Nupl1	0.114054	-1.1753	0	0.12	1
Isy1	0.114191	0.63006	0.8	0.28	1
F830016B08Rik	0.114285	0.383654	1	0.56	1
Mettl4	0.114373	-1.25569	0	0.12	1
Rnf149	0.114446	-1.22513	0	0.12	1
Tmem60	0.114552	-2.19299	0.2	0.16	1
Hnrnph2	0.114594	-1.81759	0.2	0.16	1
Rab28	0.114601	-1.14038	0	0.12	1
Arap2	0.11487	-0.644965	0	0.2	1
Fubp3	0.115106	-0.612826	0	0.12	1
Pkmyt1	0.115107	-1.34037	0	0.12	1
E4f1	0.115222	-1.69472	0.2	0.12	1
Tnfrsf1a	0.115527	0.940758	0.6	0.08	1
Hist1h2ap	0.115635	-0.630633	0	0.12	1
Cpsf2	0.115713	-0.311945	0	0.12	1
Ppp2cb	0.116007	-0.911222	0	0.12	1
BC052040	0.116069	-0.910747	0	0.12	1
Snap23	0.116297	-1.58369	0	0.12	1
Ubtf	0.116569	-0.853359	0	0.12	1
Gm10094	0.116651	1.16648	0.8	0.48	1
Abcc1	0.116787	-0.698294	0	0.12	1
Tcta	0.116846	-1.49914	0	0.12	1
Rgs14	0.116931	1.73613	0.6	0.08	1
Letm2	0.11702	-0.823157	0	0.12	1
Gm5148	0.117367	-0.319307	0.4	0.36	1
Arhgap17	0.117584	-0.725842	0	0.16	1
Prkaca	0.117607	-1.14904	0	0.12	1
Rabep2	0.117685	-1.63434	0	0.12	1
Inpp4b	0.117692	-1.38316	0.2	0.36	1
Avl9	0.11781	-0.769571	0	0.12	1
Chrac1	0.118122	1.60943	0.6	0.12	1
Ints1	0.118583	-0.471503	0	0.12	1
Socs4	0.118743	-1.27063	0	0.12	1
Rad23b	0.11891	-0.417473	0	0.12	1
Plekhb2	0.118955	-1.34332	0.4	0.44	1
Icmt	0.119146	-0.598661	0	0.12	1
Ppie	0.119171	1.57325	0.6	0.12	1
Zufsp	0.119324	-1.6841	0.2	0.16	1
Tbc1d2b	0.119337	-0.874409	0	0.12	1
Chid1	0.119534	-1.32018	0.2	0.12	1
9030617O03Rik	0.119726	-0.55909	0	0.12	1
Narg2	0.120186	-1.57847	0	0.12	1
2900060B14Rik	0.120201	-1.23388	0	0.12	1
2200002D01Rik	0.120288	-0.466347	0	0.12	1
Pdpk1	0.120366	-1.77048	0	0.16	1
Srgap2	0.120567	-0.355714	0	0.12	1
Cenpl	0.120845	-2.00469	0.4	0.24	1
Mocs2	0.12112	-1.69972	0	0.12	1
Rab37	0.121529	1.89516	0.6	0.12	1
Trp53i11	0.121735	-1.36565	0	0.12	1
Kdm5b	0.121827	-0.760114	0	0.12	1
Dusp4	0.122001	-1.78886	0	0.12	1
Acadm	0.122074	-0.634649	0	0.12	1
Gripap1	0.122143	-1.73544	0	0.16	1
Zbed6	0.122193	-1.49969	0	0.16	1
Rnf181	0.122316	1.6147	0.6	0.16	1
Cand1	0.122397	-0.753527	0	0.12	1
Pno1	0.122416	-1.85316	0	0.12	1
Fntb	0.122471	-0.611698	0	0.12	1
Txlng	0.12285	-0.573958	0	0.12	1
Armc10	0.123355	-1.16072	0	0.16	1
Dok1	0.123717	-1.03941	0	0.12	1
Tmod1	0.123791	-0.344792	0.2	0.48	1
Dnmt3a	0.123915	-1.55359	0	0.16	1
Eci1	0.1242	-0.494062	0	0.12	1
Minpp1	0.124204	-1.29673	0	0.12	1
Ahcy	0.124321	1.77568	0.6	0.12	1
Pcm1	0.124676	-0.387148	0.2	0.16	1
Setdb1	0.125133	-0.612349	0	0.16	1
Gne	0.125543	-1.28298	0	0.16	1
Akt1	0.125656	-0.614775	0.2	0.12	1
Eif2b4	0.125741	-1.26807	0	0.12	1
Eif2s3x	0.125781	-1.74593	0.2	0.2	1
Arhgap39	0.125823	-0.820805	0	0.12	1
Svil	0.125874	-0.804947	0	0.12	1
Swi5	0.125952	-2.15993	0.2	0.44	1
Mark4	0.126044	-1.57755	0	0.12	1
Inip	0.12607	-0.63259	0	0.16	1
Pigu	0.126464	-1.30444	0	0.12	1
Depdc5	0.126609	-0.57177	0	0.32	1
Grlf1	0.126786	-0.582685	0	0.16	1
Zc3h13	0.12696	-0.668896	0	0.16	1
Mndal	0.127306	-1.08402	0.4	0.72	1
Osbpl3	0.12751	-0.778154	0	0.24	1
Wbp4	0.127644	-0.483907	0	0.12	1
Med25	0.127705	-0.595424	0	0.12	1
Phf14	0.127765	-1.4654	0.6	0.28	1
Raver1-fdx1l	0.127772	-1.828	0	0.12	1
LOC100503496	0.127878	-0.536072	0	0.12	1
Fuca1	0.127988	-1.49659	0.4	0.24	1
C230081A13Rik	0.128211	-1.31495	0.2	0.36	1
Ndufv1	0.128276	1.50449	0.6	0.16	1
Sdccag3	0.128391	-0.851364	0	0.12	1
Pex11b	0.128423	-1.25397	0	0.12	1
BC068281	0.128589	-0.609592	0	0.16	1
Cog5	0.12868	-1.07461	0	0.12	1
Arid3a	0.128756	-0.487991	0	0.12	1
B3galnt2	0.128968	-0.776955	0	0.12	1
Zcchc8	0.129458	1.16981	0.6	0.12	1
Usp10	0.12948	-1.06011	0	0.16	1
Nol12	0.129488	-1.39077	0.2	0.12	1
Ints3	0.129544	1.38101	0.6	0.16	1
Pdlim7	0.129592	-0.890901	0.2	0.12	1
Gm16062	0.129721	-0.570844	0	0.12	1
Asb3	0.129726	-2.21461	0	0.12	1
Rara	0.129801	1.16223	0.6	0.16	1
Hook2	0.130032	-1.69198	0	0.12	1
Bend4	0.130178	-0.74879	0	0.12	1
Rnf122	0.130273	-0.897736	0	0.12	1
Sdhc	0.13043	-0.896659	0	0.12	1
Slc25a38	0.130657	-1.63326	0	0.12	1
Copb2	0.130667	-1.39005	0	0.16	1
Plk1s1	0.130748	-1.93256	0	0.12	1
Elf2	0.130814	-1.26403	0	0.12	1
Rab11b	0.13083	1.24387	0.8	0.32	1
Fbxo31	0.131031	-1.17655	0	0.12	1
Rusc1	0.131316	1.67024	0.6	0.16	1
Slc30a7	0.131337	-0.402857	0.2	0.12	1
Zc3h4	0.131481	-1.20558	0	0.12	1
Pcsk7	0.131719	-0.915458	0	0.12	1
Fam92a	0.132339	-1.18845	0	0.12	1
Nufip1	0.132493	-0.999131	0	0.2	1
Atg2a	0.132519	-0.68447	0	0.16	1
Disp1	0.1326	-0.554046	0	0.12	1
Pmpcb	0.132686	-1.50536	0	0.12	1
Lpin1	0.132734	-0.921414	0	0.16	1
Ptpra	0.132781	-0.35302	0	0.12	1
Sf1	0.132992	0.953519	1	0.36	1
Sart1	0.133063	-0.389742	0	0.16	1
Atp6ap1	0.133081	-1.98425	0	0.12	1
1110002L01Rik	0.133101	-0.845044	0	0.12	1
Bcl2a1a	0.133157	-0.360914	0	0.12	1
2810001G20Rik	0.133658	-1.61869	0	0.12	1
Smc3	0.133665	1.99498	0.6	0.12	1
Aak1	0.133761	-0.90438	0.2	0.32	1
Cbll1	0.133926	-1.16456	0	0.12	1
Bsdc1	0.133997	-0.828237	0	0.16	1
Cog4	0.134142	-0.774008	0	0.12	1
Luc7l	0.134168	-1.22749	0.2	0.16	1
Gga1	0.1342	1.16473	0.6	0.2	1
Eif4h	0.134215	1.67057	0.8	0.32	1
Ppp1r11	0.134232	-0.361261	0	0.12	1
Il7r	0.134306	1.05243	0.8	0.28	1
Tmed4	0.134507	-1.02398	0	0.12	1
Stat1	0.13467	-1.61766	0.4	0.64	1
Cdk2ap1	0.134682	-1.20216	0	0.12	1
Tmem30a	0.134695	-1.57711	0	0.12	1
Keap1	0.134703	-1.05729	0	0.12	1
Ywhaz	0.134773	0.273278	1	0.92	1
Dcp1b	0.134893	-1.06381	0	0.16	1
Chst12	0.134907	-1.66404	0	0.12	1
Ypel3	0.134911	-0.509953	0	0.12	1
Pik3c2a	0.134998	-0.591637	0.2	0.2	1
Abcd1	0.135359	-1.49807	0	0.16	1
Wdr76	0.135446	-0.402046	0	0.12	1
Snx11	0.135472	-1.55961	0	0.12	1
Afg3l2	0.135531	-1.30629	0	0.12	1
Pet100	0.135711	-0.783408	0	0.12	1
Zfp606	0.135828	-0.381746	0	0.12	1
Ndufs8	0.13592	1.47191	0.6	0.16	1
Map3k14	0.136112	-0.356303	0	0.16	1
Znfx1	0.136114	-0.588618	0	0.12	1
Stat4	0.136129	1.39488	0.8	0.32	1
Zfp97	0.136176	-1.23851	0	0.16	1
Fam193a	0.136216	-0.391275	0.2	0.12	1
Stap1	0.136391	-1.81429	0	0.12	1
Mtf2	0.13651	-0.709965	0	0.16	1
Ncdn	0.136548	-1.15443	0	0.16	1
Snrpa1	0.13689	2.10884	0.6	0.16	1
1700025G04Rik	0.137028	-0.650219	0	0.12	1
Slk	0.137258	-0.607415	0	0.12	1
Glrx2	0.137268	-0.565967	1	0.92	1
Mlf2	0.137397	-1.5184	0	0.16	1
Il2rg	0.137468	0.549621	1	0.88	1
Trmt11	0.137629	-0.783794	0	0.12	1
Supt16	0.13775	1.20487	0.8	0.28	1
Mink1	0.138007	-0.448601	0	0.16	1
Oas1g	0.138075	-1.04497	0	0.16	1
Zfp592	0.138077	-0.665015	0	0.2	1
Adprh	0.138131	2.10658	0.6	0.08	1
Apeh	0.138191	-1.92395	0.2	0.36	1
H2afj	0.138621	-0.985447	0.2	0.6	1
Zfp958	0.138649	2.45952	0.6	0.2	1
2310010M20Rik	0.13878	0.327436	1	1	1
B3gat3	0.138822	-0.562811	0	0.12	1
BC005537	0.138889	-1.13327	0	0.12	1
5830416P10Rik	0.139324	0.359043	1	0.32	1
2900026A02Rik	0.139353	-0.621393	0	0.2	1
Lrwd1	0.139431	-2.03457	0	0.12	1
Smurf2	0.139624	-1.07682	0	0.12	1
Fbxo32	0.139652	-0.362217	0.2	0.64	1
Ncoa3	0.139761	1.33367	0.6	0.24	1
Serpina3f	0.13992	-1.5981	0	0.12	1
Ywhae	0.139966	0.64121	1	0.6	1
Slc4a8	0.140133	-0.303359	0	0.12	1
Cnih4	0.140173	-0.634416	0	0.2	1
Snai3	0.140398	-1.21749	0	0.12	1
Gm10406	0.140561	-0.39797	0	0.12	1
Eml4	0.140568	-0.809311	0	0.16	1
Gfi1	0.140619	-0.944995	0	0.12	1
P4hb	0.140841	0.781319	0.8	0.52	1
Gm17066	0.141134	-0.957095	0	0.16	1
Ippk	0.141231	-1.37741	0	0.12	1
Lbh	0.14134	0.505035	0.8	0.28	1
Prkaa1	0.141377	-0.526786	0	0.12	1
Crot	0.141648	-0.642329	0.2	0.2	1
Ifi203	0.14166	-1.27426	0.2	0.64	1
Tars2	0.141892	2.09976	0.6	0.12	1
Ifrd1	0.141945	4.08094	0.6	0.08	1
Sephs2	0.141953	2.01194	0.6	0.16	1
Gpr160	0.141992	-2.20288	0	0.12	1
2022-03-05	0.14214	-1.60949	0.4	0.6	1
Itm2b	0.142148	0.521891	1	0.84	1
Cdkn1a	0.142299	-1.15019	0	0.12	1
2610507I01Rik	0.142405	-0.294956	1	0.88	1
Ccdc59	0.142493	1.22794	0.6	0.16	1
Ankrd13a	0.142494	-1.22162	0	0.16	1
Gpr155	0.142547	-2.01832	0	0.12	1
Adat3	0.142845	-1.99775	0	0.12	1
Snhg6	0.142909	-2.00504	0.2	0.32	1
Cdk5rap1	0.143166	-1.32681	0	0.12	1
Mettl21e	0.143335	-0.959391	0	0.24	1
Dap3	0.143399	-0.494696	0	0.24	1
Ubp1	0.143416	0.952904	0.6	0.2	1
Rnf8	0.143643	-0.704463	0	0.12	1
Dusp5	0.143651	-1.49469	0	0.12	1
Fig4	0.143847	-1.39536	0	0.12	1
Apopt1	0.144085	-1.89868	0.6	0.56	1
Tec	0.144265	-0.856065	0	0.12	1
Ly6a	0.144512	-1.53912	0.6	0.88	1
Bak1	0.144899	-0.347582	0	0.12	1
Tssc1	0.144922	-1.57849	0	0.12	1
Epsti1	0.145048	-1.36223	0.4	0.72	1
Rev3l	0.145122	-0.449342	0	0.12	1
Nagpa	0.145149	-1.24073	0	0.12	1
Klra5	0.145235	-1.71207	0	0.12	1
Lrdd	0.145451	-0.815117	0	0.12	1
Aen	0.145489	-1.32421	0	0.12	1
Micu1	0.145555	-1.52255	0	0.12	1
Atf5	0.145662	-1.10673	0	0.12	1
Trim65	0.146072	-1.07804	0	0.12	1
Kcmf1	0.146243	-0.762785	0	0.16	1
Fbxo46	0.146264	-0.304746	0	0.16	1
Hnrnpr	0.14665	0.900178	0.6	0.2	1
Gga3	0.146868	-0.574544	0	0.16	1
Cenpb	0.146941	-0.862265	0	0.12	1
Tgtp2	0.147026	0.349554	0.8	0.4	1
Phrf1	0.147251	-2.51255	0.2	0.2	1
Cpsf3l	0.147256	-1.71586	0	0.16	1
Mtmr6	0.147343	-1.1049	0	0.12	1
Polr3k	0.147533	1.29602	0.6	0.12	1
Mettl7a1	0.147832	-0.680933	0	0.12	1
Adcy3	0.147921	-0.409962	0	0.12	1
Edem2	0.148106	-1.46142	0	0.12	1
Fam19a3	0.148305	-0.716219	0	0.12	1
Dock8	0.148317	-1.31908	0.6	0.6	1
Parp2	0.148757	-1.516	0	0.12	1
Zc3h14	0.148983	-1.20564	0	0.12	1
Smad4	0.149078	-1.53813	0	0.16	1
Lpgat1	0.149226	-0.636005	0	0.2	1
Bora	0.149318	-0.799955	0	0.12	1
Usp18	0.149377	-2.25277	0.4	0.32	1
9430008C03Rik	0.1495	-0.683497	0.6	0.52	1
Nptn	0.149518	1.14861	0.6	0.24	1
Isoc1	0.149593	-0.96902	0	0.16	1
Pold3	0.149617	-1.653	0	0.12	1
Carkd	0.14974	-1.83773	0	0.12	1
Clip1	0.149773	1.14659	0.6	0.2	1
Tmem161b	0.149875	-0.440798	0	0.12	1
Treml2	0.150153	-0.630463	0	0.12	1
Tmem109	0.150176	-1.41346	0	0.12	1
Sp1	0.150234	-0.726724	0	0.12	1
Ei24	0.150481	-1.21944	0	0.12	1
Btf3l4	0.150508	1.25529	0.6	0.16	1
Nus1	0.150842	-0.811943	0	0.12	1
Mtrr	0.151051	-1.16846	0	0.16	1
Taf6	0.15116	-0.813664	0	0.12	1
H2-Q5	0.151171	0.471939	1	0.84	1
Neurl4	0.15124	-0.363893	0	0.12	1
Prdm2	0.151355	-0.426287	0	0.12	1
Cdc123	0.151411	1.5086	1	0.8	1
Dera	0.151424	-1.73794	0	0.12	1
Arl15	0.151444	-0.336472	0	0.12	1
Rnft1	0.151526	-1.01901	0.2	0.12	1
Cpm	0.151888	-0.848628	0	0.16	1
Ormdl2	0.151981	-1.20131	0	0.12	1
Ensa	0.152229	1.38593	0.6	0.08	1
Parp14	0.152827	-1.32801	0.4	0.44	1
Cbfb	0.153026	-1.0359	0	0.12	1
Frat1	0.153076	-1.09705	0	0.12	1
Sh3gl2	0.153216	-0.375084	0.2	0.72	1
Vti1a	0.153278	-0.586653	0	0.12	1
Lipa	0.153473	-1.43394	0	0.12	1
Stk24	0.153701	2.17614	0.8	0.2	1
Irak2	0.153822	-1.56603	0.4	0.32	1
Ranbp1	0.154092	2.01747	0.6	0.2	1
B3galt6	0.154166	-1.42312	0	0.12	1
Polr1e	0.154249	-1.01872	0	0.12	1
Casp8	0.154285	0.794678	0.8	0.48	1
1110057K04Rik	0.154321	-1.65524	0.6	0.4	1
Mettl5	0.154476	-1.19634	0	0.12	1
Heatr5b	0.155432	-0.566858	0	0.12	1
Usp14	0.155573	-1.46383	0	0.12	1
Chd1	0.155662	-0.389634	0	0.12	1
Armc2	0.155836	-0.451446	0	0.12	1
Kdm6a	0.155857	-1.07018	0.2	0.12	1
Mum1	0.15586	-1.26139	0	0.12	1
Dis3l2	0.155961	-0.431315	0	0.12	1
2510002D24Rik	0.156102	-2.20437	0.2	0.2	1
Actr8	0.156716	-1.49477	0	0.12	1
Fam129a	0.156917	-0.896464	0	0.12	1
Tmem41b	0.156991	-1.09689	0	0.12	1
Rcn1	0.157059	-0.430197	0	0.12	1
2310008H09Rik	0.15707	-0.829599	0	0.16	1
Entpd1	0.157244	-1.07013	0	0.12	1
Tstd2	0.157499	-0.775757	0.4	0.2	1
Ostm1	0.157777	1.75614	0.6	0.08	1
Gm4944	0.15788	-0.785562	0	0.16	1
Dhx38	0.158043	-0.973472	0	0.12	1
Arl6ip5	0.158049	0.786485	1	0.44	1
Gm16119	0.158244	1.81341	0.6	0.04	1
Gpr146	0.158377	-1.04349	0	0.12	1
Bfar	0.158494	-1.65536	0.2	0.2	1
Secisbp2	0.158529	-0.694566	0	0.12	1
Axin1	0.158596	-0.738885	0	0.12	1
Trps1	0.158687	-0.309424	0	0.12	1
Tm9sf3	0.158928	-0.746176	0	0.12	1
Snx6	0.158935	1.07283	0.6	0.16	1
Rabac1	0.158945	0.514145	0.8	0.4	1
Rgs1	0.159031	-1.94761	0.4	0.76	1
Tsnax	0.159174	2.3287	0.6	0.12	1
Gm10785	0.159466	-0.334891	0.2	0.28	1
Rilpl2	0.159905	0.81166	0.6	0.16	1
Klhl21	0.160226	-1.10755	0	0.16	1
A230072C01Rik	0.160285	-0.445046	0.8	0.8	1
Hps6	0.160763	-1.79496	0	0.12	1
Bclaf1	0.160816	1.29828	0.6	0.24	1
Ncapd3	0.16095	-0.493183	0	0.12	1
Dvl3	0.160988	-1.00926	0.4	0.16	1
Ppp2r5b	0.161359	-0.499926	0	0.12	1
Dcaf5	0.161649	-1.28828	0.2	0.12	1
Zfp955b	0.161651	-2.05898	0	0.12	1
Myh9	0.161794	1.09933	1	0.96	1
Mrps25	0.16181	-1.05436	0	0.12	1
Uvssa	0.162407	-0.630245	0.2	0.12	1
Gm8580	0.162475	0.357025	0.6	0.2	1
Dcp1a	0.16278	1.60488	0.6	0.08	1
Rnf214	0.162951	-0.769126	0	0.16	1
Gm4841	0.162965	-0.935537	0	0.2	1
Pabpn1	0.163126	-0.861639	0.2	0.2	1
Cenpc1	0.163367	-1.43117	0	0.2	1
Atp2a3	0.163378	-1.56448	0.2	0.24	1
Klrd1	0.163584	1.15012	0.8	0.56	1
Zfp142	0.163752	-0.96238	0	0.16	1
Mrpl35	0.163893	-0.56382	0.6	0.6	1
AW112010	0.164135	-0.970151	0.6	0.96	1
Nup214	0.164186	-0.596108	0	0.16	1
Gm608	0.164295	-0.363559	0	0.12	1
Eif4a2	0.164616	0.694469	1	0.48	1
Ccl5	0.165687	-1.25032	1	0.96	1
Abt1	0.165736	-0.517475	0.8	0.84	1
Ppil3	0.165799	1.91422	0.6	0.12	1
Gm15401	0.16586	-0.494843	0	0.2	1
Anapc11	0.165993	0.730552	0.6	0.2	1
Araf	0.166012	-1.69792	0	0.12	1
Letm1	0.166433	0.40503	0.8	0.2	1
Fxyd5	0.166587	0.468935	1	0.92	1
Lyst	0.167883	-0.751806	0.4	0.12	1
Flcn	0.167959	2.93585	0.8	0.24	1
Ankrd11	0.168185	-1.01258	0.2	0.32	1
1110004F10Rik	0.16852	-2.16567	0.2	0.24	1
2500004C02Rik	0.168521	0.407333	1	0.48	1
Zfp748	0.16936	-0.573034	0	0.12	1
Mettl10	0.169453	1.38366	0.6	0.08	1
1810058I24Rik	0.169604	-1.67178	0.2	0.16	1
Ptges3	0.169604	1.29464	0.6	0.24	1
Nlrc3	0.169643	-1.85091	0.2	0.4	1
Arhgap10	0.169765	-0.65145	0	0.12	1
Ogfr	0.169823	1.43382	0.6	0.24	1
Tmem183a	0.170263	-0.852354	0	0.12	1
Rabepk	0.170418	-1.35038	0.2	0.08	1
Uggt1	0.170464	-0.649365	0.2	0.16	1
Gm9159	0.170768	0.348784	0.8	0.48	1
Cd2	0.170801	-1.90779	0.6	0.64	1
Lin7c	0.171179	1.11372	0.6	0.08	1
Tagln2	0.17119	0.361011	0.8	0.36	1
6030458C11Rik	0.171231	-1.14362	0.6	0.4	1
Idh3b	0.171631	-1.36357	0.2	0.52	1
0610037L13Rik	0.171786	-1.09579	0	0.12	1
Mtfr1	0.171867	-0.945508	0	0.12	1
Rnf126	0.172041	1.69357	0.6	0.08	1
Chd6	0.172044	-0.289949	0	0.12	1
Zfp397	0.172662	-1.99605	0	0.12	1
Bax	0.172826	1.34416	0.6	0.32	1
Atm	0.172892	-0.980969	0	0.12	1
Nrip1	0.172979	-0.535534	0	0.16	1
Lamtor5	0.17345	0.497556	0.6	0.16	1
Bod1	0.173509	-0.364245	0	0.12	1
Fam120a	0.173933	0.578715	0.6	0.16	1
Ammecr1l	0.174143	-0.693967	0	0.12	1
Klhl22	0.174169	-1.26564	0	0.12	1
Polr2l	0.174819	1.21745	0.6	0.28	1
Lztr1	0.174929	1.2213	0.6	0.08	1
Gm6602	0.175365	-0.318566	0.4	0.56	1
Azi2	0.175465	0.367488	0.6	0.2	1
Ttc5	0.17549	-1.18834	0.2	0.24	1
Sc5d	0.175846	-1.06617	0	0.12	1
Ubr1	0.176935	0.650091	0.6	0.12	1
Armc8	0.177015	-1.03378	0	0.12	1
Dph1	0.177816	3.15952	0.4	0	1
Kremen1	0.17785	1.61677	0.4	0	1
Usp12	0.177857	1.11815	0.4	0	1
Zbtb6	0.178049	-0.496694	0	0.16	1
Cops7a	0.178115	2.85108	0.4	0	1
Ccdc25	0.178226	-0.795558	0	0.12	1
Ripply3	0.178477	-0.298724	0.8	0.92	1
Ttc7b	0.178746	-0.728233	0	0.16	1
Rps6kc1	0.178792	1.83252	0.4	0	1
Panx1	0.178863	1.80612	0.4	0	1
Irf2bp2	0.179184	2.20968	0.4	0	1
Rnf38	0.179363	-1.52584	0.2	0.12	1
Cyth3	0.179388	1.99516	0.4	0	1
Ubqln1	0.179469	-1.15948	0.2	0.12	1
Cad	0.179778	1.06457	0.4	0	1
Naif1	0.179841	1.75625	0.4	0.04	1
Ece1	0.179992	2.00143	0.4	0	1
Abi2	0.180347	-0.302792	0.2	0.24	1
Nlrc5	0.180363	-0.374415	1	0.92	1
Rnasek	0.180429	-1.62508	0.4	0.56	1
Pts	0.180532	-0.88827	0	0.16	1
Serinc3	0.180779	1.47385	0.8	0.16	1
Wars2	0.180967	-0.710909	0	0.2	1
Wwox	0.18113	0.379805	0.4	0	1
Sec63	0.181264	1.19162	0.4	0	1
Cr1l	0.181527	1.2405	0.6	0.24	1
Lrch4	0.18155	-1.76929	0.4	0.36	1
Tsfm	0.181848	1.59919	0.4	0	1
Scfd2	0.182216	1.76851	0.4	0.04	1
Rbm28	0.182327	1.85002	0.8	0.72	1
Tbc1d13	0.182671	-0.283915	0	0.12	1
Egln1	0.182855	2.35098	0.4	0	1
Tomm34	0.18298	0.706839	0.8	0.28	1
1110008F13Rik	0.183025	3.15168	0.4	0	1
Pnpt1	0.183353	-0.964104	0.2	0.16	1
Slc25a46	0.183402	-0.928755	0.2	0.16	1
Ndufa1	0.183506	1.44635	0.6	0.24	1
Pgm3	0.183733	2.29308	0.4	0	1
Sertad1	0.183853	-1.38709	0	0.12	1
Klk8	0.184068	-1.74994	0.2	0.4	1
Crbn	0.184302	-1.30264	0.2	0.12	1
Tbl1xr1	0.184415	-0.868275	0.2	0.12	1
Cdkn2aipnl	0.184762	-2.13268	0.2	0.32	1
Kdm6b	0.185635	0.989539	0.6	0.24	1
Pde4dip	0.185856	-0.555195	0	0.12	1
Sat1	0.185913	-0.822548	0.2	0.6	1
Lsm1	0.186229	1.12321	0.6	0.2	1
Txk	0.186297	0.686914	0.6	0.12	1
Crip1	0.186454	1.15399	0.8	0.6	1
Slx1b	0.186497	-0.840599	0.6	0.84	1
Sik1	0.186515	-0.932396	0.2	0.16	1
Sp2	0.186622	-0.529239	0	0.12	1
Hspa4l	0.186845	-0.850647	0	0.12	1
Lactb2	0.187092	-0.860155	0.2	0.4	1
Tmem106c	0.187178	2.63476	0.4	0	1
Limk1	0.187183	1.41885	0.4	0.04	1
Chchd1	0.187186	0.945573	0.6	0.12	1
5830418K08Rik	0.187329	1.45082	0.6	0.16	1
Ube2d3	0.187996	0.652414	0.8	0.68	1
Ttc33	0.188029	-0.644335	0	0.12	1
Slc37a1	0.188226	2.12303	0.4	0.08	1
Nbeal2	0.188311	-1.31346	0.2	0.48	1
Ndor1	0.188371	-0.265068	0	0.12	1
Rplp2	0.188405	0.297406	1	0.96	1
Usp8	0.188706	-0.717567	0	0.12	1
Ddx19a	0.188829	-0.255417	0	0.12	1
Cxcl16	0.188897	-1.34819	0	0.12	1
Ilk	0.18918	1.29368	0.6	0.28	1
Slc12a9	0.189686	1.87976	0.4	0.04	1
Sarnp	0.189711	-1.84845	0.4	0.4	1
Ing3	0.189821	-0.281201	0	0.12	1
Gpr174	0.189908	2.16611	0.4	0.04	1
Sft2d1	0.189999	2.00246	0.6	0.36	1
H2-K2	0.190426	-1.93423	0.2	0.24	1
Thap1	0.190528	2.84239	0.4	0	1
Hdac8	0.19063	2.78795	0.4	0.04	1
Camsap2	0.190676	-0.548445	0	0.12	1
Mapk1	0.190882	-1.17726	0.2	0.2	1
Rmnd5b	0.191212	1.42446	0.6	0.28	1
Vps29	0.191268	1.2775	0.6	0.2	1
Atl3	0.191491	-0.691446	0	0.12	1
4930405P13Rik	0.192426	-0.328158	0.8	0.92	1
Numa1	0.192682	-0.945628	0.8	0.44	1
Sf3b3	0.19288	-1.5027	0.2	0.36	1
Slc39a13	0.192945	-0.32648	0	0.12	1
Hmgn2	0.193221	-1.77392	0.2	0.44	1
Gnptab	0.193493	-1.01537	0.2	0.2	1
Ccnh	0.193894	1.64403	0.6	0.16	1
Xaf1	0.193931	-1.37184	0.6	0.68	1
Mrpl24	0.194069	0.873459	0.8	0.4	1
Tcea1	0.194414	1.46518	0.6	0.44	1
Poc5	0.194458	-0.825438	0	0.12	1
BC053749	0.194514	1.86637	0.4	0	1
Mrps21	0.194589	3.35176	0.4	0	1
Hmox2	0.194833	1.71546	0.6	0.2	1
Ddit4	0.195004	1.13508	0.6	0.16	1
Scml4	0.195052	0.311399	0.6	0.12	1
Wdr48	0.195729	1.66465	0.6	0.12	1
Zmynd8	0.195747	-0.638848	1	0.96	1
Dock10	0.196011	-0.812484	0.2	0.64	1
Cnot3	0.196059	-0.62154	0.2	0.32	1
H2-Q7	0.196165	-0.342585	1	0.88	1
Maml2	0.196175	1.81649	0.6	0.2	1
Itga1	0.197225	-0.264024	0	0.12	1
Slc5a3	0.197284	-0.401377	0	0.12	1
Unc13d	0.198095	1.3438	0.6	0.28	1
Zfp553	0.198281	-0.335615	0	0.12	1
Abcd4	0.198663	-0.886837	0	0.16	1
Itgb3	0.198883	-0.652264	0.2	0.08	1
Rab6a	0.198902	-1.25808	0.2	0.12	1
Trim30a	0.199186	0.284491	0.8	0.52	1
Etohd2	0.19922	1.57179	0.4	0.04	1
Vcp	0.199228	1.1221	0.6	0.28	1
Ppp6r1	0.199255	-1.16665	0.2	0.08	1
Dicer1	0.199635	-0.371564	0	0.12	1
Smc2	0.199761	-1.01102	0	0.12	1
Gm6402	0.199889	-0.686344	0	0.16	1
Gpr132	0.199977	0.762206	0.6	0.24	1
Srp19	0.20016	-1.06133	0.2	0.52	1
Zc3h11a	0.200275	1.22239	0.6	0.36	1
AI462493	0.200401	-1.56061	0.2	0.44	1
Zfand2a	0.200552	1.95929	0.4	0.08	1
Sos2	0.200587	-0.471989	0.2	0.24	1
Tomm7	0.200828	0.876049	0.8	0.36	1
Zfp131	0.201527	-0.805618	0	0.12	1
Exoc3	0.201756	1.34153	0.4	0.04	1
Mlst8	0.201853	2.71878	0.4	0.04	1
Hist4h4	0.20213	1.12392	0.4	0.12	1
Cdnf	0.202153	-0.412957	0	0.2	1
D730005E14Rik	0.202272	-0.850339	0	0.12	1
Mrps31	0.202655	3.09313	0.4	0.04	1
Trim34a	0.202857	-1.69228	0.2	0.4	1
Ralgapb	0.202906	0.95181	0.4	0.08	1
Tufm	0.202924	2.88978	0.4	0.08	1
Piezo1	0.203198	1.21075	0.4	0.12	1
Rbm14	0.203433	1.92135	0.4	0	1
Nomo1	0.203645	1.88851	0.4	0.04	1
Sfswap	0.20379	2.24364	0.4	0.08	1
Pfdn2	0.203841	1.26622	0.6	0.24	1
Adam19	0.203921	-1.10401	0.6	0.76	1
Fam192a	0.204146	-0.712675	0	0.12	1
Etohi1	0.2043	-1.44591	0.6	0.44	1
2010016I18Rik	0.204593	0.834917	0.8	0.52	1
Tmem160	0.20461	-1.43525	0.2	0.12	1
Rad21	0.204687	2.14046	0.4	0.08	1
Ap5z1	0.205027	-0.858424	0	0.2	1
Ralgapa2	0.205532	-0.341359	0.2	0.12	1
Commd5	0.206032	2.48337	0.4	0.04	1
Ppan	0.206102	3.00768	0.4	0.04	1
Cyb5b	0.206526	0.923417	0.6	0.2	1
Slc4a2	0.20655	-0.71242	0	0.12	1
Ccdc86	0.20677	2.10711	0.4	0	1
Aasdhppt	0.207291	1.73367	0.4	0.04	1
5430427O19Rik	0.207475	-0.306101	0	0.2	1
Tnrc18	0.207717	1.77157	0.4	0.08	1
Klhl20	0.207864	-0.720626	0	0.12	1
Hypk	0.20799	0.90418	0.6	0.24	1
Xrn1	0.208005	1.62115	0.6	0.2	1
Lman2	0.208372	1.27315	0.6	0.36	1
Dkc1	0.208573	2.9028	0.6	0.24	1
Gnb1	0.208817	0.693221	0.8	0.36	1
Ptplb	0.209155	-0.7769	0	0.12	1
Tm2d3	0.209508	2.50607	0.4	0.04	1
Bckdha	0.209853	2.86032	0.4	0.04	1
Fbxl3	0.209891	1.77858	0.6	0.44	1
Stra13	0.21024	2.94948	0.4	0.04	1
Cycs	0.210269	-1.18696	0.2	0.48	1
Fmnl3	0.210931	1.54307	0.4	0.08	1
Mfap1b	0.211072	1.49203	0.6	0.12	1
Tbc1d14	0.211193	-1.64235	0.2	0.16	1
Zmpste24	0.212349	2.10292	0.4	0.04	1
Emc3	0.212443	2.32952	0.4	0.04	1
Mir692-1	0.212654	1.28889	0.4	0.04	1
Ndufv2	0.212706	0.363363	0.8	0.48	1
Habp4	0.212889	-0.796714	0	0.16	1
Ssh1	0.212978	1.92422	0.4	0	1
Tlk2	0.213124	-0.908422	0.2	0.08	1
Reep5	0.213422	-1.06682	0.2	0.48	1
Cltb	0.213693	2.70068	0.4	0	1
Sf3a2	0.213836	-0.54134	0.2	0.2	1
Prnp	0.213877	1.67372	0.4	0.04	1
Stambpl1	0.213964	-0.89599	0	0.12	1
Nkap	0.214332	2.41591	0.4	0	1
Acat3	0.214884	1.65418	0.4	0.04	1
Ebag9	0.214919	1.01699	0.6	0.08	1
Magt1	0.215198	-0.930245	1	0.8	1
Gm12657	0.215204	0.430142	0.6	0.16	1
Tex264	0.215303	2.9054	0.4	0.04	1
Pak1ip1	0.215308	2.24234	0.4	0.04	1
Thoc1	0.215569	1.72486	0.4	0.08	1
Zzz3	0.215582	-0.582408	0.2	0.12	1
Miip	0.215665	0.760141	0.6	0.2	1
Ptpn21	0.216361	-0.304215	0	0.12	1
Cdc37l1	0.216561	1.81207	0.4	0.08	1
Mavs	0.216781	-1.12494	0.2	0.12	1
Jakmip1	0.217109	0.913858	0.6	0.2	1
Pop4	0.217344	3.07156	0.4	0.04	1
Hip1r	0.217842	0.489173	0.6	0.2	1
Mroh1	0.217855	-0.682129	0.2	0.2	1
Coro1b	0.2179	0.479661	0.8	0.52	1
Trip6	0.218056	1.73093	0.4	0.04	1
Gng10	0.218109	1.92749	0.4	0.04	1
[truncated: 3,292 more rows]

## Sheet: Los vs aPD1
	p_val	avg_logFC	pct.1	pct.2	p_val_adj
Glrx	2.3332e-17	-4.34605	0	0.741	5.0782e-13
Ccl4	7.3547e-15	-5.68197	0	0.707	1.60075e-10
Nlrc5	9.09482e-15	1.10983	1	0.672	1.97949e-10
Sash3	1.14134e-14	-3.76825	0	0.724	2.48412e-10
Ifitm1	9.83788e-14	-5.77312	0	0.655	2.14121e-09
Plac8	2.47081e-13	-4.76498	0	0.655	5.37771e-09
AA467197	6.38831e-13	-4.25949	0	0.621	1.39042e-08
Ppp1r15a	1.92076e-12	-3.77237	0	0.621	4.18054e-08
Arhgap9	2.5572e-12	-3.48448	0	0.638	5.56575e-08
H2-T9	5.23937e-12	-3.64939	0.4	0.69	1.14035e-07
Nfkbid	2.18748e-10	-2.72167	0	0.603	4.76106e-06
Mrfap1	2.21329e-10	-3.232	0	0.569	4.81723e-06
Apol7e	3.45454e-10	-3.16886	0.4	0.621	7.51882e-06
Tbrg1	3.52379e-10	-3.40795	0	0.534	7.66954e-06
Emp3	3.60259e-10	-3.46034	0	0.534	7.84103e-06
Brd2	5.96494e-10	-1.89345	0	0.69	1.29827e-05
Bhlhe40	6.59994e-10	-3.09842	0	0.552	1.43648e-05
Uqcrfs1	1.90894e-09	-3.62067	0	0.534	4.15481e-05
Scp2	2.55824e-09	-2.56524	0	0.517	5.56802e-05
Glipr1	3.03161e-09	-3.29792	0	0.5	6.59831e-05
Ost4	3.19224e-09	-2.88674	0	0.517	6.94792e-05
Scamp3	3.27143e-09	-3.13789	0	0.5	7.12027e-05
Rgs10	4.3376e-09	-3.55808	0	0.483	9.44079e-05
Itga1	7.50312e-09	-1.70375	0	0.586	0.000163305
Ndufs7	8.57803e-09	-3.09941	0	0.483	0.000186701
Mat2b	9.77474e-09	-3.19305	0	0.5	0.000212747
Prkacb	1.01272e-08	-2.44801	0	0.5	0.000220419
Vps25	1.09153e-08	-3.5891	0	0.483	0.000237572
Gm6644	1.20632e-08	-3.34323	0.2	0.517	0.000262555
Rab8b	1.43739e-08	-2.40055	0.2	0.534	0.000312848
Psd4	1.94809e-08	-2.11543	0	0.448	0.000424001
Sugt1	2.30158e-08	-3.07781	0	0.448	0.000500939
Trpv2	2.76193e-08	-2.75677	0	0.483	0.000601135
Srsf11	2.97249e-08	-2.40824	0	0.5	0.000646961
Srp9	3.19347e-08	-3.08941	0	0.431	0.000695059
Med28	3.42857e-08	-1.92452	0	0.448	0.000746229
Sh3bp1	5.25428e-08	-2.49571	0	0.466	0.00114359
Crot	5.9753e-08	-2.49161	0.2	0.586	0.00130052
Vamp8	6.22163e-08	-3.12323	0	0.414	0.00135414
Csnk2a1	6.83677e-08	-1.55934	0	0.517	0.00148802
Dusp2	7.43957e-08	-3.54525	0	0.5	0.00161922
Phb2	8.16478e-08	-3.03871	0	0.414	0.00177707
Hspa1b	8.25843e-08	-2.65603	0.2	0.483	0.00179745
Ndufb8	1.30759e-07	-3.29902	0	0.448	0.00284598
Mrps16	1.34666e-07	-3.14262	0	0.397	0.002931
Slc39a1	1.75689e-07	-1.91999	0	0.483	0.00382387
Gzmk	1.75941e-07	-4.07147	0	0.397	0.00382936
Polr2e	1.76503e-07	-3.20627	0	0.397	0.0038416
Med10	1.79081e-07	-3.37571	0	0.414	0.0038977
Usp48	1.83737e-07	-1.69796	0	0.534	0.00399903
Ifng	1.87288e-07	-3.26161	0	0.414	0.00407632
Tram1	1.97555e-07	-2.50375	0	0.448	0.00429979
Mll1	2.07448e-07	-1.30531	0.2	0.534	0.00451511
Fus	2.08066e-07	-1.54813	0	0.448	0.00452857
Stk17b	2.15334e-07	0.893038	1	0.724	0.00468675
Higd2a	2.27205e-07	-3.38445	0	0.397	0.00494512
Ict1	2.28781e-07	-3.26431	0	0.397	0.00497943
0610031J06Rik	2.40007e-07	-3.23112	0	0.397	0.00522374
Fam78a	2.49829e-07	-2.44632	0	0.466	0.00543753
Anxa1	2.571e-07	-3.50253	0	0.397	0.00559579
Hspa1a	2.59558e-07	-4.75124	0.2	0.672	0.00564929
Acly	2.73011e-07	-2.26002	0	0.397	0.00594208
Pdia4	3.49052e-07	-2.85678	0	0.414	0.00759711
Dnajc3	4.7966e-07	-1.96509	0	0.448	0.0104398
Vrk3	4.86042e-07	-3.11056	0	0.397	0.0105787
Fcrl6	4.99019e-07	-0.432197	0	0.448	0.0108612
Mrpl40	5.16426e-07	-2.90927	0	0.397	0.01124
Rps6ka1	6.36218e-07	-2.55418	0	0.397	0.0138473
Araf	6.39249e-07	-2.61787	0	0.397	0.0139133
Ubxn1	6.39667e-07	-3.26737	0	0.379	0.0139224
Gpr68	6.67037e-07	-2.55788	0	0.483	0.0145181
Trex1	7.22819e-07	-3.29241	0	0.379	0.0157322
Dnajc9	7.94528e-07	-3.06185	0	0.379	0.0172929
Ostc	8.06179e-07	-3.01025	0	0.379	0.0175465
Tuba1b	8.39864e-07	-3.12627	0	0.362	0.0182796
Bcl11b	9.4623e-07	-1.67537	0	0.431	0.0205947
Esd	9.54945e-07	-2.81279	0	0.379	0.0207844
Mfng	1.02985e-06	-2.849	0	0.379	0.0224147
Chtop	1.04196e-06	-2.57426	0.2	0.603	0.0226783
Dad1	1.19813e-06	0.545756	1	0.603	0.0260774
Ppdpf	1.20543e-06	-2.76599	0	0.362	0.0262362
Chmp1a	1.30134e-06	-2.71879	0	0.345	0.0283237
Rbl2	1.36446e-06	-1.85246	0	0.379	0.0296975
D10Wsu52e	1.45985e-06	-2.97785	0	0.345	0.0317737
Nosip	1.85471e-06	-2.18738	0	0.431	0.0403677
Mier1	1.9021e-06	-1.78129	0	0.466	0.0413991
Rab14	1.91548e-06	-2.04617	0	0.397	0.0416904
Pgam1	1.95464e-06	-2.9727	0	0.362	0.0425427
Chsy1	2.12098e-06	-1.83156	0	0.431	0.0461631
Ptpn2	2.12983e-06	-3.01871	0	0.397	0.0463557
Lonp2	2.45625e-06	-2.55496	0	0.379	0.0534604
Ddx17	2.48884e-06	-1.8243	0	0.397	0.0541696
Cmpk1	2.53124e-06	-2.71255	0	0.362	0.0550924
Dda1	2.643e-06	-2.32486	0	0.345	0.0575249
Hcfc1r1	2.68082e-06	-2.32515	0	0.328	0.0583481
Cfdp1	2.76679e-06	-3.09807	0	0.328	0.0602192
Sf3b4	2.85114e-06	-2.18781	0	0.345	0.062055
Chd3	2.95105e-06	-1.38582	0	0.362	0.0642296
Dnajb9	3.05829e-06	-2.8171	0	0.345	0.0665636
Adi1	3.08413e-06	-2.6919	0	0.414	0.0671261
D19Ertd737e	3.11412e-06	-2.12635	0	0.345	0.0677789
Atox1	3.28173e-06	-2.93765	0	0.328	0.0714269
Irf1	3.40596e-06	-2.906	0.2	0.414	0.0741308
Nub1	3.83423e-06	-1.99078	0	0.345	0.0834521
Kif21b	4.56058e-06	-1.13438	0	0.431	0.0992611
Tax1bp1	4.57167e-06	-2.52554	0	0.345	0.0995025
Ccdc107	4.929e-06	-2.7804	0.2	0.397	0.10728
Maea	5.29294e-06	-2.87293	0	0.328	0.115201
Nras	5.47235e-06	-2.0051	0.2	0.517	0.119106
Akirin1	5.52351e-06	-2.70864	0	0.345	0.120219
Xlr3b	5.63717e-06	-2.63579	0	0.328	0.122693
Ndufb5	5.65878e-06	-2.87729	0	0.31	0.123163
Ndufs3	5.76275e-06	-3.05528	0.2	0.414	0.125426
Gnai2	5.88221e-06	-1.60195	0.2	0.379	0.128026
H2afv	5.88767e-06	-2.14762	0	0.345	0.128145
Atxn10	5.98254e-06	-2.39699	0	0.328	0.13021
Crlf2	6.1219e-06	-1.65433	0	0.328	0.133243
2810428I15Rik	6.21515e-06	-2.84762	0	0.31	0.135273
Nop10	6.56858e-06	-2.85827	0	0.31	0.142965
Zdhhc20	6.71004e-06	-1.74702	1	0.741	0.146044
Acadl	6.81287e-06	1.52001	1	0.362	0.148282
Gltp	7.04063e-06	-2.80883	0	0.328	0.153239
Gatad2a	7.47932e-06	-1.80877	0	0.448	0.162787
Osbpl3	7.93379e-06	-1.55844	0	0.379	0.172679
Gm13363	7.99906e-06	-2.54665	0	0.328	0.174099
Pdlim2	8.07262e-06	-2.41515	0	0.345	0.1757
Prpsap1	8.19227e-06	-2.52422	0	0.328	0.178305
Dusp6	8.39454e-06	-2.73566	0	0.345	0.182707
Gbp8	8.56287e-06	-2.34527	0	0.362	0.186371
Serpinb6a	8.64428e-06	-2.86768	0	0.31	0.188143
Aip	8.85965e-06	-2.36865	0	0.328	0.19283
Tor1a	1.072e-05	-2.75326	0	0.293	0.23332
Stt3a	1.11448e-05	-2.36161	0	0.362	0.242567
Rgs16	1.12264e-05	-2.55247	0	0.31	0.244343
Gnai3	1.12795e-05	-2.83323	0	0.345	0.245499
Sh3glb2	1.14417e-05	-1.93656	0	0.362	0.249029
Nfkbia	1.16348e-05	0.965965	1	0.517	0.253231
Tmem167	1.27721e-05	-0.951498	0	0.379	0.277986
Bub3	1.33087e-05	-2.67374	0	0.345	0.289665
Commd8	1.36761e-05	-2.01241	0.2	0.414	0.297661
Coro2a	1.38083e-05	-1.07055	0	0.362	0.300538
Gadd45gip1	1.39661e-05	-1.77086	0	0.328	0.303971
Ms4a4c	1.41907e-05	-1.20413	0	0.483	0.30886
Ifitm3	1.45845e-05	-3.41185	0	0.328	0.317432
Trp53i11	1.47211e-05	-2.05376	0	0.328	0.320404
Sun2	1.60535e-05	-2.10131	0	0.345	0.349404
Ube2k	1.65155e-05	-1.35416	0	0.31	0.35946
Il17ra	1.66338e-05	-1.9183	0.2	0.345	0.362036
Nufip2	1.74377e-05	-1.26308	0	0.379	0.379531
Pnrc2	1.80371e-05	-2.53322	0	0.328	0.392577
Fam102a	1.91001e-05	-2.06558	0	0.362	0.415714
Ncstn	1.93423e-05	-1.80503	0	0.293	0.420986
Preb	2.00794e-05	-1.57942	0	0.328	0.437027
Pdcd5	2.03622e-05	-2.67289	0	0.293	0.443183
Ubl7	2.0639e-05	-2.77643	0	0.31	0.449208
Scamp2	2.0654e-05	-2.56208	0	0.293	0.449535
Suco	2.10482e-05	-1.35558	0.4	0.414	0.458115
Sh3bgrl	2.20523e-05	-2.65561	0.2	0.552	0.479968
Havcr2	2.22226e-05	-2.16332	0	0.345	0.483676
Nvl	2.25435e-05	-1.68831	0	0.345	0.490659
Ubr4	2.26654e-05	-0.97411	0.4	0.5	0.493312
Hid1	2.31102e-05	-1.95633	0	0.31	0.502993
Mt1	2.35267e-05	-3.09383	0	0.276	0.512059
BC021614	2.36346e-05	-2.68151	0	0.293	0.514408
Tmx1	2.4052e-05	-2.70987	0	0.328	0.523491
Apoe	2.42325e-05	-3.80155	0	0.31	0.527421
Gid8	2.43749e-05	-1.5345	0	0.328	0.53052
Itgae	2.45674e-05	-2.28199	0	0.328	0.534709
Arpc1b	2.56571e-05	0.445388	1	0.948	0.558428
1110038F14Rik	2.66828e-05	-2.48051	0	0.276	0.580751
Ube2g2	2.68564e-05	-2.62774	0.2	0.362	0.584529
Atp6v0c-ps2	2.70769e-05	-2.25078	0	0.345	0.589328
Csk	2.84335e-05	1.42321	1	0.259	0.618856
Zc3h15	2.94576e-05	-2.5536	0.2	0.345	0.641145
Rbx1	2.9521e-05	-2.28726	0.2	0.448	0.642525
Hps3	2.97735e-05	-2.25564	0	0.362	0.64802
Kat6a	3.02627e-05	-0.940135	0	0.345	0.658667
Oxa1l	3.15478e-05	-1.97315	0	0.328	0.686637
Ubap2l	3.16026e-05	-2.19194	0.2	0.414	0.687831
Phgdh	3.16476e-05	-2.8582	0	0.276	0.688809
Fam207a	3.2312e-05	-2.34352	0	0.276	0.703271
Ubxn11	3.29213e-05	-2.23077	0	0.31	0.716531
Nrd1	3.29958e-05	-1.9986	0	0.328	0.718154
Entpd1	3.31626e-05	-1.615	0	0.328	0.721783
Srpr	3.34456e-05	-2.29893	0	0.345	0.727943
Fam129a	3.46225e-05	-1.966	0	0.31	0.753559
Fundc2	3.52254e-05	-1.84336	0	0.293	0.766681
BC031181	3.54243e-05	-2.71641	0	0.293	0.77101
Impdh1	3.83437e-05	-1.71403	0	0.293	0.834551
Tmem14c	3.86821e-05	-2.73669	0	0.293	0.841916
Serinc1	3.92913e-05	-2.20091	0	0.345	0.855175
St3gal6	4.12822e-05	-2.54751	0	0.293	0.898506
Cpsf3l	4.14734e-05	-2.20088	0	0.293	0.90267
Mrpl15	4.18406e-05	-1.71025	0	0.31	0.910661
Sugp1	4.34746e-05	-1.74659	0	0.293	0.946225
Npm1	4.48168e-05	0.678798	1	0.914	0.975438
Zbtb7a	4.63491e-05	-0.935464	0	0.328	1
Ndufa11	4.77957e-05	-1.50284	0	0.259	1
Suclg1	4.85685e-05	-2.55209	0	0.293	1
Ndrg3	5.20196e-05	-2.38825	0	0.276	1
Ppp1r2	5.28568e-05	-1.7975	0	0.259	1
Gps1	5.2867e-05	-2.71113	0	0.259	1
H2afy	5.58414e-05	-2.17541	0.2	0.724	1
Ghdc	5.68928e-05	-0.433795	0.2	0.672	1
Sbf1	5.99948e-05	-1.12081	0	0.431	1
Faah	6.19654e-05	-1.83116	0	0.31	1
Nabp1	6.3577e-05	-1.82836	0.2	0.328	1
Cep120	6.49155e-05	-1.29821	0.2	0.345	1
C330006A16Rik	6.62728e-05	-1.84775	0	0.276	1
Mysm1	6.79626e-05	-1.47259	0.8	0.517	1
Ufd1l	7.04074e-05	-2.47441	0.2	0.31	1
Nmt1	7.10138e-05	-2.07503	0	0.345	1
Traf2	7.20461e-05	-2.03262	0	0.276	1
Vars	7.22647e-05	-1.89309	0	0.293	1
Nans	7.33198e-05	-1.92107	0	0.31	1
Cers5	7.46385e-05	-2.21856	0	0.276	1
Ptpn7	7.64823e-05	-1.92656	0.6	0.569	1
Slc9a1	7.71443e-05	-1.44127	0	0.293	1
Tm9sf2	7.76795e-05	-2.49599	0.2	0.448	1
Prkcz	7.78199e-05	-1.82732	0	0.259	1
Sar1b	7.80696e-05	-2.85083	0	0.259	1
Nckap1l	8.09034e-05	-1.87254	0	0.276	1
Fam49b	8.52855e-05	-1.68342	0	0.276	1
E330023G01Rik	8.56241e-05	-0.290183	0	0.31	1
Rgs19	8.56489e-05	-2.68877	0	0.259	1
Mrps14	8.79183e-05	-1.84363	0	0.276	1
Slc48a1	8.91797e-05	-1.89129	0	0.259	1
Api5	9.12745e-05	-1.90243	0	0.293	1
Crlf3	9.44207e-05	-2.27977	0	0.259	1
Eva1b	0.000101012	-2.20557	0	0.241	1
Gdi1	0.000104166	-2.26497	0.2	0.362	1
Aurkaip1	0.000106808	-2.52958	0	0.276	1
Snrpa	0.000107724	-2.35738	0	0.259	1
Eif4e	0.000109268	-2.08283	0	0.293	1
Ywhag	0.000109513	-1.11505	0	0.241	1
Ubtf	0.000109703	-1.58307	0	0.259	1
Prpf39	0.000109774	-1.35356	0.2	0.328	1
Arpc1a	0.000110029	-2.20559	0	0.259	1
Atad1	0.000112275	-2.46299	0	0.293	1
Ccl3	0.000112564	-3.91511	0	0.241	1
Mrps17	0.000115317	-2.37521	0	0.259	1
Cnot8	0.000115634	-2.26805	0	0.259	1
Copa	0.000115704	-1.8784	0.2	0.276	1
Cks2	0.000117408	-2.70713	0	0.259	1
Ebpl	0.000118823	-1.92122	0	0.259	1
Tgif1	0.00012118	-2.29957	0	0.259	1
Ehmt2	0.000121386	-1.79724	0	0.259	1
Polr2c	0.000122487	-2.26638	0	0.259	1
2310045N01Rik	0.000123345	-2.43903	0	0.241	1
Erap1	0.000124651	-2.18643	0.2	0.328	1
Dync1i2	0.000126895	-2.27334	0	0.276	1
Chordc1	0.000127329	-2.5098	0	0.276	1
Ypel5	0.000130556	-1.85155	0	0.241	1
Zfp260	0.000131288	-2.12416	0	0.293	1
Polr2a	0.000134721	-1.085	0	0.328	1
Cep110	0.000135752	-1.39273	0	0.293	1
Lsm6	0.000137113	-1.33054	0.4	0.448	1
Cog1	0.000137284	-1.77282	0	0.259	1
Mrpl32	0.000137733	-2.56044	0	0.241	1
Aco2	0.000139172	-1.95744	0.2	0.276	1
Lxn	0.000141301	-2.59378	0	0.241	1
Myl12b	0.000141741	0.856768	1	0.948	1
Surf1	0.000142438	-2.34674	0	0.276	1
Nsfl1c	0.000144438	-2.34057	0	0.241	1
Ftsjd2	0.000147332	-1.83887	0	0.276	1
Sp3	0.000150747	-1.87235	0	0.31	1
Ccni	0.000151366	-1.4519	0	0.276	1
Tab2	0.000151795	-1.48716	0	0.259	1
Actr1a	0.000157624	-1.79344	0	0.241	1
Vps4a	0.000158853	-2.59148	0	0.241	1
1810058I24Rik	0.000159902	-2.37139	0.2	0.379	1
Sdf2l1	0.000160494	-2.56438	0	0.241	1
Lin37	0.000161034	-2.4964	0	0.241	1
Trim8	0.000162867	-1.18809	0	0.276	1
Sf3a3	0.000165222	-2.64927	0	0.224	1
Rnh1	0.000165828	-2.77922	0	0.259	1
Zmiz1	0.000166641	-1.01218	0	0.293	1
Tiprl	0.000168348	-1.53883	0	0.259	1
Zdhhc18	0.000169021	-1.41073	0	0.276	1
Bcl7b	0.00017075	-2.29113	0	0.259	1
Myo9b	0.000171173	-1.05331	0	0.362	1
Wls	0.000171632	-1.88034	0	0.276	1
Copb2	0.000171818	-2.15546	0	0.241	1
Lamp2	0.000174306	-2.52829	0	0.276	1
Manbal	0.00017528	-2.11083	0	0.224	1
Nktr	0.000175292	-1.25429	0	0.31	1
Atp5a1	0.000176142	1.04221	1	0.621	1
Nmi	0.000176496	-2.79182	0	0.259	1
Gemin7	0.00017814	-2.60175	0	0.224	1
Ap1s1	0.000184393	-2.04693	0	0.224	1
Ppcdc	0.000185525	-1.51434	0	0.276	1
Gpr108	0.000188084	-2.2023	0	0.224	1
4930453N24Rik	0.000194285	-3.00904	0	0.224	1
Nudt21	0.000194564	-2.31488	0	0.241	1
Gtpbp1	0.000197217	-1.77899	0	0.259	1
Wdr82	0.000206056	-1.61593	0	0.259	1
Mrps24	0.000209812	-2.56504	0.2	0.379	1
Rqcd1	0.000209908	-1.89259	0.2	0.362	1
Rsbn1l	0.000210887	-1.05917	0	0.259	1
Lsmd1	0.000211424	-2.59372	0	0.224	1
Rbm26	0.000211707	-1.47691	0.2	0.276	1
Ppp3r1	0.000213241	-2.05525	0	0.259	1
Uggt1	0.000218351	-1.055	0.2	0.276	1
Mrps34	0.000220418	-2.33325	0	0.241	1
Tubb4b	0.000220726	-2.516	0	0.259	1
Lgals8	0.000223096	-2.27258	0	0.224	1
Sec11c	0.000227912	0.970081	1	0.431	1
Sun1	0.000229844	-1.69811	0	0.241	1
Psmd3	0.000230841	-2.12695	0	0.241	1
Rbm17	0.000232814	-2.47288	0	0.241	1
Gpr97	0.000233632	-1.81811	0	0.259	1
2410004N09Rik	0.000236732	-2.14369	0	0.224	1
Qpct	0.000238557	-2.5347	0	0.224	1
Adss	0.000242786	-1.92053	0	0.259	1
Fbxw5	0.000254005	-1.98441	0	0.241	1
Arl1	0.000255685	-2.36809	0	0.224	1
Actr3	0.000263571	0.617314	1	0.793	1
Arid4b	0.00026462	-1.56474	0	0.276	1
Sp140	0.000269306	-2.11568	0	0.276	1
Acaa2	0.000269475	-2.41625	0	0.241	1
Arf3	0.000278317	-1.455	0	0.31	1
Ap2a2	0.000280528	-1.38852	0	0.293	1
Cd86	0.000283459	-2.25563	0	0.224	1
Trip4	0.00028373	-1.15144	0.4	0.603	1
Pycr2	0.000287819	-2.65847	0	0.224	1
Gpi1	0.000291775	0.420986	1	0.81	1
Gadd45b	0.000301431	-2.40395	0	0.224	1
Ccdc25	0.000303655	-2.47884	0	0.224	1
Snx2	0.000303692	-2.54015	0.2	0.31	1
Ggh	0.000307802	-2.63913	0	0.207	1
Limd1	0.000307861	-1.71655	0	0.241	1
Safb2	0.000308069	-1.71227	0.2	0.241	1
Ddt	0.000309471	-2.6171	0	0.224	1
Cep97	0.000309494	-1.43305	0.2	0.414	1
Mgat4a	0.000310156	-0.910703	0	0.241	1
Stx5a	0.000313812	-2.428	0	0.259	1
Nup214	0.000315209	-1.00752	0	0.259	1
Pum2	0.000321673	-1.09233	0	0.259	1
Pcif1	0.000324044	-1.95038	0	0.259	1
Vimp	0.000326624	-2.5948	0	0.207	1
Magohb	0.000326847	-2.16082	0	0.224	1
Abhd8	0.000327507	-2.11541	0	0.207	1
Clic4	0.00032958	-1.69636	0	0.241	1
Acat1	0.000329781	-1.85148	0	0.241	1
Hmgb1-rs17	0.000330624	-0.332919	0	0.293	1
Gem	0.000332981	-2.85369	0	0.276	1
Rab11a	0.000334506	-1.7568	0	0.207	1
E4f1	0.000336382	-2.18624	0.2	0.241	1
2700029M09Rik	0.00033853	-2.58178	0	0.207	1
Soat1	0.000346556	-1.54724	0.2	0.379	1
Pkp3	0.000346941	-1.76912	0	0.224	1
Rsph3b	0.000348751	-1.44403	0	0.259	1
Sgk1	0.000351316	-2.49678	0	0.224	1
Znrd1	0.000351653	-2.15381	0	0.207	1
Snx4	0.000363804	-2.59275	0	0.207	1
Magoh	0.000372996	-2.46982	0	0.207	1
Mrpl42	0.000374502	-2.69039	0	0.224	1
Nadk	0.000376209	-2.19444	0	0.241	1
Ppp6c	0.000383673	-2.28152	0	0.259	1
Fam50a	0.000386502	-2.03778	0	0.207	1
Arcn1	0.00038731	-1.97016	0	0.224	1
Hdlbp	0.000390064	-1.18136	0.2	0.328	1
Atp6ap2	0.000392347	-2.35932	0	0.224	1
Gbp9	0.000394596	-2.01573	0.2	0.379	1
Idh3a	0.000401382	-2.15519	0	0.224	1
Sfi1	0.000403059	-1.34797	0.4	0.466	1
Xrcc1	0.000410468	-1.98334	0	0.224	1
Csf1	0.000411707	-1.55069	0	0.207	1
Hnrnpa2b1	0.000416182	0.813102	1	0.931	1
Pglyrp2	0.000416592	-1.94348	0	0.207	1
Mllt3	0.000417666	-0.700097	0	0.31	1
Gzma	0.000419174	-4.34693	0	0.207	1
Edem2	0.000419539	-1.95064	0	0.224	1
Pxn	0.000421318	-0.839141	0	0.259	1
Tmem30a	0.000422096	-1.83293	0	0.224	1
Ly6g5b	0.000428816	-2.32779	0	0.224	1
Lrrc8c	0.000432366	-2.05195	0	0.224	1
Hexb	0.00043303	-2.20644	0	0.241	1
Anapc5	0.00043304	-2.16166	0	0.241	1
1110007C09Rik	0.000433543	-2.21082	0	0.207	1
Cd38	0.000436369	-2.32362	0	0.345	1
Got1	0.000445462	-2.11793	0	0.224	1
Sipa1l1	0.000456625	-0.881921	0	0.328	1
Vps4b	0.00046026	-2.13054	0	0.224	1
Cab39	0.000467369	-1.84501	0.2	0.224	1
BC056474	0.000468834	-2.37863	0	0.207	1
Ubxn8	0.000472753	-1.78337	0	0.224	1
Gm15800	0.00047463	-0.793164	0	0.259	1
Tbxa2r	0.000477479	-2.32236	0	0.207	1
Mical1	0.000487605	-1.51644	0	0.276	1
Ankrd54	0.000493403	-2.2246	0	0.224	1
Lrch1	0.000494558	-1.30911	0	0.31	1
Insl3	0.000498571	-1.67905	0	0.207	1
Mtch2	0.000499176	-2.15199	0	0.224	1
Phip	0.00050225	-1.06607	0	0.224	1
Nr2c2ap	0.000503029	-2.10163	0	0.207	1
Irgm2	0.000505344	-1.28779	0	0.241	1
Ranbp3	0.000507467	-2.10871	0	0.224	1
Zfp414	0.000511675	-1.64704	0	0.207	1
Crybg3	0.000513139	-1.16089	0	0.31	1
Ndfip2	0.00052177	-1.98563	0	0.241	1
Orai2	0.000525165	-1.73536	0.2	0.328	1
Ylpm1	0.000528876	-0.629261	0	0.276	1
Srrt	0.000530294	-1.52989	0	0.224	1
Arpc5	0.00053394	0.792295	1	0.793	1
Fam188a	0.000535789	-1.72962	0	0.293	1
Ankrd17	0.00054437	-0.799051	0.2	0.362	1
Rnf14	0.000546885	-2.03444	0	0.224	1
Spg21	0.00054886	-1.83581	0	0.207	1
Setx	0.000551028	-0.854294	0.2	0.293	1
Ccnt1	0.000554915	-1.80786	0	0.259	1
Herc6	0.000556167	-1.25763	0	0.207	1
Ccnt2	0.000559803	-1.50006	0	0.224	1
Psma2	0.000564569	1.08767	1	0.483	1
Kdm2a	0.000567859	-0.817742	0	0.241	1
Oxct1	0.000568841	-1.97561	0	0.224	1
Dhrs1	0.000575898	-2.50448	0	0.207	1
Zzef1	0.000577499	-0.910508	0	0.241	1
Ppif	0.000593605	-2.31633	0	0.207	1
Ildr1	0.000596435	-1.78496	0	0.241	1
Ldb1	0.000603418	-0.972195	0	0.241	1
Atp2a3	0.0006045	-1.77986	0.2	0.534	1
Tnfsf10	0.000609001	-1.2857	0.6	0.81	1
Adrm1	0.000609743	-2.25421	0	0.19	1
Xpa	0.000610778	-2.30381	0	0.207	1
Rabep2	0.000613707	-2.08197	0	0.207	1
Slc2a3	0.000617847	-1.87438	0	0.224	1
Rangap1	0.000617997	-1.72877	0.2	0.362	1
Acads	0.000626364	-1.50356	0	0.207	1
Abtb1	0.000628683	-2.02147	0	0.224	1
Kdelr2	0.00062939	-1.971	0	0.207	1
Arsb	0.000635825	-1.89322	0	0.207	1
Becn1	0.000637414	-2.40071	0	0.207	1
Romo1	0.000640553	-1.75021	0	0.19	1
Uqcr10	0.000642103	-2.22104	0	0.19	1
Tmem9b	0.000643123	-2.68713	0.2	0.397	1
Hexa	0.000645088	-2.44452	0	0.19	1
Tipin	0.000646013	-2.73515	0	0.19	1
Mum1	0.000649384	-1.9019	0	0.207	1
Ilf2	0.000649413	-1.96538	0	0.207	1
Rbbp6	0.000650684	-1.10255	0	0.241	1
Fahd2a	0.000652553	-2.17109	0	0.19	1
Ppp1r11	0.000654706	-1.70857	0	0.224	1
Rnf123	0.000654897	-1.40709	0.2	0.276	1
Brcc3	0.000655215	-1.86528	0	0.224	1
Batf	0.000655375	-2.59991	0	0.19	1
BC016423	0.000656039	-1.19339	0	0.224	1
Wdfy1	0.000659157	-1.51071	0	0.241	1
Txndc9	0.000659859	-1.08999	0	0.259	1
U2af2	0.00066223	0.482406	1	0.534	1
Dym	0.000662296	-1.84664	0	0.224	1
Uck1	0.000662904	-2.13785	0	0.19	1
Acaa1a	0.000664832	-2.40013	0	0.19	1
Trim14	0.000668848	-1.40124	0	0.241	1
Mrpl41	0.000669037	-1.26409	0	0.19	1
Asnsd1	0.000678265	-2.23704	0	0.241	1
Naa38	0.000678973	-2.70206	0.2	0.241	1
Dpf2	0.000686943	-1.95734	0	0.224	1
Impa2	0.000695521	-2.29144	0	0.207	1
Pias3	0.000700576	-1.84753	0	0.19	1
Phf3	0.00070069	-1.10244	0	0.224	1
Zfp592	0.000704043	-0.967305	0	0.224	1
Ap2b1	0.000730943	-1.00849	0	0.259	1
Plk3	0.000733057	-1.31477	0	0.224	1
Tuba1a	0.000736739	-2.32667	0.4	0.328	1
Ambra1	0.000738086	-1.02687	0	0.241	1
Sorl1	0.000744364	-1.21152	0.2	0.431	1
Terf1	0.00074606	-2.06322	0	0.207	1
Tmem160	0.000747442	-1.99701	0.2	0.259	1
Trim25	0.000751993	-0.980372	0	0.207	1
Icam1	0.000763843	-2.4701	0	0.19	1
Snrpb	0.000780957	0.584007	1	0.621	1
Gtf2e2	0.000781287	-2.28712	0	0.207	1
Dnajb11	0.000798651	-2.1274	0.2	0.276	1
Myg1	0.000801275	-1.99808	0	0.207	1
Yipf4	0.000806691	-1.76367	0	0.19	1
Ten1	0.000809481	-2.00133	0	0.19	1
Fam178a	0.000810089	-1.17974	0	0.259	1
Eya2	0.000811261	-1.67248	0	0.19	1
Apoa1bp	0.000818387	-2.28471	0	0.207	1
Tradd	0.000823353	-2.11509	0	0.207	1
Gnpda1	0.000827448	-2.35802	0	0.19	1
Higd1a	0.000833707	-1.95435	0	0.207	1
Kansl1	0.000846122	-1.29098	0	0.224	1
Hltf	0.000846196	-1.23862	0.4	0.362	1
Tmem222	0.000847925	-2.28918	0	0.19	1
Dcaf8	0.000855686	-1.69899	0	0.224	1
Actr10	0.000864433	-1.82469	0.6	0.603	1
Clpp	0.000869187	-2.16254	0	0.207	1
Mrpl22	0.000873427	-2.09004	0	0.19	1
Ddx10	0.000893638	-1.60848	0	0.207	1
Mrpl23	0.000901047	-2.43876	0	0.19	1
B4galt5	0.00090211	-0.862592	0.2	0.397	1
Dctn1	0.000922055	-1.34981	0	0.224	1
Amfr	0.000931643	-1.5773	0	0.241	1
Edc4	0.000935333	-1.36845	0	0.224	1
Tmem191c	0.000940272	-1.13356	0	0.19	1
Rap1b	0.000945615	-1.97779	0	0.259	1
Tep1	0.000953129	-0.586282	0	0.207	1
Cybasc3	0.000953912	-1.83755	0	0.207	1
Tmem127	0.000957114	-1.8758	0.2	0.483	1
Slc25a39	0.000958865	-2.15776	0	0.19	1
Exoc6	0.000958881	-1.75333	0	0.19	1
Rps25	0.000958947	0.584335	1	0.845	1
Tmem69	0.000972514	-0.864388	1	0.948	1
Chchd2	0.00097616	0.601373	1	0.672	1
3110040N11Rik	0.000976566	-1.84827	0	0.207	1
Smek1	0.000976737	-1.23476	0	0.207	1
Vps72	0.000976791	-1.95399	0	0.19	1
Afg3l2	0.000982727	-1.57564	0	0.207	1
Traf7	0.000990664	-1.90791	0	0.207	1
Cnppd1	0.000991604	-1.42247	0	0.207	1
Wdr81	0.000995642	-1.06225	0.2	0.241	1
Rin3	0.000995959	-1.07527	0.2	0.328	1
Rnaseh2c	0.000996322	-2.37006	0	0.19	1
Ythdf3	0.00099853	-1.86513	0	0.259	1
Tbc1d22a	0.000999666	-1.58222	0	0.224	1
Ccdc50	0.00100419	-1.16143	0	0.259	1
Fndc3a	0.00101143	-1.27902	0.2	0.362	1
Crnkl1	0.00102192	-1.62102	0	0.207	1
Tnrc6c	0.0010277	-0.528628	0	0.345	1
Usp25	0.00102807	-1.34818	0	0.241	1
Pigu	0.0010343	-2.18618	0	0.19	1
Mlf2	0.0010372	-2.14083	0	0.19	1
Hmg20b	0.00103966	-1.33628	0	0.19	1
Mau2	0.00104265	-1.43886	0.6	0.517	1
Pex2	0.00104611	-1.99308	0	0.207	1
Ccm2	0.00104955	-2.19718	0	0.207	1
Prr14l	0.00106138	-1.08975	0	0.207	1
Ccndbp1	0.00107333	-2.17258	0	0.19	1
Ttll12	0.00107536	-1.38935	0	0.19	1
Rap2b	0.00107688	-0.916746	0	0.259	1
Pofut2	0.00109195	-1.88699	0	0.19	1
Poldip3	0.00109987	-1.75779	0	0.241	1
Wbp1	0.00110288	-1.85381	0	0.19	1
2022-03-07	0.00110505	-1.54489	0	0.19	1
2610044O15Rik8	0.00110985	-1.03046	0	0.259	1
Slc25a12	0.00111159	-2.06711	0	0.207	1
Pydc4	0.0011145	-1.7227	0.2	0.517	1
Tmpo	0.00112643	-1.57153	0	0.19	1
Pqlc3	0.00113338	-2.18333	0	0.19	1
Abhd16a	0.00114343	-2.24074	0	0.172	1
Ttc13	0.00114699	-1.44624	0	0.224	1
Gtf3a	0.00115513	-1.85738	0	0.19	1
Ubr2	0.00116571	-0.894073	0	0.276	1
Gpr56	0.00116683	-1.32882	0	0.19	1
Zfp335	0.00117383	-0.94029	0	0.207	1
Tnrc6a	0.00118556	-0.919369	0.2	0.431	1
Prps1l3	0.00118935	-1.53879	0	0.19	1
Exosc7	0.00120226	-2.45753	0	0.19	1
Lmf2	0.0012037	-1.41387	0	0.224	1
Josd2	0.00120483	-1.71318	0	0.172	1
Acadvl	0.00120846	-2.15094	0	0.172	1
Nipsnap3b	0.00120962	-2.29603	0	0.19	1
Lnx2	0.00121381	-1.31189	0	0.259	1
Impact	0.00122836	-1.42603	0	0.19	1
Tomm5	0.00123387	-2.64409	0	0.172	1
Stap1	0.00123786	-1.96457	0	0.207	1
Gpn3	0.00123861	-2.18489	0	0.172	1
Rnf5	0.00124799	-2.35608	0	0.19	1
Ppp1r12c	0.00124965	-1.54343	0	0.207	1
Setd1b	0.00125378	-0.290815	0	0.241	1
Armc10	0.0012574	-1.92238	0	0.19	1
Ddx42	0.00126548	-1.50121	0.2	0.259	1
Spata6	0.00126729	-1.68798	0	0.224	1
Gbp2	0.00127018	-2.77972	0	0.207	1
Exoc4	0.00127213	-1.14381	0	0.207	1
Eef1g	0.00127478	0.4146	1	0.845	1
Znhit1	0.00127638	-1.36401	0	0.19	1
Immp1l	0.00128093	-2.58287	0	0.19	1
Sdhaf2	0.00129373	-1.65751	0	0.172	1
Zc3h13	0.0013026	-1.10545	0	0.19	1
Bag6	0.00131011	-1.24351	0	0.328	1
Lims1	0.00131409	-1.64085	0.2	0.259	1
Qdpr	0.00132042	-2.30761	0	0.172	1
Capzb	0.00133354	1.0141	1	0.741	1
Rps6kb1	0.0013478	-1.25819	0	0.19	1
Aars	0.00135577	-1.16718	0	0.224	1
Glo1	0.00135761	-2.05886	0	0.19	1
Crcp	0.00135805	-2.22193	0	0.172	1
Sel1l	0.00137881	-0.910793	0	0.207	1
AI506816	0.00138563	-0.29267	0	0.207	1
Lrwd1	0.00138704	-1.93947	0	0.172	1
Mrpl12	0.00138955	-2.22972	0	0.172	1
Ngfrap1	0.00139133	-2.2274	0	0.19	1
Ttc5	0.00140336	-2.42718	0.2	0.293	1
Plekhb2	0.00140467	-1.97619	0.4	0.379	1
Med21	0.0014152	-2.44855	0	0.172	1
Fam160a2	0.00142621	-0.660312	0	0.172	1
Dhx9	0.00143057	-0.569391	0	0.19	1
Chtf8	0.00143325	-1.21793	0	0.19	1
Mpc1	0.00144457	-2.58379	0	0.172	1
Diap1	0.0014523	-0.952456	0	0.19	1
Sp2	0.001454	-0.615847	0	0.19	1
Card11	0.0014688	-1.29149	0	0.19	1
Ppp2r1b	0.00147031	-1.63269	0	0.19	1
Ppp1cb	0.00148645	-1.08787	0	0.224	1
Gosr1	0.00148932	-1.24585	0	0.224	1
Usp5	0.00149204	-1.62664	0	0.207	1
Irak4	0.00149446	-1.90543	0	0.207	1
Tmub2	0.00149615	-1.73644	0	0.172	1
Trmt1l	0.00150666	-1.71345	0	0.224	1
Sfxn1	0.00152079	-1.69386	0	0.207	1
Ly9	0.00154268	-2.12867	0	0.172	1
Taf12	0.00154628	-2.32579	0	0.172	1
Commd10	0.00154644	-2.06541	0	0.241	1
Polr2h	0.00155545	-2.60369	0	0.172	1
Nxt1	0.0015723	-2.24137	0	0.172	1
Stard7	0.00158109	-1.717	0	0.224	1
Rrm1	0.00158219	-1.57283	0	0.19	1
BC005624	0.0015928	-1.79977	0	0.172	1
Elf2	0.0016029	-1.66331	0	0.19	1
Ext2	0.00161009	-1.71639	0	0.19	1
Atg4d	0.00161462	-1.60962	0	0.19	1
Klc1	0.00161605	-1.72014	0	0.19	1
Dicer1	0.00161612	-0.603505	0	0.224	1
Zfml	0.00161874	-1.44803	0	0.19	1
Tm9sf1	0.00162325	-1.71775	0	0.172	1
Tmem242	0.00163907	-2.23445	0	0.19	1
Pgd	0.00165457	-1.85761	0.2	0.19	1
Fam192a	0.00165811	-2.0106	0	0.172	1
Cdc40	0.00166305	-1.46146	0	0.207	1
Abca7	0.00166438	-1.02334	0	0.259	1
Gtf3c6	0.00168135	-1.9764	0	0.172	1
Ufc1	0.00168457	-1.945	0	0.207	1
Rpl8	0.0016903	0.5028	1	0.983	1
Sh2b1	0.00170284	-1.15818	0	0.241	1
Acss2	0.00170401	-1.72727	0	0.172	1
Zfand2b	0.00170814	-2.27085	0	0.172	1
Ormdl1	0.00171525	-2.29927	0	0.259	1
Nrf1	0.00172092	-1.50373	0	0.207	1
Polr2f	0.00173301	-2.08336	0	0.172	1
Mylip	0.00173518	-1.79048	0	0.207	1
Rnasel	0.00173779	-1.23029	0.4	0.362	1
Necap2	0.00174031	-1.98705	0	0.207	1
Rc3h2	0.00174148	-0.61782	0	0.259	1
Irf4	0.00175058	-1.66698	0	0.19	1
Ipcef1	0.00175374	-0.977775	0	0.19	1
Parp2	0.00176197	-1.86579	0	0.172	1
Nod1	0.00177174	-1.16144	0	0.207	1
Sucla2	0.00178304	-2.0259	0	0.19	1
Creb1	0.00179089	-0.672944	0	0.241	1
Mfsd11	0.00182257	-1.23975	0.6	0.741	1
Scap	0.00183255	-1.29273	0	0.207	1
Tmem219	0.00184729	-2.125	0	0.172	1
Mrpl17	0.00185289	-0.728098	0	0.172	1
Crbn	0.0018688	-1.89188	0.2	0.207	1
Sec16a	0.001872	-1.05168	0	0.207	1
Mettl21e	0.00187984	-0.551544	0	0.207	1
Gsdmd	0.00189624	-2.0125	0	0.19	1
Slco4a1	0.00189902	-1.75938	0	0.19	1
Znrf3	0.00189906	-1.01215	0	0.19	1
Dnttip2	0.00190008	-2.03748	0	0.19	1
Upf3b	0.00191641	-1.36727	0	0.172	1
Mfn2	0.00192603	-1.40836	0	0.241	1
Cltc	0.00193914	-0.918446	0.4	0.448	1
Ccr2	0.0019401	-2.14672	0	0.31	1
Ip6k1	0.00194873	-1.33771	0	0.259	1
Rcn2	0.00195389	-2.10054	0	0.172	1
Hilpda	0.00195618	-2.14405	0	0.172	1
l7Rn6	0.00197029	-2.25566	0	0.172	1
Gm7609	0.00197327	-0.671258	0.2	0.483	1
Snrk	0.00197706	-1.34892	0	0.19	1
C87436	0.00197711	-1.6113	0	0.207	1
Polr2g	0.00199051	-1.98959	0	0.172	1
Ppid	0.00201101	-1.84121	0	0.172	1
Vps52	0.00201523	-1.62783	0	0.172	1
Gtf2b	0.0020162	-2.71233	0.2	0.224	1
Ndufaf7	0.00201737	-1.7144	0.2	0.379	1
N4bp2l1	0.002034	-1.79761	0	0.19	1
Pggt1b	0.00204485	-1.87063	0	0.172	1
Rnf113a2	0.00204912	-1.72193	0	0.172	1
Fam120b	0.00205158	-0.958643	0	0.207	1
Unc45a	0.00205809	-1.56921	0	0.172	1
Acsl4	0.00205821	-1.15711	0.2	0.276	1
Tmem183a	0.00207212	-1.53943	0	0.19	1
B4galnt4	0.00208222	-1.24004	0	0.172	1
Tpp1	0.00208571	-1.44646	0	0.19	1
Phf14	0.00208901	-1.50611	0.6	0.397	1
Aarsd1	0.00210338	-2.40253	0	0.155	1
Ell	0.00210938	-1.21383	0.2	0.224	1
Sytl1	0.00211339	-1.61145	0	0.19	1
Gon4l	0.00213139	-0.633891	0	0.241	1
Mrpl37	0.0021359	-2.19596	0	0.172	1
Gm14391	0.00213908	-0.68535	0	0.207	1
Thoc5	0.0021424	-1.9743	0	0.155	1
Dnajc14	0.00215158	-1.14789	0	0.172	1
Exosc3	0.00215478	-2.21142	0	0.155	1
Eif2ak1	0.00216166	-1.8843	0	0.172	1
2700089E24Rik	0.00217076	-1.93286	0	0.155	1
Cd53	0.00217904	0.494838	1	0.759	1
Utp15	0.00218285	-1.60653	0	0.172	1
Usp9x	0.00218552	-0.558689	0	0.259	1
Nagpa	0.00218873	-1.51542	0	0.19	1
Hadh	0.0021973	-2.40355	0	0.155	1
Atg2a	0.00220855	-0.91267	0	0.172	1
Ralgapa2	0.00222491	-0.624391	0.2	0.276	1
Ciapin1	0.00222505	-1.02963	0	0.224	1
Mcm4	0.00222902	-1.55729	0	0.241	1
Tmem147	0.00223615	-2.3546	0	0.155	1
Bola2	0.00225666	-1.87996	0	0.172	1
Gmppa	0.0022643	-1.98184	0	0.155	1
Ddx52	0.00226444	-1.53185	0	0.19	1
Pola2	0.00227562	-1.61997	0	0.362	1
Rps21	0.00227793	0.353144	1	0.914	1
Lmbr1l	0.00229898	-1.46392	0	0.207	1
Zufsp	0.00230142	-2.23945	0.2	0.224	1
Krit1	0.00230302	-0.99359	0	0.207	1
Chst12	0.00230894	-2.08658	0	0.155	1
Keap1	0.00231283	-1.02995	0	0.207	1
Wdr45	0.00231699	-1.84969	0	0.172	1
Nup50	0.00232571	-1.28978	0	0.155	1
Tmem55a	0.00232644	-1.85383	0	0.172	1
Ehmt1	0.00233164	-0.839923	0	0.19	1
Tsr3	0.00233773	-2.08181	0	0.155	1
Mrps36	0.00234367	-1.93133	0	0.172	1
Psmb7	0.00234458	-2.14033	0	0.155	1
Gpr160	0.00235106	-1.86073	0	0.155	1
Apbb1ip	0.00235135	-0.832767	0	0.19	1
Bnip2	0.00235276	-1.40157	0	0.155	1
Hvcn1	0.00235756	-2.11335	0	0.155	1
1810011H11Rik	0.00236057	-1.86508	0	0.172	1
Eif1ax	0.00238954	-2.45462	0	0.155	1
Nt5dc1	0.00239739	-1.92669	0	0.19	1
Slc35c2	0.00240206	-1.85505	0	0.172	1
Cstb	0.00240599	-2.43822	0	0.172	1
Sdhc	0.00242748	-2.06522	0	0.155	1
Pcgf1	0.00242926	-1.82765	0	0.155	1
Col4a3bp	0.00243646	-1.26384	0	0.224	1
Wbp7	0.00244325	-0.731688	0	0.19	1
Rspry1	0.00244819	-1.16603	0	0.224	1
Mrp63	0.00246087	-1.17455	0	0.172	1
Cep170b	0.00246209	-0.890824	0	0.172	1
Clptm1l	0.00246396	-1.54698	0	0.155	1
Mmadhc	0.00247616	-1.99729	0	0.155	1
Herc2	0.00248306	-0.878718	0	0.207	1
Zfp110	0.00249062	-1.46251	0	0.207	1
Faim	0.00251097	-2.20844	0	0.155	1
Ccdc101	0.00251184	-1.75581	0	0.172	1
Tarbp2	0.00252245	-1.99633	0	0.172	1
Mterfd1	0.00252659	-1.91813	0	0.155	1
Riok1	0.00252774	-1.59775	0	0.172	1
Sntb1	0.00252814	-1.23691	0	0.155	1
Tnfsf14	0.00254684	-1.9316	0	0.172	1
Pcmtd1	0.00254775	-1.29259	0	0.19	1
Npepps	0.00255122	-1.22804	0	0.19	1
Ddx3x	0.00256176	-1.28419	0	0.19	1
Actg1	0.00256453	0.517058	1	0.983	1
Nt5c3	0.00256596	-2.3018	0	0.172	1
Brix1	0.0025846	-1.37463	0	0.172	1
Akr1b3	0.00259349	-1.69309	0	0.155	1
Traf3ip2	0.00263033	-1.71568	0	0.207	1
Etf1	0.00263939	-1.1774	0	0.172	1
Anapc1	0.00265827	-0.369087	0	0.328	1
Prkdc	0.00266181	-0.71868	0	0.293	1
Atp5sl	0.00266881	-1.44171	0	0.155	1
Cux1	0.00267493	-1.41805	0	0.155	1
Pold4	0.00269755	-1.67261	0	0.155	1
Pde3b	0.00271258	-1.22597	0	0.224	1
Scd2	0.00271771	-1.00694	0	0.172	1
Mkl2	0.00272738	-0.695764	0	0.586	1
Mtmr6	0.00274104	-1.35848	0	0.19	1
Surf2	0.00274375	-2.14059	0	0.172	1
Msl3	0.00274834	-2.11075	0	0.155	1
Prkaca	0.0027495	-0.640319	0	0.172	1
Tob1	0.00275447	-0.969635	0	0.155	1
Map4k2	0.00276401	-1.30927	0.2	0.241	1
Stard3nl	0.00276925	-2.58553	0.2	0.224	1
Armc7	0.00277346	-1.84782	0	0.172	1
Vps36	0.00278037	-2.08477	0	0.172	1
Stat2	0.00280599	-1.14524	0	0.19	1
Zfp282	0.00280708	-0.779096	0	0.155	1
Psmd6	0.0028182	-2.87801	0.2	0.31	1
Haghl	0.00282278	-1.88562	0	0.155	1
Cat	0.00282322	-1.70651	0	0.241	1
H2-K2	0.00286149	-1.91503	0.2	0.362	1
BC005537	0.00286942	-1.04233	0	0.19	1
Slc2a4rg-ps	0.00289766	-1.08578	0	0.172	1
Pts	0.00290143	-2.33339	0	0.172	1
Phkg2	0.00291361	-2.0212	0	0.155	1
Gba	0.00291715	-1.64952	0	0.155	1
Srpk2	0.0029477	-1.17196	0	0.155	1
Stxbp3a	0.00296062	-1.78499	0	0.172	1
Man2a1	0.00296151	-0.972868	0.2	0.207	1
Zfp97	0.00297617	-0.506766	0	0.224	1
Max	0.00297976	-1.32945	0	0.172	1
Hmga1-rs1	0.00298038	-1.34306	0	0.172	1
Ptk2b	0.00298213	-1.4052	0.4	0.414	1
Parp8	0.00301438	-1.36874	0	0.172	1
Chfr	0.00306962	-1.3274	0	0.172	1
Xcr1	0.00307619	-0.528315	0.2	0.5	1
Opa1	0.00307753	-1.05313	0	0.19	1
Uchl3	0.00307925	-2.29441	0	0.155	1
1700020I14Rik	0.00307958	-2.04602	0.2	0.224	1
Usp8	0.003083	-1.50333	0	0.155	1
Tm2d1	0.00309265	-2.57291	0	0.155	1
Fam193b	0.00309838	-1.16553	0	0.207	1
Tcof1	0.00312879	-1.2912	0.2	0.241	1
Cetn3	0.00314243	-2.62889	0.2	0.241	1
Atg13	0.00315251	-1.29908	0	0.224	1
Dock9	0.00323342	-0.809135	0	0.19	1
Tubgcp4	0.00326194	-1.1925	0	0.172	1
Ciz1	0.00330811	-1.49175	0	0.19	1
Swap70	0.00331743	-1.36236	0	0.172	1
Ccdc47	0.0033249	-1.7371	0	0.224	1
Prkx	0.00332526	-1.12446	0	0.259	1
Nudt19	0.00333403	-1.58392	0	0.172	1
Mrps23	0.00333464	-1.85301	0	0.155	1
Ier3	0.00333702	-2.35867	0	0.172	1
Dennd4a	0.00334126	1.5723	1	0.328	1
Anapc10	0.00335969	-1.21264	0	0.207	1
Kdm3a	0.00339795	-1.35659	0	0.172	1
Ankle2	0.00343257	-0.699301	0	0.276	1
Snx19	0.00344422	-1.13583	0	0.19	1
A430005L14Rik	0.00344705	-2.23687	0	0.155	1
Zhx1	0.00344802	-1.59917	0	0.155	1
Wdr7	0.00346036	-0.978488	0	0.155	1
Rora	0.0034604	-1.45731	0	0.155	1
Cdc37	0.00346072	1.29864	1	0.552	1
Dnajc10	0.00346721	-1.49923	0	0.155	1
Chmp2b	0.00349444	-2.15656	0	0.155	1
AI607873	0.00350874	-0.280397	0	0.172	1
Hspa8	0.0035219	-0.553165	1	1	1
Abcc5	0.00353362	-1.55841	0	0.172	1
Tpgs1	0.00353445	-1.92979	0	0.155	1
Txndc12	0.00354114	-2.02304	0	0.155	1
Frat1	0.00354364	-1.03808	0	0.172	1
Prkcd	0.0035471	-1.36297	0	0.155	1
AI504432	0.00356142	-0.814304	0	0.172	1
Polg2	0.00358025	-1.40039	0	0.207	1
Itgav	0.00358053	-0.708469	0	0.172	1
Lrif1	0.00358155	-1.53518	0	0.172	1
Wdr6	0.00358572	-1.34517	0	0.172	1
Sptan1	0.00361155	-1.00791	0	0.207	1
Rabepk	0.00361954	-1.63449	0.2	0.207	1
Wdr55	0.00362016	-1.99339	0	0.155	1
Nop14	0.00365337	-1.47472	0	0.155	1
Spcs3	0.00369487	-1.56474	0	0.155	1
Txlna	0.0037208	-1.06011	0	0.207	1
Trp53bp1	0.00372665	-0.878603	0	0.207	1
Rbbp5	0.00375079	-1.32801	0	0.155	1
Frg1	0.00375413	-2.16387	0	0.172	1
Xbp1	0.00375598	-1.67742	0	0.172	1
Polrmt	0.00376867	-1.48194	0	0.155	1
Lyst	0.00376947	-0.649989	0.4	0.276	1
Ate1	0.00379861	-1.35125	0	0.19	1
Vwa9	0.00380837	-1.60094	0	0.155	1
Mtor	0.00382351	-0.577659	0	0.207	1
Psen1	0.00382711	-1.58899	0.4	0.207	1
Ssrp1	0.00383336	-1.78859	0.2	0.379	1
Hectd3	0.0038365	-1.14234	0	0.172	1
Pigt	0.0038425	-1.34229	0	0.155	1
Zdhhc12	0.00385286	-2.39625	0	0.155	1
1300002E11Rik	0.00385639	-2.21171	0	0.172	1
Yipf5	0.00387939	-1.76695	0	0.19	1
Tex13	0.00388068	-0.317061	0	0.19	1
Srgap2	0.00394205	-0.548888	0	0.207	1
Scfd1	0.0039515	-2.18591	0	0.138	1
Add1	0.00395249	-1.70538	0	0.138	1
Snap23	0.00395569	-2.00793	0	0.155	1
Isca2	0.00396211	-1.98958	0	0.138	1
Mki67ip	0.00396694	-2.197	0	0.138	1
Nme3	0.00398388	-2.16222	0	0.138	1
Pigk	0.00398586	-1.23596	0	0.155	1
Hist1h2ao	0.00398848	-1.82324	0	0.138	1
Rap2c	0.00398917	-1.67412	0	0.155	1
Dscr3	0.00399249	-1.80441	0	0.138	1
Polm	0.00399327	-1.2124	0	0.172	1
Smc1a	0.00399374	-1.52911	0	0.19	1
Tgfbr3	0.00399816	-0.664597	0	0.172	1
Btbd10	0.00403949	-1.87974	0	0.19	1
Cdk19	0.00404397	-0.797709	0	0.172	1
Mrpl21	0.00404708	-1.61082	0	0.138	1
D630039A03Rik	0.00405064	-1.67196	0	0.155	1
Thap2	0.00405121	-1.43611	0	0.207	1
Spag7	0.00405245	-2.00699	0	0.155	1
Smim8	0.00405268	-2.07444	0	0.138	1
Taf7	0.00405899	-1.29872	0	0.19	1
Cnpy3	0.00406352	-1.63344	0	0.155	1
2410002F23Rik	0.00407054	-1.9832	0.2	0.241	1
Mrps25	0.00408979	-0.94177	0	0.172	1
Uap1l1	0.0040918	-1.73426	0	0.138	1
Top2b	0.00410684	-1.15188	0.2	0.207	1
Dse	0.00412272	-0.566831	0	0.19	1
Slc17a5	0.00412444	-1.59549	0	0.259	1
Tial1	0.00414731	-0.405408	0	0.224	1
Itgax	0.00418051	-1.53564	0	0.155	1
Mink1	0.00419542	-0.806899	0	0.19	1
Ccdc6	0.00419565	-0.819818	0	0.172	1
Ddx50	0.00420315	-1.87235	0	0.224	1
Lage3	0.00421413	-1.89047	0	0.138	1
Scarb2	0.00425128	-1.80682	0	0.138	1
Gpn1	0.00427372	-1.85817	0	0.138	1
Eya3	0.0043177	-0.966125	0	0.207	1
Asb13	0.00432208	-1.78094	0	0.155	1
Cbx6	0.00432586	-0.543386	0	0.172	1
Hddc2	0.00432622	-2.02604	0	0.155	1
Mrps18a	0.00433449	-1.76869	0	0.155	1
Nfil3	0.0043363	-1.97617	0	0.138	1
Golga2	0.00433651	-1.01841	0	0.155	1
Dnaja4	0.00435805	-1.43434	0	0.155	1
Nrbf2	0.00437952	-1.84962	0	0.138	1
Elof1	0.00438336	-1.92627	0	0.155	1
Tm9sf3	0.00438769	-0.9894	0	0.19	1
Car5b	0.0044002	-0.608451	0.6	0.724	1
Mpv17l2	0.00442516	-2.20979	0	0.138	1
Iffo1	0.00443268	-1.16237	0	0.172	1
Mrps18c	0.00446264	-2.1442	0	0.138	1
Elk4	0.00449193	-1.21912	0	0.138	1
Glyr1	0.0044942	-1.38047	0.2	0.172	1
Hnrnph2	0.00452698	-2.01587	0.2	0.207	1
Stag1	0.00454834	-0.65752	0	0.224	1
Cdc14a	0.00456116	-0.596912	0	0.172	1
Ube2d1	0.00456263	-1.25638	0	0.138	1
Arap1	0.00457388	-1.11076	0	0.155	1
Tceanc2	0.00457798	-1.10236	0.2	0.224	1
Trim11	0.00459775	-2.06726	0.2	0.224	1
Slc35b2	0.0046109	-1.60248	0	0.172	1
Rpap2	0.00461184	-1.6234	0	0.19	1
Mpc2	0.00461977	-1.97783	0	0.155	1
Usp42	0.00463016	-0.777655	0	0.19	1
Rabif	0.00463057	-1.73801	0	0.172	1
Usp20	0.00463482	-1.11492	0	0.138	1
Zrsr2	0.00466909	-0.971954	0	0.19	1
Socs2	0.00467326	-1.77327	0	0.138	1
Tceb3	0.00468239	-1.32481	0	0.172	1
D14Abb1e	0.00468916	-0.86361	0.2	0.431	1
Mettl17	0.00469933	-1.72558	0	0.138	1
Pcsk7	0.00472216	-1.28059	0	0.172	1
Crebrf	0.0048178	-0.788645	0	0.172	1
Atf7	0.00482348	-0.987362	0.2	0.293	1
Nelfa	0.00482873	-1.97168	0	0.155	1
Plin3	0.00483711	-1.93658	0.2	0.241	1
Rpl10	0.00484252	0.623899	1	0.966	1
Rnaseh2a	0.00486146	-1.53608	0	0.19	1
Pgrmc1	0.00487586	-2.08212	0	0.138	1
Iah1	0.00488485	-2.07325	0	0.138	1
Rnf146	0.0049111	-1.25551	0	0.155	1
Prpf3	0.00491249	-1.61034	0	0.172	1
Pear1	0.00491762	-1.35582	0	0.155	1
Gigyf1	0.00491996	-0.671536	0	0.241	1
Sqstm1	0.00492081	0.660021	1	0.741	1
Map2k7	0.00492113	-0.779412	0	0.138	1
Mfsd10	0.00492152	-1.99936	0	0.138	1
Gtl3	0.0049423	-1.84777	0	0.172	1
Serf2	0.00494841	0.906848	1	0.828	1
Sik1	0.00498532	-0.825878	0.2	0.379	1
Ppp3ca	0.00498864	-0.957638	0	0.155	1
Cpne3	0.00501743	-1.40804	0.4	0.207	1
Safb	0.0050285	-1.47092	0.2	0.259	1
Ctnnbl1	0.00504162	-1.511	0	0.207	1
Jhdm1d	0.00506112	-0.26459	0	0.362	1
Kansl3	0.00506881	-1.20716	0	0.155	1
Fbxw11	0.00508072	-1.56882	0	0.155	1
4930470H14Rik	0.00511599	0.42032	1	0.776	1
Exosc10	0.00513113	-1.53434	0.2	0.224	1
Naa16	0.00513199	-1.48952	0	0.155	1
Smg6	0.00516289	-0.910245	0	0.172	1
Mrps30	0.00518443	-1.81662	0	0.155	1
Atp6ap1	0.00521104	-2.14234	0	0.138	1
Cog2	0.0052246	-1.45158	0	0.155	1
Dynlt1f	0.00524219	-1.32982	0	0.155	1
Trim26	0.00526048	-1.88745	0.2	0.345	1
Fam26f	0.00526286	-2.26847	0	0.138	1
Znrf2	0.00526766	-0.920502	0	0.172	1
Gna11	0.00527372	-1.19656	0	0.138	1
Snip1	0.00527376	-1.68879	0	0.155	1
Bsdc1	0.00528857	-1.72237	0	0.19	1
Asl	0.00530732	-2.02087	0	0.138	1
Ankra2	0.00531925	-1.62458	0	0.155	1
Pnpo	0.00532874	-1.8518	0	0.155	1
Krcc1	0.00534056	-1.50572	0	0.155	1
Cd200	0.00535122	-1.73039	0	0.172	1
Zcchc11	0.00536666	-0.891114	0	0.207	1
Snw1	0.00539102	-1.64764	0.2	0.19	1
Frrs1	0.00539111	-0.9989	0	0.172	1
Apobr	0.00540289	-0.969524	0	0.155	1
Gcc2	0.00541201	-1.02491	0	0.172	1
Hiatl1	0.00541774	-1.50933	0	0.155	1
Phf15	0.00544688	-0.845535	0	0.19	1
Mrpl13	0.0054765	-2.12025	0	0.155	1
Mrps11	0.00552375	-1.37745	0	0.138	1
Tmsb10	0.0055263	0.772692	1	1	1
Gm16907	0.00555346	-1.22125	0	0.172	1
Atg5	0.00555921	-1.59729	0	0.172	1
Phf12	0.00557044	-0.991801	0	0.172	1
Entpd6	0.00557956	-1.15973	0	0.155	1
Ptprj	0.00558351	-0.836934	0	0.224	1
Ak3	0.00558483	-1.73687	0	0.155	1
Odf2	0.00559866	-1.09152	0	0.155	1
Serhl	0.00566149	-1.67941	0	0.155	1
Med23	0.00566169	-0.752708	0	0.138	1
Msi2	0.0057066	-0.537833	0	0.207	1
AU040320	0.00573441	-0.862825	0	0.138	1
Bfar	0.0057579	-1.92598	0.2	0.241	1
Eef2	0.00578884	0.468939	1	0.966	1
Setdb2	0.00579174	-1.59564	0	0.138	1
Bicd2	0.00583798	-1.13231	0	0.155	1
Abcc4	0.00583905	-0.996968	0	0.155	1
Gga3	0.0058404	-0.949492	0	0.155	1
Eef1e1	0.00587005	-1.90873	0	0.138	1
Sp1	0.00590905	-0.78309	0	0.19	1
Stat5a	0.00592587	-1.57556	0	0.155	1
Zc3h14	0.00598695	-1.29369	0	0.19	1
Pop7	0.00609225	-2.00374	0	0.138	1
Trpc4ap	0.00609946	-1.26903	0	0.138	1
Adamts14	0.00610074	-0.578684	0	0.19	1
Slc46a3	0.00612515	-1.61291	0	0.138	1
Cep192	0.00612918	-0.51536	0	0.155	1
D17Wsu92e	0.00622144	-1.09909	0	0.138	1
Zc3h4	0.00624078	-0.662617	0	0.138	1
Parl	0.00626262	-2.10064	0	0.138	1
Mrpl49	0.00628846	-1.61307	0	0.138	1
Mapk3	0.00632343	-1.21021	0	0.138	1
Phax	0.00633322	-1.69286	0	0.155	1
Cwc27	0.0063395	-1.6303	0	0.172	1
Pgm1	0.00634195	-1.58112	0	0.138	1
Immt	0.0063489	-1.44636	0	0.138	1
Mphosph8	0.00635663	-1.33884	0	0.155	1
Apip	0.00637091	-1.89063	0	0.138	1
Exo5	0.00637137	-1.63534	0	0.155	1
Lpin2	0.00638426	-0.969851	0	0.138	1
Ndufs1	0.00640427	-1.6994	0	0.155	1
Nudt14	0.00641558	-1.7178	0	0.138	1
Rcn1	0.00643113	-1.38218	0	0.155	1
Gm14492	0.00643303	-0.642407	0	0.138	1
Mrps35	0.00644041	-2.22935	0	0.138	1
Casp6	0.00646524	-1.80119	0	0.138	1
Gna15	0.00648234	-1.75677	0	0.138	1
Rnmt	0.00648622	-0.889465	0	0.138	1
Tmem109	0.00648854	-1.85829	0	0.138	1
Fech	0.00650127	-1.18328	0	0.155	1
Alg1	0.0065177	-1.66462	0	0.138	1
Stxbp3b	0.0065212	-0.363181	0	0.155	1
Sbno2	0.00656019	-0.620243	0	0.241	1
Dopey2	0.00656207	-0.910009	0	0.224	1
Gm14288	0.00657293	-1.56455	0	0.155	1
Arfip1	0.00657525	-1.60865	0	0.19	1
Ppp6r1	0.00660554	-1.13442	0.2	0.19	1
Hdac4	0.00663807	-0.781774	0	0.155	1
9330175E14Rik	0.00668134	-0.355804	0	0.155	1
Orc3	0.00674609	-1.05027	0	0.241	1
Emc4	0.00675704	-2.03429	0	0.138	1
Aplp2	0.006796	-1.5455	0	0.138	1
Rbm6	0.00681591	-1.42047	0	0.19	1
Msrb1	0.00681786	-0.451482	0	0.138	1
Itsn2	0.00684093	-0.950179	0	0.155	1
Mocs2	0.00686226	-1.78953	0	0.138	1
Tssc1	0.00686487	-1.42285	0	0.138	1
Unc119b	0.00687026	-1.38815	0	0.155	1
Cep85	0.00687347	-1.04019	0	0.138	1
Oxsr1	0.00690321	-0.906665	0	0.155	1
Gba2	0.00690479	-1.21916	0	0.138	1
Ube2r2	0.00692048	-1.3464	0	0.138	1
Bag3	0.00692064	-1.39312	0	0.155	1
Capn7	0.00693837	-1.37018	0	0.155	1
Htatip2	0.00694455	-2.14618	0.2	0.241	1
3230401D17Rik	0.00694462	-1.81927	0	0.19	1
Ccdc130	0.00694562	-1.55	0	0.138	1
L3mbtl3	0.00699591	-0.935336	0	0.138	1
Klhdc3	0.00699788	-1.77691	0	0.138	1
Elmo2	0.00700085	-1.32629	0.6	0.345	1
Pde4dip	0.00700228	-0.905878	0	0.138	1
Acss1	0.00702917	-1.45168	0	0.138	1
Jkamp	0.00704134	-1.83218	0	0.155	1
Dr1	0.00704416	-1.89628	0	0.138	1
1110004E09Rik	0.00706959	-2.03395	0	0.121	1
Tox4	0.00707543	-1.0413	0.4	0.31	1
Sephs1	0.00707562	-0.886336	0	0.138	1
Ascc1	0.00709719	-1.83582	0	0.138	1
Cnot7	0.00711045	-1.75752	0	0.172	1
Stag2	0.00711995	-0.715701	0	0.155	1
Mmaa	0.00712251	-0.576429	0	0.121	1
Acap2	0.00713476	-0.90352	0	0.207	1
Cytip	0.00716201	1.06345	1	0.621	1
Strip1	0.00716693	-1.37556	0	0.155	1
Setdb1	0.00718873	-1.28401	0	0.155	1
Metrn	0.00720092	-1.51409	0	0.138	1
Rala	0.00723682	-1.20122	0	0.121	1
Styk1	0.00724792	-1.30041	0	0.138	1
Glmn	0.00725778	-2.16753	0	0.121	1
Ube2e1	0.00726062	-1.37895	0	0.155	1
Zfc3h1	0.0072974	-0.561594	0	0.155	1
Lrrc45	0.00732415	-1.46834	0	0.121	1
Rhbdf2	0.00732625	-0.781111	0	0.138	1
Phrf1	0.0073681	-1.09581	0.2	0.276	1
Gpr180	0.00737054	-1.53005	0	0.19	1
Tspan32	0.00739092	-1.83573	0	0.155	1
Wbp4	0.00739597	-1.24249	0	0.138	1
Tfpt	0.00739987	-1.66682	0	0.121	1
Trim35	0.0074025	-1.463	0	0.138	1
Rce1	0.00740569	-1.9975	0	0.121	1
Ubr7	0.00740796	-1.88518	0	0.121	1
Dapk2	0.00741443	-2.19461	0	0.121	1
Pten	0.00743965	-0.494507	0	0.172	1
Atg9a	0.0074696	-0.703985	0	0.138	1
Ifit1	0.00748801	-3.27022	0	0.138	1
Med24	0.00749287	-1.20151	0	0.138	1
Asb3	0.0075142	-1.31426	0	0.138	1
Rmi1	0.00753381	-1.23929	0	0.138	1
Tmem115	0.007539	-1.64965	0	0.155	1
Prkd3	0.00754543	-0.547254	0	0.19	1
Dgcr14	0.00754682	-1.58211	0	0.121	1
Vps39	0.00754896	-0.935214	0	0.207	1
Rps27l	0.00759079	-2.27796	0	0.121	1
Agap2	0.00759792	-0.856367	0.4	0.362	1
Alas1	0.00761829	-1.5557	0	0.138	1
Zfyve27	0.00763076	-0.662519	0.2	0.207	1
Csnk1g1	0.00763103	-0.676781	0	0.155	1
Trappc5	0.00766178	-1.4909	0	0.138	1
2210018M11Rik	0.00771612	-1.00844	0	0.207	1
Tbc1d15	0.0077223	-1.39856	0	0.138	1
Whsc1	0.00772367	-0.623612	0	0.155	1
Baz1b	0.00773292	-0.729072	0	0.172	1
Slc12a7	0.00773651	-1.03218	0	0.155	1
Mdm4	0.00773859	-1.31303	0.2	0.448	1
Wdr26	0.00776137	-0.673759	0.2	0.224	1
Psmg2	0.00776353	-1.79282	0	0.121	1
Hmox1	0.00783353	-1.71465	0	0.155	1
2300009A05Rik	0.00783855	-2.06683	0	0.121	1
Tmem161a	0.00785999	-1.29574	0	0.121	1
Ing3	0.00787114	-0.915808	0	0.138	1
Trit1	0.00789328	-2.01411	0	0.121	1
Pip5k1c	0.00791934	-0.890471	0	0.138	1
Tmem208	0.00792975	-1.69959	0	0.138	1
Atp6v1a	0.00793428	-1.42701	0	0.155	1
Smarcal1	0.00802065	-0.875893	0	0.138	1
Wapal	0.00805564	-1.08496	0	0.121	1
Wbp5	0.00806708	-2.31947	0	0.121	1
Dalrd3	0.00806861	-1.44407	0	0.155	1
Secisbp2l	0.00808048	-0.478694	0	0.19	1
Ccny	0.00809214	-1.10526	0	0.172	1
Banp	0.00812653	-1.03402	0	0.138	1
Mrpl11	0.00813565	-0.909808	0	0.121	1
Cbx4	0.00817871	-0.842859	0	0.155	1
Pex5	0.0081812	-1.44291	0	0.121	1
Fas	0.00822185	-1.96339	0	0.121	1
Fam110a	0.00823111	-1.91017	0	0.155	1
Cnih4	0.00824147	-0.908995	0	0.19	1
Ints4	0.00824502	-1.04827	0	0.138	1
Ncoa1	0.00824707	-0.791704	0	0.155	1
Lamtor3	0.00826255	-1.89228	0	0.138	1
Camta1	0.0082994	-0.950246	0	0.138	1
Brd1	0.00831223	-0.644609	0	0.172	1
Alkbh3	0.00831913	-1.48457	0	0.121	1
Pmpcb	0.00832458	-1.56724	0	0.138	1
Rfc5	0.00832631	-1.55569	0	0.121	1
Osgin1	0.00834743	-1.43982	0	0.138	1
Mcm7	0.00835431	-1.46956	0	0.138	1
Iscu	0.00835502	-2.35925	0	0.138	1
Usf2	0.00837205	-0.967921	0	0.19	1
Ptcd1	0.00840265	-0.955339	0	0.155	1
Kdelr1	0.00841871	-1.43442	0	0.138	1
Arl15	0.00843609	-0.351057	0	0.138	1
Aen	0.00845057	-1.31418	0	0.138	1
Rab21	0.00845827	-1.11077	0	0.155	1
Ssbp4	0.00846924	-1.31668	0	0.138	1
Lactb2	0.00849416	-1.57258	0.2	0.379	1
Zfp276	0.00854315	-1.06968	0	0.121	1
Psmg1	0.00854964	-1.88631	0	0.121	1
Kdm3b	0.00856548	-0.747537	0	0.138	1
Rhot1	0.00857839	-1.50398	0	0.155	1
Bcl2a1c	0.00858915	-0.648312	0	0.121	1
C1qb	0.00859215	-2.04072	0	0.155	1
Lcmt1	0.00860307	-1.7206	0	0.121	1
Cxcr6	0.00860349	-2.71351	0.2	0.897	1
Wrn	0.00865343	-0.39309	0	0.155	1
A430088P11Rik	0.00867921	-0.501934	0	0.138	1
Zranb1	0.00869104	-1.05767	0	0.138	1
Znfx1	0.00870177	-0.8308	0	0.172	1
Fuca2	0.00871747	-1.36061	0	0.121	1
Akap9	0.00873079	-0.526645	0	0.138	1
Fam53b	0.00876441	-1.11079	0	0.155	1
Abcf3	0.00876644	-1.16821	0	0.121	1
Pdk1	0.00878781	-1.02594	0	0.138	1
Smim7	0.0088419	-1.52937	0.2	0.155	1
Cdk17	0.00885921	-1.30391	0	0.224	1
Ptcd2	0.0088663	-1.80629	0	0.138	1
Tbpl1	0.00887467	-1.26417	0	0.138	1
Dpp9	0.00890145	-1.24454	0	0.155	1
Zw10	0.00894156	-0.569547	0	0.172	1
B3gnt2	0.00894497	-1.89994	0.2	0.172	1
Anapc13	0.00911767	-2.00699	0	0.121	1
Zfp512	0.00912383	-1.19405	0	0.172	1
Zdhhc15	0.00915572	-1.01402	0	0.155	1
Rpl31	0.00916187	0.835758	1	0.724	1
Rcbtb2	0.00916274	-1.70691	0	0.138	1
Dcun1d4	0.00919434	-1.22431	0	0.121	1
Hdac3	0.00920057	-1.6844	0	0.138	1
Zfp445	0.00920716	-0.942939	0	0.121	1
Scaf1	0.00922723	-0.297637	0	0.138	1
Usb1	0.00923666	-1.68307	0	0.138	1
Sike1	0.00926591	-1.45272	0	0.121	1
Aaas	0.00926684	-1.65277	0	0.155	1
Lars	0.00930117	-1.1545	0	0.155	1
Xdh	0.00932919	-1.06435	0	0.138	1
Fbxl6	0.00936211	-1.95808	0	0.138	1
Usp10	0.0093632	-1.23963	0	0.155	1
Rnf10	0.00938422	-1.12563	0	0.138	1
Rpl28	0.00939026	1.0102	1	0.862	1
Kctd2	0.00945501	-1.39732	0	0.121	1
Ninj1	0.00950114	-1.77325	0	0.121	1
Atad2b	0.00952494	-0.662946	0	0.172	1
Glb1	0.00956961	-1.64046	0	0.155	1
Pdcl	0.00957428	-1.66389	0	0.138	1
Zcchc17	0.00964438	-1.64699	0	0.138	1
Dedd	0.00968576	-0.744709	0	0.138	1
Msh2	0.00968644	-1.59923	0	0.138	1
Smc6	0.00969589	-0.921031	0	0.155	1
Alkbh4	0.00981346	-1.58307	0	0.138	1
C1d	0.00989149	-1.56437	0	0.138	1
Kif15	0.0098915	-1.14951	0	0.155	1
Tmx4	0.00990323	-0.549615	0	0.138	1
Epb4.1l2	0.00991378	-1.0758	0	0.121	1
Caml	0.00992457	-1.91788	0	0.121	1
Smpd2	0.00995936	-1.62825	0	0.138	1
Cggbp1	0.00997117	-1.12632	0	0.121	1
Brd7	0.00997864	-1.39535	0	0.155	1
Deaf1	0.00999323	-1.50838	0	0.121	1
Svil	0.0100046	-0.480157	0	0.172	1
Xiap	0.0100082	-0.679835	0	0.172	1
Cyfip1	0.0100344	-0.815243	0	0.121	1
Cwc22	0.0100423	-1.28831	0	0.138	1
Chd1	0.0100567	-0.267471	0	0.172	1
Pms2	0.010064	-1.10395	0	0.121	1
Ypel3	0.0100751	-1.52001	0	0.138	1
Zfyve26	0.0101052	-0.533312	0	0.121	1
Tbc1d17	0.0101148	-1.43407	0	0.138	1
Adck1	0.0101428	-1.70527	0	0.138	1
Desi1	0.0101896	-0.829635	0	0.121	1
Vps11	0.0102147	-1.6195	0	0.138	1
Phlda1	0.0102989	-0.426349	0	0.138	1
Suds3	0.0103276	-1.24114	0	0.121	1
Xpo6	0.0103361	-1.3127	0	0.19	1
Spty2d1	0.0103711	-0.974796	0.2	0.155	1
Tnrc6b	0.0103961	0.786934	1	0.397	1
Hsdl2	0.0104164	-1.2075	0	0.138	1
Rint1	0.0104401	-1.19394	0	0.19	1
Rbmxl1	0.0104437	-1.70117	0	0.121	1
Ifngr1	0.0104552	1.28499	1	0.793	1
Napg	0.0104719	-1.40194	0	0.121	1
Fam149b	0.0104815	-0.855526	0.2	0.19	1
Malt1	0.010586	-1.05769	0.2	0.259	1
Golga3	0.0105956	-0.998697	0	0.121	1
Anapc16	0.0106254	-1.27769	0	0.121	1
Tln1	0.010647	0.719174	1	0.638	1
Kpna1	0.01065	-1.10051	0	0.155	1
Ppwd1	0.0107374	-1.03795	0	0.155	1
Cd74	0.0107796	-1.43813	0	0.121	1
Dhx30	0.0108309	-1.36407	0	0.138	1
Pik3c3	0.0109284	-1.35425	0	0.121	1
Nudcd2	0.0109316	-1.65473	0	0.121	1
Saysd1	0.0109391	-0.544047	0	0.241	1
Sec23ip	0.0109406	-1.22442	0.8	0.828	1
Aebp2	0.0109599	-0.647139	0	0.155	1
Nsun2	0.0109706	-0.957221	0	0.121	1
Rnf111	0.0109728	-0.799517	0	0.121	1
Tmem175	0.0109897	-1.42804	0	0.138	1
Slc25a38	0.0109964	-2.02841	0	0.121	1
Trps1	0.011012	-0.566342	0	0.138	1
Zfp945	0.0110362	-0.46279	0	0.19	1
Cep95	0.0110902	-0.746484	0	0.121	1
Nup62	0.0111063	-1.45389	0	0.121	1
Tyw1	0.0111385	-1.29603	0	0.138	1
Alad	0.01116	-0.895102	0	0.121	1
Dusp5	0.0111614	-1.14723	0	0.121	1
Cops8	0.0111678	-1.87002	0	0.121	1
Pnkp	0.0111718	-1.45138	0	0.121	1
Nsun5	0.0111755	-1.20107	0	0.121	1
Smad2	0.0111802	-0.457599	0	0.241	1
Efha2	0.0113166	-0.760089	0	0.138	1
Hps5	0.0113194	-0.952084	0	0.138	1
Ccdc88b	0.0114125	-0.34348	0	0.121	1
Trappc1	0.0114629	-1.90867	0	0.121	1
Tec	0.0115932	-0.734703	0	0.121	1
Fbxo11	0.0116077	-0.81409	0	0.138	1
2610301G19Rik	0.0116349	-1.47329	0.2	0.172	1
Gnl3l	0.0116355	-0.884216	0.4	0.431	1
2310061I04Rik	0.0116774	-1.70954	0	0.138	1
Fyttd1	0.0116954	-1.04233	0	0.138	1
Atxn7l3	0.0117166	-0.713355	0	0.121	1
Sec14l1	0.0117554	-1.17436	0	0.121	1
Sh2d1a	0.011758	-1.59288	0	0.121	1
Gmnn	0.0117678	-1.64676	0	0.121	1
Sdccag3	0.0117867	-1.20851	0	0.138	1
Alg6	0.0118465	-0.756413	0	0.138	1
Exoc1	0.0118479	-1.14101	0	0.121	1
Slc35d2	0.0118777	-1.49888	0	0.224	1
Cnpy4	0.0119902	-1.42361	0	0.172	1
Fbrs	0.0119927	-0.768471	0	0.138	1
Cd2	0.0120061	-2.46905	0.6	0.914	1
Vma21	0.0120262	-0.943054	0	0.121	1
Etfdh	0.0120867	-1.50997	0	0.121	1
Kcnk5	0.0121032	-1.00815	0	0.121	1
Mcee	0.0121477	-1.7662	0	0.121	1
Eif4ebp1	0.0121728	-1.62035	0	0.121	1
Plrg1	0.0122784	-2.05117	0.2	0.172	1
Ncbp2	0.0122813	-1.30555	0	0.121	1
Gps2	0.0122951	-2.07002	0	0.121	1
Pithd1	0.0123628	-1.54264	0	0.121	1
Tcaim	0.0123758	-1.25245	0	0.138	1
Dhx38	0.0124567	-1.28375	0	0.121	1
Fam160b2	0.0124864	-1.46324	0	0.345	1
Pgap2	0.0125564	-1.29278	0	0.121	1
Tmem185b	0.0125797	-1.53428	0	0.138	1
Ogfod2	0.0126191	-1.68549	0	0.121	1
Cenpb	0.0126434	-0.886471	0	0.138	1
Fbxo3	0.0126665	-1.48833	0	0.121	1
Mbnl2	0.0126741	-1.13226	0	0.155	1
Rpsa	0.0126995	0.371369	1	1	1
Trmt2a	0.0127111	-1.19297	0	0.155	1
Csprs	0.0127174	-1.13201	0	0.121	1
Endod1	0.0127234	-1.01974	0	0.121	1
Las1l	0.012741	-1.42053	0	0.121	1
Hmgcr	0.0127799	-0.571904	0	0.138	1
4931406P16Rik	0.0127825	-0.688628	0	0.121	1
Amd2	0.012825	-0.873225	0	0.224	1
Slc43a2	0.0128564	-0.382455	0	0.155	1
Uvrag	0.0129048	-1.17383	0	0.138	1
1200011I18Rik	0.0129295	-1.22928	0.6	0.586	1
Rgl2	0.0129381	-1.14369	0	0.121	1
Usp32	0.0129406	-0.487236	0	0.172	1
Dclre1b	0.0129514	-1.20411	0	0.155	1
Malsu1	0.0129644	-1.6156	0	0.121	1
Atp6v1c1	0.0130659	-1.88667	0	0.103	1
Arl3	0.0131111	-2.0493	0	0.103	1
Ctso	0.0131389	-1.49724	0.2	0.138	1
Rpp25l	0.0131429	-1.97247	0	0.103	1
Mettl16	0.0131567	-1.3	0	0.121	1
Slc5a3	0.0131729	-0.75188	0	0.138	1
Fto	0.0131846	-0.865549	0	0.121	1
Flad1	0.0131851	-1.25482	0	0.121	1
Sdcbp2	0.013197	-2.04783	0	0.103	1
Otud5	0.0132086	-1.17664	0	0.121	1
Sirt3	0.0132243	-1.52852	0	0.121	1
Gtf3c1	0.0132361	-0.652792	0	0.207	1
Eci1	0.0132419	-1.73295	0	0.103	1
Crtap	0.0132426	-1.84653	0	0.103	1
Atg12	0.0132587	-1.60629	0	0.121	1
Psmd10	0.0132732	-1.73469	0	0.103	1
Mon1b	0.0132839	-0.967233	0	0.121	1
Papd4	0.0133086	-1.48643	0	0.155	1
Lsm14a	0.013309	-1.14333	0	0.121	1
Rsf1	0.0133777	-0.407555	0	0.121	1
Tmsb15l	0.0134089	-1.56366	0	0.103	1
Akip1	0.0134403	-2.00104	0	0.103	1
Htatsf1	0.0134425	-1.26689	0	0.121	1
Chchd10	0.0134512	-1.55715	0	0.103	1
Lmnb1	0.0134573	-1.34455	0	0.138	1
Lsm14b	0.0134703	-0.53735	0	0.121	1
Trabd	0.013475	-1.2375	0	0.121	1
Memo1	0.0134788	-1.69872	0	0.138	1
Selm	0.0134939	-1.37136	0	0.103	1
Ide	0.0134967	-1.07248	0.2	0.259	1
Taf15	0.0134977	-0.7852	0	0.155	1
Cdkn2c	0.01352	-1.63294	0	0.103	1
Dhx29	0.0135221	-0.854261	0	0.121	1
Fam53a	0.0135241	-1.69462	0	0.155	1
Vkorc1	0.0135483	-2.15518	0	0.103	1
Zfp64	0.0135586	-1.44992	0	0.121	1
Ahsa2	0.0135697	-1.02158	0	0.121	1
Cul1	0.0135742	-1.68528	0	0.138	1
Sil1	0.0135887	-1.87442	0	0.103	1
Ddx11	0.0135948	-1.24181	0	0.19	1
Il1rap	0.0136142	-0.578761	0	0.121	1
Pex11b	0.0136176	-2.11278	0	0.103	1
Ranbp10	0.0136341	-0.758636	0	0.121	1
Ap1s2	0.0136739	-0.801089	0	0.138	1
Ppox	0.0136788	-1.38027	0	0.103	1
Xlr4a	0.0136955	-1.38837	0	0.155	1
Dcaf4	0.0137161	-1.5181	0	0.103	1
S100a4	0.0137299	-2.72571	0.2	0.69	1
Tmem230	0.0137602	-1.83879	0	0.121	1
Scly	0.0137628	-0.254669	0	0.138	1
Snora31	0.013764	-0.815021	0	0.103	1
Coq6	0.0137648	-1.62479	0	0.103	1
Epc1	0.0138375	-1.19082	0	0.121	1
Apbb1	0.013845	-1.16372	0	0.103	1
Eps15l1	0.0138815	-0.801553	0	0.103	1
Cyb561d2	0.0138946	-1.33809	0	0.103	1
Lyz1	0.0139095	-0.924874	0	0.121	1
D15Ertd621e	0.0139123	-0.738747	0	0.121	1
Msto1	0.0139238	-1.84563	0	0.103	1
Lrrc57	0.0139565	-1.5232	0	0.103	1
Fastk	0.0139653	-1.40042	0	0.103	1
Bag5	0.0139685	-1.42393	0	0.103	1
Mrpl34	0.0139879	-1.58815	0	0.103	1
Chaf1b	0.0140386	-1.7902	0	0.103	1
2410004B18Rik	0.0140582	-1.64228	0	0.103	1
Rnf149	0.0140596	-0.856189	0	0.138	1
B2m	0.014075	-0.475194	1	1	1
Lyz2	0.0141071	-2.32065	0	0.121	1
1110004F10Rik	0.0141273	-2.53898	0.2	0.345	1
Mtx1	0.0141608	-1.11261	0	0.121	1
Antxr2	0.0141731	-0.889692	0	0.121	1
Rpp21	0.0141798	-1.59381	0	0.103	1
Smim3	0.0142077	-1.50269	0	0.103	1
Dera	0.0142112	-1.67619	0	0.121	1
Clasp1	0.0142356	-0.468958	0	0.172	1
Zbtb24	0.0143112	-1.29686	0	0.121	1
Ssty1	0.014318	-0.458439	0	0.121	1
Mettl4	0.0143566	-0.919857	0	0.121	1
Atxn7	0.0143751	-0.785506	0	0.172	1
Usp21	0.0143834	-1.05705	0	0.103	1
Tpra1	0.0143862	-1.62408	0	0.121	1
Wdr24	0.0144177	-1.39677	0	0.103	1
Stx12	0.0144202	-1.74718	0	0.103	1
Eif2d	0.0144835	-1.82478	0	0.121	1
Rprd1b	0.0145734	-1.14137	0	0.103	1
Mospd3	0.0146702	-1.61168	0	0.121	1
Dnajc30	0.0146987	-1.74141	0	0.103	1
Aaed1	0.0147759	-1.17115	0	0.103	1
Scand1	0.0147805	-1.03706	0	0.103	1
Efcab14	0.0147994	-0.780676	0	0.103	1
2310036O22Rik	0.0148045	-1.07917	0	0.103	1
Asna1	0.0148206	-0.950845	0	0.103	1
Hist1h4m	0.0148241	-1.71356	0	0.103	1
Tmed4	0.0148752	-1.62559	0	0.103	1
Rtca	0.0148875	-1.29512	0	0.103	1
Atp5b	0.0148953	0.743563	1	0.638	1
Klhl25	0.0149212	-1.25786	0	0.121	1
Gm9855	0.0149388	-1.81558	0	0.103	1
Trp53i13	0.0149885	-1.58745	0	0.138	1
Dcaf5	0.0150328	-0.71418	0.2	0.224	1
Tbl1xr1	0.0150577	-0.700338	0.2	0.224	1
Gabarap	0.0150611	-2.37707	0.2	0.638	1
Phf21a	0.0151155	-0.42564	0	0.19	1
Luc7l	0.0151212	-1.65345	0.2	0.207	1
Gm7334	0.0151505	-1.39958	0	0.121	1
Acbd5	0.015163	-1.04699	0	0.138	1
Cenpc1	0.0152057	-1.09759	0	0.103	1
Cdc25b	0.0152456	-1.34204	0.2	0.121	1
Pip5k1a	0.0152598	-1.13013	0	0.138	1
2310008H09Rik	0.0153151	-0.684646	0	0.276	1
Pspc1	0.0153189	-0.861194	0	0.121	1
Acadm	0.0153295	-1.57057	0	0.103	1
C2cd5	0.0153303	-0.682365	0	0.155	1
Snx11	0.0153397	-1.46369	0	0.103	1
Slc35b3	0.0153614	-1.46005	0	0.103	1
Cbfb	0.0153901	-1.4071	0	0.121	1
Zbtb20	0.0154432	-1.22446	0	0.103	1
Timm22	0.015474	-1.20571	0	0.172	1
Ncdn	0.0155044	-1.0941	0	0.121	1
Gpr89	0.015535	-1.2921	0	0.103	1
Snx20	0.0155762	-1.64069	0.2	0.207	1
Nr3c1	0.0156459	-0.678445	0	0.103	1
Styx	0.0156642	-0.462844	0	0.138	1
Kdm4d	0.0157	-0.745314	0	0.155	1
Tbc1d13	0.0157149	-1.06265	0	0.121	1
Adnp	0.0157777	-0.762635	0.2	0.138	1
Stoml2	0.0158275	-1.54147	0	0.103	1
Slc25a24	0.0158306	-1.0749	0	0.121	1
6430706D22Rik	0.0158482	-1.06802	0	0.121	1
Pepd	0.0158788	-1.29359	0	0.103	1
Map3k8	0.0158923	-1.54505	0	0.138	1
Clptm1	0.0158925	-0.977937	0	0.121	1
Tomm40l	0.015943	-1.04933	0	0.121	1
Lig1	0.0159494	-1.30071	0.2	0.138	1
Med22	0.0160153	-1.52233	0	0.121	1
9030624G23Rik	0.0160284	-0.530486	0	0.138	1
H2-D1	0.0160342	-0.49234	1	1	1
Abcb1a	0.016068	-1.00484	0	0.121	1
Zfp444	0.0160854	-1.13841	0.2	0.207	1
Ap4s1	0.0161274	-1.9187	0	0.103	1
Cd28	0.0161435	-1.73461	0.4	0.362	1
Mesdc2	0.016172	-1.06151	0	0.121	1
Syne3	0.016208	-0.538417	0	0.121	1
Usp14	0.0163217	-1.09703	0	0.121	1
Arhgap10	0.0163571	-0.438844	0	0.121	1
Ogfod1	0.0163623	-0.297662	0	0.121	1
Parp6	0.0163765	-0.927763	0	0.103	1
Donson	0.0164152	-1.42645	0	0.103	1
Casp3	0.0164199	-1.16229	0	0.121	1
Pik3r1	0.0164262	-0.590236	0	0.138	1
Fgfr3	0.0164702	-0.262709	0	0.121	1
Cmc2	0.0164916	-1.29574	0	0.103	1
Upf1	0.0165002	-0.920724	0.2	0.207	1
Coq5	0.0165088	-1.34352	0	0.138	1
Stambpl1	0.0165164	-1.62101	0	0.103	1
Cdh1	0.0165311	-1.22067	0	0.121	1
Kpna3	0.0165378	-0.978683	0	0.103	1
Eif4g1	0.0166111	-1.27627	0.2	0.31	1
Atf1	0.016635	-1.40189	0	0.121	1
Mtmr14	0.0166675	-1.3302	0	0.103	1
Rfxank	0.0166741	-1.09745	0.2	0.241	1
2900026A02Rik	0.0166865	-0.715044	0	0.19	1
Obfc1	0.0167495	-1.47803	0	0.121	1
Recql	0.0167734	-1.61156	0	0.103	1
Chd6	0.0167998	-0.475259	0	0.19	1
Wbscr22	0.0170198	-1.41812	0	0.138	1
Prmt3	0.0170434	-1.23826	0	0.121	1
Fam213a	0.0170469	-1.36654	0	0.121	1
Zfp68	0.0170587	-1.14433	0	0.121	1
Pgpep1	0.0171035	-0.624721	0	0.103	1
St8sia4	0.0171118	-1.53147	0	0.121	1
Zfp518a	0.017136	-0.876409	0	0.121	1
Lipa	0.017145	-1.26772	0	0.103	1
Ascc2	0.0171453	-1.17496	0	0.103	1
Zkscan3	0.0171954	-1.03419	0	0.103	1
Ndor1	0.0172635	-0.874822	0	0.138	1
Pcmtd2	0.0173015	-1.40086	0	0.121	1
Cep164	0.0173204	-0.737436	0	0.103	1
Dnajc1	0.0173349	-1.64262	0.2	0.362	1
Bak1	0.0173391	-0.532057	0	0.138	1
Synrg	0.0173965	-0.59526	0.2	0.155	1
Ptcd3	0.0174231	-0.769829	0	0.138	1
Gstt2	0.0174341	-1.73426	0	0.103	1
Fuca1	0.0175246	-1.74576	0.4	0.224	1
9030624J02Rik	0.0175479	-1.24992	0	0.155	1
Kctd9	0.0175944	-1.01933	0	0.121	1
Gripap1	0.0176582	-1.19263	0	0.121	1
Prkar1a	0.0177167	0.489544	1	0.793	1
Timm44	0.0177531	-1.69107	0	0.121	1
2810008D09Rik	0.0177673	-1.41317	0	0.103	1
Rasgrp2	0.0178573	-0.450065	0	0.138	1
Ndufc1	0.0178577	-1.4843	0	0.103	1
Mia3	0.0178792	-0.856769	0.4	0.345	1
Slc25a1	0.0178851	-1.28459	0	0.121	1
Glod4	0.0179166	-1.58368	0.6	0.517	1
Itpkb	0.0179597	-0.46355	0	0.138	1
Tmco1	0.0180177	-0.943181	0	0.172	1
Zfp934	0.0180812	-1.35059	0	0.138	1
Ubxn4	0.0180823	-1.52308	0.2	0.534	1
Cd200r4	0.0181338	-1.51481	0	0.121	1
Cd3g	0.0182004	-0.668428	1	0.983	1
Afmid	0.0182062	-1.22968	0	0.121	1
Inpp4b	0.0182325	-1.7102	0.2	0.517	1
Gmfb	0.0182386	-1.16205	0.2	0.155	1
A430033K04Rik	0.0182976	-0.425347	0	0.207	1
Asrgl1	0.0183003	-1.04239	0	0.121	1
Rps6kb2	0.0183147	-1.46901	0	0.103	1
Heca	0.0183662	-0.884494	0	0.103	1
Nfatc2	0.0183798	-0.8925	0.2	0.259	1
2510002D24Rik	0.0183905	-1.81004	0.2	0.241	1
Ccs	0.0184	-1.99674	0	0.121	1
Vti1a	0.0184109	-0.472952	0	0.138	1
Ptpn22	0.0184479	0.984823	1	0.655	1
Dnajb13	0.0184649	-1.39913	0	0.103	1
Hcfc2	0.0184749	-0.699378	0	0.103	1
Plekhm3	0.0184816	-0.544647	0	0.138	1
Bin2	0.018489	0.429632	1	0.552	1
Stam	0.0185077	-1.07112	0	0.103	1
Glcci1	0.0185597	-0.662341	0	0.121	1
Ndufaf2	0.0185662	-1.88196	0	0.103	1
Sgpl1	0.0186438	-0.875038	0	0.121	1
Ubxn7	0.0186513	-0.518634	0.2	0.172	1
Ndufaf4	0.018682	-0.605446	0	0.121	1
Dedd2	0.0187356	-1.61754	0	0.103	1
Ift27	0.0187643	-1.85225	0.2	0.138	1
Ehd4	0.0187766	-1.24505	0	0.103	1
Smarcd1	0.0188217	-0.677718	0	0.103	1
Fam214a	0.0188444	-0.925203	0	0.155	1
Arhgap17	0.0188648	-0.976321	0	0.103	1
Lpin1	0.0189224	-0.71322	0	0.121	1
Ift52	0.0189769	-1.56893	0	0.103	1
Nedd1	0.0189953	-0.688767	0	0.155	1
Ckb	0.0190263	-1.25563	0	0.103	1
Hp1bp3	0.0190974	-1.97451	0.4	0.586	1
Dnpep	0.0192188	-1.75255	0	0.103	1
Tada3	0.0192234	-1.57073	0	0.103	1
Pank2	0.0192242	-0.409846	0	0.103	1
Dip2b	0.0192947	-0.681048	0	0.172	1
D19Bwg1357e	0.0192999	-0.858062	0	0.121	1
Smarca5	0.0193661	-0.724303	0	0.138	1
Zfp426	0.0193759	-1.22162	0	0.103	1
Cited2	0.0194733	-0.736925	0	0.103	1
Mybbp1a	0.0195007	-1.18163	0	0.103	1
Cnpy2	0.0195196	-1.33139	0	0.121	1
Cops5	0.0195635	-1.87825	0	0.103	1
Esyt2	0.0196521	-0.721609	0	0.121	1
Fndc9	0.0196614	-0.880385	0	0.121	1
Inpp1	0.0196775	-1.44678	0	0.103	1
Hsd17b4	0.0197269	-1.43145	0	0.103	1
Cbll1	0.0197536	-0.825007	0	0.103	1
Dnttip1	0.0197749	-0.575305	0	0.103	1
Bid	0.0197947	-1.69305	0	0.103	1
Myo18a	0.0198077	-0.825996	0	0.103	1
Ngly1	0.0198247	-1.30381	0	0.103	1
Zfp825	0.0198603	-0.901332	0.4	0.293	1
Akap10	0.019875	-0.693682	0	0.121	1
Tbc1d5	0.0199423	-0.831295	0.2	0.155	1
5430427O19Rik	0.0200037	-1.45446	0	0.155	1
Rsrc2	0.0200388	-2.197	0.2	0.448	1
Acad8	0.020052	-1.06959	0	0.103	1
Cul2	0.0200677	-1.27906	0	0.121	1
Prmt7	0.0200689	-1.184	0	0.103	1
Gpr34	0.020085	-1.34382	0	0.103	1
Hsf2	0.0201667	-0.806407	0	0.138	1
Arl16	0.0202098	-1.09579	0.2	0.362	1
Prune	0.0202319	-0.916305	0	0.103	1
Prdm1	0.0202897	-0.683837	0	0.121	1
Braf	0.020307	-0.462779	0	0.138	1
Rufy2	0.0203373	-0.691355	0.2	0.414	1
4921524J17Rik	0.0203389	-1.54319	0.2	0.138	1
Tbc1d10a	0.0203439	-1.59023	0	0.103	1
Dap3	0.0204338	-0.828296	0	0.155	1
Pnpt1	0.0204475	-1.56602	0.2	0.276	1
Sp4	0.0204595	-0.528252	0	0.121	1
Ehd3	0.0205362	-1.27239	0	0.103	1
Wdr37	0.0205381	-0.552358	0	0.121	1
Galt	0.0205395	-1.29699	0	0.103	1
Coq9	0.020639	-1.54233	0	0.103	1
Athl1	0.0206591	-1.08304	0	0.121	1
Pgam5	0.020677	-1.64547	0	0.103	1
Nnt	0.0206996	-1.00056	0	0.138	1
Mcoln1	0.0207226	-1.03779	0	0.121	1
Dgkq	0.0207245	-0.572323	0	0.103	1
Gabbr1	0.0207291	-0.465338	0	0.172	1
Hdac5	0.0209223	-0.869177	0	0.121	1
Ubap2	0.0209399	-0.697628	0	0.138	1
Zkscan6	0.0209441	-1.10997	0	0.121	1
Gins4	0.0210073	-1.59224	0	0.103	1
Gpatch2	0.0210077	-0.719948	0	0.121	1
Vps13b	0.0210845	-0.624741	0.2	0.259	1
Pabpn1	0.0211016	-1.04608	0.2	0.19	1
Mmachc	0.0211366	-0.553161	0	0.276	1
Ccdc167	0.0212146	-0.352221	0.2	0.345	1
Ctdsp2	0.0212456	-0.776608	0	0.121	1
Tmem199	0.0212807	-1.53424	0	0.121	1
Topbp1	0.0212885	-0.623178	0	0.155	1
Plcb2	0.0213336	-0.61795	0	0.103	1
Pik3ca	0.0213507	-0.283375	0	0.155	1
Bcas3	0.0213579	-0.943577	0	0.103	1
Efha1	0.0214249	-1.54313	0	0.121	1
Ap1g1	0.0215279	-0.536977	0	0.121	1
Vps35	0.0215437	-1.5782	0	0.103	1
Paox	0.02155	-1.72843	0	0.103	1
Tubgcp2	0.0215624	-1.28053	0	0.138	1
Rps6	0.0216002	0.362196	1	1	1
Sorbs1	0.021623	-0.857295	0	0.138	1
Carns1	0.0216391	-1.16252	0	0.121	1
Snapc2	0.0217531	-1.77195	0	0.103	1
Akr7a5	0.0217748	-1.53272	0	0.103	1
Utp6	0.0218872	-0.918757	0	0.172	1
Mrpl16	0.0219333	-1.66806	0	0.103	1
Ggct	0.0219887	-1.29038	0	0.103	1
Lag3	0.0220354	-2.3393	0.4	0.5	1
Map3k14	0.0221113	-0.801986	0	0.121	1
Xrcc6	0.0221153	-1.45192	0	0.103	1
Iqgap2	0.0222205	-0.561397	0	0.103	1
Clns1a	0.0222497	-1.52288	0.4	0.276	1
Wars2	0.0222897	-0.780945	0	0.328	1
Fen1	0.0223028	-1.51312	0	0.103	1
D730005E14Rik	0.0224056	-1.09864	0	0.138	1
Ccdc22	0.0224098	-1.50817	0	0.121	1
Dnajc11	0.0224899	-1.30668	0	0.103	1
Aar2	0.0225273	-1.28842	0	0.103	1
Gmds	0.0225408	-1.18497	0	0.103	1
Hmg20a	0.0225944	-0.962114	0	0.103	1
Plagl2	0.0226155	-0.594412	0	0.103	1
Tmppe	0.0226392	-0.501371	0.4	0.483	1
Nupl1	0.0226401	-1.4005	0	0.103	1
Nudt18	0.0226453	-0.958425	0	0.103	1
2210404O09Rik	0.0226563	-1.08267	0	0.224	1
Parg	0.022666	-1.05861	0	0.138	1
Rev3l	0.022752	-0.496912	0	0.155	1
Clp1	0.0229192	-1.50896	0	0.103	1
Cdc34	0.0229354	-1.41383	0	0.103	1
Gm15421	0.0230103	-0.743838	0.2	0.362	1
Poglut1	0.0230796	-1.55598	0	0.103	1
Tubg1	0.0231577	-1.39068	0	0.103	1
Ripk1	0.0231625	-0.646462	0	0.121	1
Atxn3	0.0231829	-0.82176	0	0.121	1
Lgals3	0.0232208	-2.40441	0.2	0.655	1
Acat2	0.0232979	-1.32183	0	0.103	1
Bet1l	0.0233114	-1.68199	0	0.121	1
Setd2	0.0233424	-0.495106	0	0.121	1
Sepn1	0.0233678	-1.18295	0	0.103	1
Rnf214	0.0233897	-0.53609	0	0.121	1
Nol9	0.0233957	-0.619194	0	0.207	1
Ulbp1	0.0234172	-1.312	0	0.121	1
Zfp85-rs1	0.0234313	-1.83135	0	0.121	1
Map1s	0.0235338	-0.808828	0	0.103	1
Sertad1	0.023593	-1.51068	0	0.103	1
Micu1	0.0236388	-1.23832	0	0.103	1
Rnpepl1	0.0236799	-0.842265	0	0.121	1
Nt5c2	0.0236865	-1.19012	0	0.103	1
Actb	0.0236933	0.585793	1	1	1
Dus2l	0.0236943	-1.58857	0	0.103	1
Ccdc104	0.0237183	-1.72117	0	0.103	1
Lrrc33	0.0238625	-1.00999	0	0.103	1
Fam49a	0.0238922	-0.660909	0	0.121	1
Exosc9	0.0239207	-2.10757	0	0.103	1
Ldlrap1	0.0239339	-1.0331	0	0.103	1
Fam63a	0.0239372	-1.19709	0	0.103	1
Cpt1a	0.0240014	-1.09202	0	0.155	1
Vrk2	0.0240853	-1.08331	0	0.103	1
Fam193a	0.024103	-0.676422	0.2	0.172	1
Calu	0.0241293	-1.33174	0	0.121	1
Rfx7	0.0241449	-0.480434	0	0.121	1
Ammecr1l	0.0242379	-0.722781	0	0.121	1
Bdh1	0.0242692	-0.899516	0	0.103	1
Dap	0.0243584	-2.42982	0.2	0.379	1
Hpgds	0.024384	-0.858493	0.2	0.276	1
Secisbp2	0.024453	-0.935519	0	0.121	1
Hibadh	0.0245965	-1.68825	0	0.103	1
Osbpl7	0.0246032	-0.939724	0	0.103	1
Prdm2	0.0246825	-0.553816	0	0.155	1
Orc4	0.0249315	-1.26755	0.2	0.259	1
Pcf11	0.024938	-0.661942	0.2	0.241	1
Dapp1	0.0249494	-1.25445	0	0.103	1
Zeb2	0.0249792	-0.421847	0	0.121	1
Brpf1	0.025336	-0.423463	0	0.103	1
Dusp22	0.025378	-0.31627	0	0.224	1
Pdlim5	0.0254418	-0.862468	0	0.103	1
Prpf4b	0.0254442	-1.41097	0.2	0.362	1
Etnk1	0.0255361	-0.714377	0	0.103	1
Timm17a	0.0255549	2.07646	0.8	0.121	1
Acaca	0.0255567	-0.596408	0	0.138	1
Wdr61	0.0256669	-1.41729	0	0.103	1
Zfp655	0.0258495	-0.609456	0	0.103	1
Llgl2	0.0260513	-0.706744	0	0.103	1
Nudcd1	0.0260776	-1.33452	0	0.138	1
Hif1an	0.0260795	-0.291124	0	0.103	1
Nxpe3	0.0261188	-0.696744	0	0.121	1
Kctd18	0.0262193	-0.840831	0	0.121	1
Fam53c	0.0262227	-0.568024	0	0.103	1
Txlng	0.026225	-1.14787	0	0.121	1
Nipa2	0.0262407	-1.11426	0.2	0.138	1
Akr1c13	0.0263486	-1.30448	0	0.103	1
Dopey1	0.0264044	-0.430741	0	0.103	1
Taf2	0.0264099	-0.712612	0	0.103	1
Parn	0.0264601	-1.24647	0.4	0.19	1
Zfp7	0.0264602	-1.38877	0	0.103	1
Ptpn11	0.0265118	-0.2876	0	0.103	1
Endov	0.0265269	-0.52905	0.2	0.414	1
Arhgap18	0.0266375	-1.3942	0	0.138	1
Ankrd27	0.026668	-1.03916	0	0.103	1
Tti1	0.0268123	-0.867948	0	0.103	1
Klhl21	0.0268381	-0.953002	0	0.138	1
Tbrg3	0.0269684	-0.490349	0.2	0.138	1
Rprd2	0.027004	-0.520207	0.2	0.19	1
Ssbp3	0.0270207	-0.667741	0	0.138	1
Atl3	0.0270378	-0.605277	0	0.121	1
2410089E03Rik	0.0270749	-0.408564	0	0.121	1
Actn2	0.0271314	-0.400788	0	0.138	1
Pygb	0.0271392	-1.68555	0.2	0.207	1
Wrap53	0.0271712	-1.3211	0	0.103	1
Epsti1	0.0272353	-1.80844	0.4	0.862	1
Cinp	0.0272389	-1.13362	0	0.121	1
Chd1l	0.0273735	-1.3664	0	0.103	1
Hmbs	0.0274634	-1.41246	0	0.103	1
Wiz	0.027464	-0.385063	0	0.121	1
Zfp317	0.0276048	-0.754732	0.2	0.241	1
Hist1h4h	0.027645	-1.05406	0	0.103	1
Med25	0.027778	-0.812485	0	0.103	1
Fam118b	0.0277786	-1.5014	0	0.103	1
2410018L13Rik	0.0278471	-0.513268	0	0.103	1
Rfx1	0.0278551	-0.97441	0	0.121	1
Nceh1	0.0278697	-0.754615	0	0.103	1
Trim65	0.027973	-0.394114	0	0.121	1
Tbc1d2b	0.0281432	-0.62167	0	0.103	1
Jun	0.0283111	-1.77239	0.2	0.879	1
Cyhr1	0.0284247	-1.77578	0	0.103	1
Fgfr1op	0.0285472	-0.39231	0	0.103	1
Bcl2	0.0285807	2.89872	0.8	0.086	1
Gemin8	0.0286464	-1.07667	0	0.172	1
Gtf2e1	0.028757	-1.07211	0	0.121	1
Eri3	0.028802	-1.06269	0	0.103	1
Nrp1	0.0288806	-1.38884	0.2	0.276	1
Armc1	0.0289053	-1.15646	0	0.103	1
Srgap3	0.0289543	-0.399967	0	0.121	1
Armc8	0.0290349	-0.4642	0	0.121	1
Ufm1	0.0290513	-0.528801	0	0.103	1
Nup205	0.0291103	-0.820752	0	0.103	1
Lyar	0.0291343	-1.1594	0	0.103	1
Usf1	0.0291461	-1.41087	0	0.103	1
Rictor	0.0292292	-0.353379	0.2	0.121	1
Bloc1s3	0.0292457	-0.533808	0.4	0.638	1
Vps37c	0.029304	-1.32234	0	0.103	1
Ttc1	0.0293048	-1.87755	0	0.103	1
Synj2bp	0.0293314	-0.599411	1	0.983	1
BC017643	0.0294519	-1.86625	0.2	0.121	1
Rnft1	0.0294719	-0.892131	0.2	0.121	1
Pcnxl3	0.0294975	-0.323195	0	0.155	1
Pde11a	0.0295621	-1.02776	0	0.103	1
2810403A07Rik	0.0295704	-1.7465	0.2	0.328	1
Tmem135	0.0296898	-0.496062	0	0.121	1
Cacul1	0.0297238	-0.596133	0	0.121	1
Mrpl27	0.0297666	-1.85406	0.4	0.414	1
Vwa5a	0.0298816	-1.12219	0	0.103	1
Dpcd	0.0299496	1.53666	0.8	0.172	1
Clcc1	0.0300231	-1.57166	0.2	0.103	1
Fchsd2	0.0300484	-0.467187	0	0.121	1
AK010878	0.0300626	-1.28429	0.2	0.345	1
Abcd4	0.0302896	-0.565578	0	0.19	1
Sc4mol	0.0303624	-1.4278	0	0.103	1
Pacsin2	0.0304696	-1.04639	0.2	0.121	1
Abi2	0.0305587	-0.705904	0.2	0.345	1
Ubox5	0.0305672	-1.08475	0	0.103	1
Zfp217	0.0308179	-0.499269	0	0.121	1
Samd4b	0.0308323	-0.773097	0	0.103	1
Stk11ip	0.0308753	-0.693044	0	0.103	1
Cdc7	0.0309532	-0.835716	0	0.121	1
Filip1l	0.0311277	-1.09535	0	0.103	1
Ralgapa1	0.0311351	-0.31476	0	0.155	1
Npat	0.0312294	-0.729828	0	0.103	1
Zfp410	0.0312393	-1.26475	0	0.155	1
Tnfaip1	0.0312892	-0.951551	0	0.103	1
Ssh2	0.0313519	1.4954	0.8	0.19	1
Suv420h1	0.0314121	-0.599737	0.4	0.552	1
Smarcd2	0.0315687	-1.17133	0	0.103	1
A630072M18Rik	0.0315905	-0.346349	0	0.259	1
Ttc3	0.0316119	-0.566381	0	0.121	1
Mylpf	0.031638	-1.06243	0	0.103	1
Atf3	0.031908	-2.04281	0.2	0.121	1
Fam210b	0.0319395	-0.920352	0	0.103	1
Brf1	0.0321024	-0.984433	0	0.121	1
Blmh	0.0322967	-1.41986	0	0.103	1
Nup35	0.032544	-1.2166	0	0.121	1
Zfp53	0.0326373	-0.300475	0	0.121	1
Aldh16a1	0.032699	-1.37187	0	0.121	1
Stard4	0.0327035	-0.754567	0	0.103	1
Pih1d1	0.0328789	-1.27341	0	0.121	1
Kctd20	0.0330643	-1.01297	0	0.103	1
Taf3	0.0331871	-0.942704	0	0.121	1
6030458C11Rik	0.0331941	-0.904036	0.6	0.466	1
Axl	0.0332518	-0.676001	0	0.138	1
Kif1b	0.0332542	-0.466003	0.2	0.155	1
Itpk1	0.0332757	-1.09264	0	0.103	1
Cbx7	0.033343	-1.18988	0.4	0.259	1
Erich1	0.0334915	-1.4517	0	0.121	1
Cmip	0.0335871	-0.720318	0.2	0.172	1
Mboat7	0.033734	-1.09262	0.2	0.103	1
Prkca	0.0337802	-0.266124	0	0.138	1
Traf3ip3	0.0337995	-2.15106	0.2	0.397	1
Bbc3	0.0339415	-0.466506	0	0.103	1
Cenpl	0.0339621	-1.51865	0.4	0.207	1
5330426P16Rik	0.0339899	-0.699181	0	0.103	1
Atp10a	0.034044	-0.432778	0	0.103	1
Vps45	0.0340543	-0.920015	0	0.103	1
Fbxw17	0.0341263	-1.3059	0	0.103	1
Dock5	0.0342227	-0.356311	0	0.155	1
Mcm5	0.0342986	-1.18533	0	0.155	1
Utp18	0.0344254	-0.928076	0	0.103	1
Orc6	0.0344393	-1.24364	0	0.103	1
Alyref2	0.0344577	-1.05674	0	0.103	1
Gtpbp3	0.0345636	-0.848226	0	0.121	1
Gimap4	0.0346671	0.874023	1	0.914	1
Vps26a	0.034837	-1.042	0	0.103	1
Supt4a	0.0348831	-2.47501	0.2	0.552	1
Stard5	0.0349369	-1.00691	0	0.103	1
Vdac1	0.0351266	-1.77621	0.2	0.172	1
Dnmt3a	0.0353035	-0.713491	0	0.121	1
Ccdc55	0.0355337	-0.923629	0	0.138	1
2810013P06Rik	0.0356245	-0.960471	0.2	0.19	1
Med12	0.0356434	1.26069	0.8	0.293	1
Cdkn1a	0.0356519	-0.726507	0	0.103	1
Tpd52	0.0356575	-1.28085	0	0.121	1
Ccdc30	0.0356708	-0.315628	0	0.155	1
Opa3	0.0359805	-0.623409	0	0.172	1
Kdm1b	0.0361283	-0.787611	0	0.103	1
Tex9	0.0362219	-0.490662	0	0.138	1
Dennd3	0.0362519	-0.51087	0	0.103	1
Haus8	0.0363485	-1.29982	0	0.103	1
Tgfbr1	0.0365388	-0.410441	0	0.103	1
1110037F02Rik	0.0366264	-0.436529	0	0.121	1
Hira	0.036632	-0.713248	0.2	0.155	1
Ppih	0.0367451	-1.67047	0.2	0.19	1
Bpgm	0.0367466	-0.974182	0	0.103	1
Tpgs2	0.0367603	-0.693369	0.2	0.241	1
Mtrr	0.0367689	-0.482469	0	0.121	1
Ppat	0.0368866	-0.525014	0	0.103	1
2810004N23Rik	0.0368873	-1.28551	0	0.103	1
Raver1-fdx1l	0.0370478	-0.417519	0	0.121	1
Tmem201	0.037066	-0.503249	0	0.121	1
Ppp3cb	0.0370683	-0.979369	0	0.103	1
Bbs9	0.0370718	-0.696211	0	0.103	1
C030046E11Rik	0.0371528	-0.500242	0	0.121	1
Mavs	0.037596	-1.25832	0.2	0.138	1
Olfr613	0.0378991	-0.604958	0.8	0.914	1
Taf6	0.0381789	-1.21368	0	0.103	1
Zfp956	0.0382325	-0.695816	0	0.103	1
Larp1	0.0382366	-0.597452	0	0.103	1
Akt1	0.0382604	-0.916244	0.2	0.103	1
Ap5z1	0.038322	-0.98779	0	0.121	1
Ccdc32	0.03861	-1.13682	0	0.103	1
Ppig	0.0388547	-1.05215	0.2	0.224	1
Rad23b	0.0391834	-0.377066	0	0.121	1
Supt7l	0.0392244	-1.10925	0.4	0.5	1
Ssbp2	0.0392521	-1.43523	0.2	0.431	1
Tmem164	0.0393092	-0.679485	0	0.121	1
Rsl24d1	0.0393643	2.50188	0.8	0.224	1
Zfp780b	0.0396499	-1.00284	0.6	0.328	1
Eri1	0.0397638	-0.697534	0	0.121	1
Map2k4	0.0398691	-1.04072	0	0.103	1
Sesn1	0.0401465	-1.7456	0	0.103	1
Med18	0.0402002	-1.30623	0	0.103	1
Mcoln2	0.0402054	-1.11206	0	0.121	1
Mical2	0.0402371	-0.520875	0	0.103	1
Adamts6	0.0402495	-0.473446	0	0.103	1
Stambp	0.040327	-1.45629	0	0.103	1
Ppp2r2c	0.0405165	-1.1635	0	0.103	1
Glt25d1	0.0405196	-0.807233	0.2	0.103	1
Gabpa	0.0406993	-0.606377	0	0.103	1
Gm12505	0.0407334	0.342366	1	0.741	1
Lcorl	0.0408237	-0.427676	0	0.103	1
Apopt1	0.040899	-1.81743	0.6	0.569	1
Ptpn4	0.0409163	-0.379393	0	0.121	1
Zfp687	0.0409759	-0.316295	0	0.103	1
Glrx2	0.0410632	-0.765823	1	0.948	1
Eef1b2	0.0410978	0.649279	1	0.914	1
Aak1	0.0411474	-0.650449	0.2	0.397	1
Gmeb1	0.0411955	-0.648005	0.6	0.741	1
Hdac1	0.041349	-2.36774	0.2	0.362	1
Tm6sf1	0.0414657	-1.00064	0	0.103	1
Zfp12	0.0416114	-0.467145	1	0.931	1
Cyth4	0.0417376	-2.1079	0.2	0.517	1
Slc25a46	0.0417511	-1.27701	0.2	0.207	1
Cct3	0.0421293	1.96342	0.8	0.276	1
Xpc	0.0425381	-0.738434	0	0.103	1
Slc30a7	0.0427756	-0.546884	0.2	0.172	1
Sufu	0.0427849	-0.699815	0	0.103	1
Rab11fip4	0.0427876	-0.627532	0	0.103	1
Ggcx	0.0432689	-0.445716	0.2	0.172	1
Papd5	0.0433312	-0.332882	0	0.103	1
Zbtb6	0.0434736	-0.340651	0	0.172	1
Pxmp4	0.0435214	-1.09141	0.4	0.603	1
Zfp280c	0.0435972	-0.632903	0	0.103	1
Mbd6	0.0437278	-0.458799	0	0.103	1
Pom121	0.0438647	-0.529817	0	0.103	1
Mrgpre	0.0439489	-0.720536	0	0.172	1
Eef1a1	0.0444095	0.290575	1	1	1
Scai	0.0445795	-0.44536	0	0.121	1
Casp8	0.044647	1.27533	0.8	0.259	1
Sec22a	0.0447867	-1.03561	0	0.103	1
Sdhb	0.0450383	-2.40222	0.2	0.448	1
Uxs1	0.045269	-1.65152	0.2	0.103	1
Gm9846	0.0452761	0.288792	1	0.828	1
Abt1	0.0454149	-0.819298	0.8	0.741	1
Rhobtb2	0.0457766	-0.465024	0	0.103	1
Zbtb11	0.0458752	-0.317287	0	0.121	1
Plekhg3	0.0459587	-0.422695	0	0.121	1
Eif2s3y	0.0460562	-1.6476	0	0.103	1
Rps29	0.0464176	0.631518	1	0.983	1
Ankrd13c	0.0464193	-0.629877	0	0.103	1
Rbbp8	0.0466235	-1.08067	0	0.103	1
Ttf1	0.046656	-0.371647	0.2	0.431	1
Purb	0.0469733	-0.360311	0	0.155	1
Cdk5rap2	0.0470352	-0.498097	0	0.121	1
Trim24	0.0472419	-0.661667	0.2	0.086	1
Naa20	0.047417	0.560006	0.8	0.207	1
Hbp1	0.0474295	-1.4075	0.2	0.276	1
Sympk	0.0476409	-0.442861	0	0.103	1
Zeb1	0.047671	-0.720074	0	0.103	1
AI987944	0.0477772	-1.07927	0	0.172	1
Mapk9	0.0478396	-0.66074	0	0.103	1
Eif4enif1	0.0480806	-0.420682	0	0.103	1
Trim27	0.0481105	-0.678826	0.4	0.293	1
Baz2b	0.0481719	-0.554598	0	0.138	1
Rabgap1	0.0483263	-0.534939	0	0.103	1
Ndufb10	0.0486595	1.52464	0.8	0.276	1
Itsn1	0.0487227	-0.682931	0.8	0.293	1
Mon1a	0.0487246	-1.28085	0.2	0.138	1
Zfp553	0.0490274	-0.690791	0	0.155	1
Gm4944	0.0490432	-1.16708	0	0.224	1
Cd200r1	0.0493985	-1.26819	0	0.103	1
Rnf6	0.0495837	-1.58574	0.2	0.121	1
Ms4a4b	0.049597	-0.910558	1	1	1
Gaa	0.0497104	-0.894982	0.2	0.19	1
Mrps26	0.0499874	-2.17849	0.2	0.328	1
Bri3bp	0.0502793	-0.370981	0.8	0.431	1
Cstf2t	0.0502892	-0.817689	0	0.103	1
Atp8a1	0.0504201	-0.412509	0	0.103	1
Fam13b	0.0505886	-0.416655	0	0.103	1
Mogs	0.0506177	-0.92053	0	0.103	1
Stat1	0.0506809	-1.97231	0.4	0.741	1
Wdr11	0.0507594	-0.485879	0	0.103	1
6720401G13Rik	0.0513184	-0.377609	0	0.103	1
Atp5j2	0.0515425	-2.25523	0.2	0.448	1
1810014B01Rik	0.0515857	-1.0442	0	0.121	1
Nup107	0.0517402	-0.93033	0	0.103	1
Ehbp1l1	0.0517769	-1.06652	0.8	0.741	1
Polr3b	0.0520817	-0.617569	0	0.121	1
Ube2i	0.0521388	0.453085	1	0.776	1
Wdr34	0.052337	0.505464	1	0.586	1
Ccdc85b	0.0525186	-0.479254	0.4	0.19	1
9430038I01Rik	0.0525386	-0.927701	0	0.155	1
Hist1h4i	0.0530494	-1.15633	0	0.103	1
Mapkapk3	0.0532769	1.02387	0.8	0.31	1
Syngr2	0.0532847	0.959163	0.8	0.259	1
Pde4a	0.053499	-0.527194	0	0.103	1
Zfp943	0.0535077	-0.700046	0	0.121	1
Lypla1	0.0539344	1.23106	1	0.431	1
Zbed6	0.0539672	-0.767871	0	0.103	1
Tmed9	0.0540138	-2.08054	0.2	0.345	1
Gm10778	0.0540556	-0.397427	0.8	0.707	1
Dnajc7	0.0542845	-2.07381	0.2	0.379	1
1110057K04Rik	0.0544385	-1.10546	0.6	0.483	1
Timmdc1	0.0544991	-0.619448	0.4	0.5	1
Ptp4a2	0.0545601	1.02404	1	0.483	1
2610507B11Rik	0.0555773	-0.370826	0	0.103	1
Nip7	0.0557594	-0.681775	1	0.862	1
A130010J15Rik	0.0560165	-0.526915	0.2	0.276	1
Uvssa	0.056366	-0.518695	0.2	0.138	1
Sfxn4	0.0567356	-0.44184	0.2	0.259	1
Tstd3	0.0569098	-1.18787	0	0.103	1
Myo3b	0.0569393	-0.276194	0	0.103	1
Golga5	0.0569523	-1.23972	0.2	0.121	1
[truncated: 3,610 more rows]

## Sheet: aPD1 vs Ctrl
	p_val	avg_logFC	pct.1	pct.2	p_val_adj
Cxcr6	8.65255e-11	2.5868	0.897	0.32	1.88323e-06
Klrk1	2.83395e-09	1.88826	0.828	0.28	6.16809e-05
Btg2	3.87858e-09	1.95116	0.845	0.32	8.44172e-05
Pbld1	8.84772e-09	-1.56502	0.759	0.96	0.000192571
AA467197	3.02776e-08	2.11963	0.621	0.08	0.000658993
Gm15645	9.29337e-08	-1.23744	0.724	1	0.0020227
Ifitm1	9.70025e-08	1.63579	0.655	0.16	0.00211126
S100a4	1.84724e-07	2.24472	0.69	0.2	0.00402053
Anxa1	2.571e-07	3.50253	0.397	0	0.00559579
Litaf	3.43207e-07	2.26776	0.517	0.04	0.0074699
Bcl2	5.90121e-07	-2.68404	0.086	0.72	0.012844
Il7r	6.39352e-07	1.66961	0.759	0.28	0.0139155
Ubl3	6.46452e-07	2.47935	0.466	0	0.01407
Itga1	1.10175e-06	1.43973	0.586	0.12	0.0239795
Ifi27l2a	1.26619e-06	-1.85743	0.276	0.8	0.0275587
Fosb	1.82809e-06	1.4916	0.741	0.2	0.0397884
Sf3b4	2.85114e-06	2.18781	0.345	0	0.062055
Xlr3b	5.63717e-06	2.63579	0.328	0	0.122693
Ctla2a	5.91649e-06	1.09818	0.983	0.96	0.128773
Mrps21	6.10691e-06	3.00077	0.31	0	0.132917
H2-K1	6.88036e-06	0.664499	1	1	0.149751
Cmtm7	7.16891e-06	1.4972	0.707	0.2	0.156031
Ctsd	7.219e-06	1.65791	0.914	0.72	0.157122
Cd82	1.00877e-05	1.24468	0.793	0.4	0.219558
Ifngr1	1.0753e-05	-0.906119	0.793	1	0.23404
H2-D1	1.39329e-05	0.553758	1	1	0.30325
Serpinb6a	1.40747e-05	2.82846	0.31	0.04	0.306336
Klrd1	1.51058e-05	1.59855	0.845	0.56	0.328777
1700017B05Rik	1.61613e-05	2.14705	0.31	0	0.35175
Ifitm10	1.71943e-05	1.12381	0.293	0	0.374234
Prkacb	1.72546e-05	1.67487	0.5	0.08	0.375546
Pgk1	2.05123e-05	2.01195	0.483	0.12	0.446451
Ccdc107	2.26571e-05	1.94603	0.397	0.04	0.493133
Ssbp2	2.97182e-05	1.56393	0.431	0.12	0.646817
Crot	3.01988e-05	1.84928	0.586	0.2	0.657277
Apol7e	3.06197e-05	1.15147	0.621	0.12	0.666438
Erdr1	3.45115e-05	1.27709	0.431	0.12	0.751143
Ly6e	3.69062e-05	1.14505	1	0.8	0.803263
Tecpr1	4.9417e-05	1.77861	0.534	0.2	1
Txnip	5.15583e-05	1.40705	0.638	0.2	1
Ppp1r2	5.28568e-05	1.7975	0.259	0	1
Dguok	5.69254e-05	1.69577	0.5	0.12	1
Pigc	6.71001e-05	1.98725	0.259	0	1
Nlrc5	8.40267e-05	-1.48425	0.672	0.92	1
Izumo4	8.57229e-05	2.32828	0.31	0.04	1
Egr1	0.000101522	1.8595	0.603	0.32	1
Parvg	0.000104021	2.24441	0.397	0.2	1
Acsl5	0.000107147	1.96707	0.431	0.16	1
Havcr2	0.000123701	2.03131	0.345	0.08	1
Kcnn4	0.000127335	1.61333	0.517	0.24	1
Taldo1	0.000134877	1.63692	0.586	0.24	1
Adam10	0.000138945	1.73061	0.431	0.2	1
Cln3	0.000139166	2.20926	0.397	0.12	1
Lxn	0.000141301	2.59378	0.241	0	1
Rab8b	0.000145088	1.49162	0.534	0.16	1
Hsph1	0.000150963	1.17373	0.759	0.44	1
Csnk1a1	0.000179707	1.26383	0.621	0.28	1
Tnf	0.000214662	1.777	0.483	0.12	1
Jun	0.000219447	1.04159	0.879	0.64	1
Vrk3	0.000226973	1.93338	0.397	0.08	1
Sdha	0.000234946	1.34883	0.431	0.08	1
Gng10	0.00023709	1.97294	0.328	0.04	1
Qpct	0.000238557	2.5347	0.224	0	1
Rgs10	0.000244901	1.52942	0.483	0.12	1
Vmn2r-ps129	0.00025254	-0.762732	0.914	1	1
Cd47	0.0002663	0.728852	0.966	0.56	1
Zyx	0.000275003	1.05596	0.828	0.6	1
Tomm6	0.000285578	1.30728	0.5	0.16	1
Ifit3	0.000287433	-0.801204	0.103	0.6	1
S100a10	0.00030501	0.729012	0.966	0.56	1
Itm2b	0.000319758	1.10114	0.948	0.84	1
Serinc3	0.000359923	1.41181	0.483	0.16	1
Cops7a	0.000369389	2.05879	0.207	0	1
Il18r1	0.000373129	1.51112	0.466	0.12	1
Cct6a	0.000402887	1.94484	0.345	0.08	1
Xrcc1	0.000410468	1.98334	0.224	0	1
Clint1	0.000415074	1.36804	0.259	0.04	1
Sytl2	0.000423887	1.45625	0.362	0.04	1
Prdx5	0.000437872	1.47054	0.534	0.24	1
Mina	0.000455207	1.97374	0.345	0.04	1
Gpr97	0.0004689	1.77663	0.259	0.04	1
Rnf166	0.000471526	0.649334	0.517	0.08	1
Tbxa2r	0.000477479	2.32236	0.207	0	1
Ccl5	0.000487241	-1.31251	0.879	0.96	1
Polr2d	0.000505599	2.57244	0.224	0	1
Atp6v0c	0.000510143	1.61886	0.431	0.12	1
Crybg3	0.000513139	1.16089	0.31	0	1
Maml2	0.000520856	1.39669	0.483	0.2	1
Klf10	0.000524385	2.10034	0.224	0.04	1
Gpr18	0.000525573	-2.25926	0.017	0.44	1
Dhrs1	0.000575898	2.50448	0.207	0	1
1810043H04Rik	0.000622425	2.53496	0.19	0	1
Dnajc3	0.000647709	1.27299	0.448	0.08	1
Ech1	0.000650844	0.930499	0.621	0.2	1
Zfp511	0.000652522	2.21953	0.207	0	1
Arl6ip1	0.000656938	1.02689	0.862	0.6	1
Ppig	0.000663003	1.17104	0.224	0.04	1
Cd6	0.000675535	-1.33999	0.207	0.64	1
Rpl28	0.000698796	-0.924172	0.862	0.96	1
Bhlhe40	0.000707367	1.71264	0.552	0.32	1
Nde1	0.000729235	1.89444	0.293	0.04	1
Ccng1	0.000731411	1.46528	0.414	0.08	1
Klri2	0.000733826	2.08928	0.207	0	1
Cotl1	0.000751167	-0.885933	0.638	0.88	1
Gtf2e2	0.000781287	2.28712	0.207	0	1
Socs3	0.000810151	-2.17458	0.086	0.48	1
Sash3	0.000833986	0.722198	0.724	0.28	1
Adam8	0.000846492	2.14396	0.207	0.04	1
Rsph3b	0.000886228	1.40066	0.259	0.04	1
Mrfap1	0.000919137	1.27669	0.569	0.24	1
Eif4e3	0.000948314	1.60342	0.328	0.04	1
Rbm14	0.000948442	1.23552	0.19	0	1
Syncrip	0.00095756	1.53912	0.259	0.04	1
Socs1	0.000992928	-0.961338	0.138	0.6	1
Hdlbp	0.00102133	1.12649	0.328	0.12	1
Rbpj	0.0010742	0.884018	0.586	0.16	1
Sp3	0.00107955	1.71956	0.31	0.08	1
Lgals3	0.00110002	1.40825	0.655	0.32	1
Pfdn5	0.00110183	0.729315	0.897	0.56	1
Wbp1	0.00110288	1.85381	0.19	0	1
Dpm1	0.00113277	1.63468	0.276	0.08	1
Gp49a	0.00114764	-1.93538	0.172	0.56	1
Acadvl	0.00120846	2.15094	0.172	0	1
Nipsnap3b	0.00120962	2.29603	0.19	0	1
Themis	0.00124372	0.746432	0.707	0.36	1
Pdia4	0.00124859	1.3609	0.414	0.08	1
Lilrb4	0.00132943	-1.95091	0.19	0.6	1
Pdxdc1	0.00134819	1.23333	0.586	0.32	1
Pex2	0.00135107	1.97717	0.207	0.04	1
Glo1	0.00135761	2.05886	0.19	0	1
Gzmb	0.00141649	-1.97143	0.345	0.68	1
Gm10845	0.00143287	-0.532968	0.983	1	1
Haus4	0.00147837	2.31477	0.207	0.04	1
Fut11	0.001503	1.2219	0.19	0	1
Atad1	0.0015127	2.07284	0.293	0.04	1
Tufm	0.0015407	2.13316	0.241	0.08	1
Pias3	0.00157109	1.79251	0.19	0.04	1
Glrx	0.00158853	1.09451	0.741	0.48	1
Rgcc	0.00159952	1.90805	0.224	0.04	1
Ltb	0.00161011	1.0355	0.845	0.52	1
Arid3b	0.00161801	1.31456	0.19	0	1
Commd8	0.00163854	1.26167	0.414	0.16	1
Cd96	0.00174314	1.23786	0.483	0.16	1
Dnajb1	0.00174651	1.01811	0.862	0.64	1
Sfi1	0.00175104	1.08615	0.466	0.12	1
Ttc39b	0.00175812	-0.845326	0.345	0.72	1
Sucla2	0.00178304	2.0259	0.19	0	1
Ptges3	0.00188253	0.97589	0.603	0.24	1
Tspan14	0.00190677	1.82243	0.241	0.04	1
Wash	0.00191827	0.617238	0.552	0.52	1
Il3ra	0.00192503	1.30671	0.172	0	1
Mfn2	0.00192603	1.40836	0.241	0	1
Med30	0.00194353	1.17089	0.414	0.12	1
Mtmr1	0.00194666	0.713795	0.19	0	1
l7Rn6	0.00197029	2.25566	0.172	0	1
Sephs2	0.00201316	1.7322	0.31	0.16	1
Dym	0.00201347	1.7669	0.224	0.04	1
B4galnt4	0.00208222	1.24004	0.172	0	1
Gcdh	0.00209108	1.92501	0.172	0	1
Gm19757	0.00212256	-0.455933	0.897	1	1
9530068E07Rik	0.00214783	2.28273	0.172	0.04	1
2700089E24Rik	0.00217076	1.93286	0.155	0	1
Gbas	0.00223919	1.20755	0.19	0	1
Nr4a3	0.00226449	0.604796	0.19	0	1
2610002J02Rik	0.00226566	1.94039	0.155	0	1
Srp9	0.00228905	1.42697	0.431	0.16	1
Ttc13	0.00230092	1.40991	0.224	0.04	1
Tceanc2	0.00231039	1.12705	0.224	0	1
Tmem55a	0.00232644	1.85383	0.172	0	1
Aldh3a2	0.00236293	1.55398	0.224	0	1
Ddx3x	0.00256176	1.28419	0.19	0	1
Cep170b	0.00261177	0.888627	0.172	0.04	1
H2-Q9	0.00267131	0.426149	1	0.8	1
Cdc37	0.00268549	1.06296	0.552	0.4	1
Asnsd1	0.00270632	2.11186	0.241	0.04	1
Tpm4	0.00270765	-1.30986	0.207	0.52	1
Scd2	0.00271771	1.00694	0.172	0	1
Rsph3a	0.0027427	1.52884	0.172	0	1
Cd1d1	0.00275368	1.92566	0.172	0	1
Hprt	0.00276218	1.0236	0.397	0.12	1
Araf	0.00280548	0.919949	0.397	0.12	1
Zfp282	0.00280708	0.779096	0.155	0	1
Adprh	0.00281425	1.73781	0.276	0.08	1
Tk2	0.00281918	2.05574	0.19	0.08	1
Lcp2	0.00286705	0.767023	0.724	0.4	1
Tbrg1	0.00293232	1.01108	0.534	0.24	1
Itgae	0.00295574	1.52405	0.328	0.08	1
4933434E20Rik	0.00300122	0.887212	0.569	0.16	1
Cd3g	0.0030065	0.675799	0.983	0.92	1
Ppm1g	0.00305643	0.901963	0.448	0.12	1
B4galt5	0.00309426	0.814248	0.397	0.2	1
Gid8	0.00310843	1.19954	0.328	0.08	1
Tbc1d5	0.00311926	0.884836	0.155	0	1
Pitpna	0.00312083	1.06379	0.172	0	1
Gpx4	0.00313259	0.732148	0.707	0.48	1
Sit1	0.0031691	1.46515	0.31	0.08	1
Rrm1	0.00322281	1.53492	0.19	0.08	1
Rps15a-ps6	0.00323944	0.480524	1	0.92	1
Irf4	0.00331342	1.63115	0.19	0.08	1
Swap70	0.00331743	1.36236	0.172	0	1
Mrps23	0.00333464	1.85301	0.155	0	1
Acot2	0.00336403	1.16221	0.31	0.08	1
Man2b1	0.00340675	1.38284	0.224	0.08	1
A430005L14Rik	0.00344705	2.23687	0.155	0	1
Cmpk2	0.00349085	2.19599	0.155	0	1
Vamp4	0.00350405	0.575931	0.207	0.04	1
Cnbp	0.0035737	0.744193	0.862	0.64	1
Tnk2	0.00366847	0.81396	0.155	0	1
Rtp4	0.00367843	-1.05541	0.224	0.56	1
Upf3b	0.00378243	1.33028	0.172	0.04	1
Vwa9	0.00380837	1.60094	0.155	0	1
Arl14ep	0.00386959	1.32994	0.19	0.04	1
Plin3	0.00387916	1.94114	0.241	0.16	1
Triap1	0.00392446	1.78731	0.138	0	1
Polm	0.00399327	1.2124	0.172	0	1
Nanog	0.00400651	-0.569812	0.431	0.76	1
Crnkl1	0.00403569	1.52204	0.207	0.04	1
Gorasp2	0.0040416	1.71928	0.241	0.04	1
Mrpl14	0.00406265	1.97919	0.138	0	1
Cnpy3	0.00406352	1.63344	0.155	0	1
Isg15	0.00414712	-0.940993	0.172	0.56	1
Chrna1	0.00424509	0.284119	0.793	0.72	1
Cbx7	0.00425743	1.22547	0.259	0.16	1
Cst3	0.00429338	1.03533	0.552	0.24	1
Thoc7	0.00430485	1.34938	0.276	0.04	1
G3bp2	0.0043064	1.00832	0.5	0.16	1
Fam63b	0.00431179	1.00143	0.155	0.04	1
Nfil3	0.0043363	1.97617	0.138	0	1
Dnaja4	0.00435805	1.43434	0.155	0	1
Sod1	0.00436852	0.604852	0.897	0.68	1
4632428N05Rik	0.00438896	0.652406	0.655	0.28	1
Gm20594	0.00440003	-0.428271	1	1	1
Pin4	0.00458133	1.67552	0.276	0.12	1
Eif3m	0.00458547	0.595115	0.776	0.4	1
Usp42	0.00463016	0.777655	0.19	0	1
Fam160a2	0.00463029	0.622208	0.172	0.04	1
Pfdn1	0.00471697	-1.9565	0.069	0.4	1
Rwdd1	0.00474571	1.4666	0.379	0.12	1
Ssrp1	0.00486199	1.08944	0.379	0.08	1
Pgrmc1	0.00487586	2.08212	0.138	0	1
Ap5m1	0.00490516	1.43618	0.172	0.04	1
Trpv2	0.00490597	1.28571	0.483	0.2	1
Qsox1	0.00492463	1.48322	0.293	0.08	1
Mars2	0.0049367	1.46304	0.138	0	1
Ywhah	0.0049912	1.16622	0.483	0.16	1
Zdhhc3	0.00500491	0.826243	0.259	0.08	1
Tmem2	0.00501335	0.775759	0.19	0	1
Ebpl	0.00525495	1.35937	0.259	0.04	1
Itgav	0.00526056	0.695395	0.172	0.08	1
Pnpo	0.00532874	1.8518	0.155	0	1
Dnajc14	0.00533694	1.10357	0.172	0.04	1
Cd200	0.00535122	1.73039	0.172	0	1
2010012O05Rik	0.00536384	0.818895	0.362	0.16	1
Snx19	0.0053843	1.11618	0.19	0.12	1
Tmem208	0.00542769	-1.40797	0.138	0.44	1
Mrps11	0.00552375	1.37745	0.138	0	1
Limd1	0.00554233	1.40001	0.241	0.04	1
Abcc5	0.00554699	1.53399	0.172	0.04	1
Cep120	0.00555762	0.930979	0.345	0.16	1
Ppa2	0.00560912	2.01132	0.138	0	1
Dcp1a	0.00561203	1.09701	0.19	0.08	1
E430025E21Rik	0.00588634	1.12525	0.138	0	1
Tnrc6b	0.00590755	-0.965493	0.397	0.56	1
Arid1a	0.00593741	0.726918	0.586	0.44	1
Mtdh	0.00601028	1.30123	0.31	0.08	1
Nono	0.00603142	1.06509	0.586	0.4	1
Ppt1	0.00603198	0.940702	0.448	0.32	1
I830012O16Rik	0.00623341	-1.35698	0.034	0.4	1
Unkl	0.00627503	1.10937	0.155	0	1
Ppp6r2	0.00631105	0.948057	0.138	0	1
Cept1	0.00633355	1.5239	0.19	0.04	1
Apip	0.00637091	1.89063	0.138	0	1
Uqcrc1	0.00637495	0.823716	0.569	0.24	1
Dync1li2	0.00638152	0.699283	0.172	0	1
Necap2	0.0064153	1.87813	0.207	0.08	1
Eefsec	0.00644203	1.56484	0.172	0	1
Rbbp4	0.00649419	0.981838	0.431	0.24	1
Mat2b	0.00658653	0.958705	0.5	0.16	1
Parp1	0.0067288	1.50916	0.155	0.04	1
Ubr4	0.00673585	0.696032	0.5	0.32	1
Dennd2d	0.00680235	-1.13358	0.138	0.48	1
Stx17	0.00684293	0.672883	0.19	0	1
Gm1821	0.006894	0.482311	1	1	1
Tagln2	0.00708738	0.806362	0.603	0.36	1
Ascc1	0.00709719	1.83582	0.138	0	1
Ccpg1	0.00711357	1.65444	0.19	0.04	1
Tecr	0.00712919	1.03943	0.552	0.28	1
Sec13	0.00717365	1.03586	0.397	0.12	1
Metrn	0.00720092	1.51409	0.138	0	1
Man2a1	0.00722085	0.902719	0.207	0.04	1
Podnl1	0.00722921	0.942476	0.155	0	1
Dnaja1	0.0072331	0.71284	0.862	0.68	1
Ssh2	0.00728591	-1.38457	0.19	0.48	1
Rps19bp1	0.00728996	1.85834	0.121	0	1
Mll2	0.00729838	-0.799377	0.845	0.96	1
Gbf1	0.00738093	0.9533	0.345	0.08	1
Tfpt	0.00739987	1.66682	0.121	0	1
Ctnna1	0.00751545	1.13426	0.138	0	1
Rmi1	0.00753381	1.23929	0.138	0	1
Commd5	0.00754394	1.78659	0.207	0.04	1
Tgfbr3	0.00756257	0.644049	0.172	0.04	1
Pef1	0.00760117	1.79769	0.121	0	1
Npepps	0.00780393	1.17151	0.19	0.08	1
Nkap	0.00780437	1.12151	0.121	0	1
Thap2	0.0078142	1.39901	0.207	0.04	1
Cog7	0.00782667	1.79351	0.19	0.12	1
Cdc25b	0.00783774	1.3718	0.121	0	1
Hspa5	0.00785274	0.476349	0.724	0.44	1
Trit1	0.00789328	2.01411	0.121	0	1
Atp6v1a	0.00793428	1.42701	0.155	0	1
Smarcal1	0.00802065	0.875893	0.138	0	1
Npc2	0.00808575	0.68247	0.81	0.6	1
Arhgap26	0.00812027	0.81841	0.362	0.12	1
Cd2	0.00813074	0.561262	0.914	0.64	1
Arfip1	0.00813963	1.59649	0.19	0.04	1
Fech	0.00821122	1.17218	0.155	0.04	1
Fas	0.00822185	1.96339	0.121	0	1
Fam110a	0.00823111	1.91017	0.155	0	1
Ncoa1	0.00824707	0.791704	0.155	0	1
Brd1	0.00831223	0.644609	0.172	0	1
Lsg1	0.00834855	1.37046	0.138	0	1
Dse	0.00836858	0.546166	0.19	0.04	1
Klrc1	0.00841438	0.662854	0.741	0.44	1
Med13l	0.00842438	0.693565	0.172	0.08	1
Tmed9	0.00843077	1.35968	0.345	0.12	1
Ndufa4	0.00845029	-0.901102	0.259	0.56	1
Zfp276	0.00854315	1.06968	0.121	0	1
Ash1l	0.00858929	0.782436	0.207	0.08	1
Rps21	0.00863976	0.655988	0.914	0.76	1
2610001J05Rik	0.00867188	1.51675	0.276	0.08	1
A430088P11Rik	0.00867921	0.501934	0.138	0	1
Tspan32	0.00872375	1.8257	0.155	0.04	1
Gabarapl2	0.00874431	0.846259	0.655	0.4	1
Capza1	0.00875478	0.623873	0.707	0.44	1
Pdk1	0.00878781	1.02594	0.138	0	1
Rps15a	0.00882822	0.300785	1	1	1
Sptlc1	0.00890772	1.78234	0.138	0.04	1
Tsc2	0.00895146	1.0639	0.241	0.08	1
Ssb	0.00898237	1.14621	0.534	0.28	1
A230046K03Rik	0.00904655	-0.74018	0.879	1	1
Calm2	0.00904761	0.74585	0.552	0.24	1
Tmem50a	0.00917884	0.662645	0.948	0.76	1
Dcun1d4	0.00919434	1.22431	0.121	0	1
Rbm27	0.00932262	0.980782	0.259	0.16	1
Dnajb9	0.00933102	0.664814	0.345	0.08	1
Pign	0.00938039	1.04121	0.138	0.08	1
Rnf138	0.00939817	-1.49561	0.19	0.6	1
Mki67ip	0.00948305	2.12226	0.138	0.08	1
1700094D03Rik	0.00949152	0.604291	0.328	0.24	1
Atf3	0.00951104	2.10718	0.121	0.04	1
Cfdp1	0.00955553	1.37213	0.328	0.12	1
Pdcl	0.00957428	1.66389	0.138	0	1
Hnrnpc	0.00962342	1.01147	0.534	0.2	1
Mxd1	0.00969787	-1.80428	0.207	0.4	1
Csnk2b	0.00975839	0.632941	0.621	0.28	1
H2afy	0.0097604	0.616172	0.724	0.28	1
Rbl2	0.00990658	1.02957	0.379	0.2	1
Smpd2	0.00995936	1.62825	0.138	0	1
2810428I15Rik	0.0100439	1.153	0.31	0.08	1
Dctn6	0.0100564	1.47015	0.397	0.16	1
Zfyve26	0.0101052	0.533312	0.121	0	1
Csf1	0.0101412	1.23594	0.207	0.08	1
Hmox1	0.0101682	1.69893	0.155	0.04	1
Isg20	0.0102233	1.14626	0.466	0.2	1
Acbd6	0.0102786	1.52777	0.155	0	1
Ctla2b	0.0103661	1.00732	0.534	0.28	1
Smpd1	0.0104819	1.07008	0.241	0.04	1
Cep110	0.0104842	-1.18842	0.293	0.56	1
Gm4070	0.010489	-0.819527	0.707	0.96	1
Leng1	0.0105115	1.33094	0.138	0	1
Sgk1	0.0106087	1.71797	0.224	0.04	1
Anapc16	0.0106254	1.27769	0.121	0	1
Kpna1	0.01065	1.10051	0.155	0	1
Maoa	0.0106514	-0.273983	0.672	0.76	1
Gstp1	0.0106523	0.526896	0.638	0.36	1
Ppwd1	0.0107374	1.03795	0.155	0	1
Hspa1b	0.010756	1.15665	0.483	0.2	1
Thy1	0.0107639	0.415644	0.966	0.76	1
Mecp2	0.0108198	0.458207	0.259	0.12	1
Cd8a	0.0108861	0.56078	0.897	0.72	1
Sumf2	0.0109623	1.21017	0.672	0.52	1
B4galnt1	0.0109749	0.922672	0.741	0.6	1
Ppp3cc	0.0110417	1.04453	0.379	0.16	1
Arntl	0.0110465	1.13368	0.121	0	1
Rbm38	0.0110719	-1.05345	0.138	0.44	1
Tubb5	0.0111648	0.729649	0.914	0.8	1
Hdgfrp2	0.0112456	1.5625	0.293	0.12	1
Mfng	0.0112708	1.31047	0.379	0.16	1
Psmb8	0.0112761	0.662918	0.931	0.8	1
Polr2e	0.0112973	1.27941	0.397	0.16	1
Cpne8	0.0113205	-0.703736	0.672	0.88	1
Rgs2	0.0113879	1.01888	0.328	0.16	1
Dnajc15	0.0113955	0.938973	0.603	0.32	1
Fgfr1op2	0.0116158	1.27556	0.5	0.28	1
Krit1	0.0116663	0.916	0.207	0.04	1
Sf3b2	0.0116734	0.722192	0.534	0.24	1
Klrc2	0.0116849	0.5913	0.603	0.28	1
Pfkl	0.0117514	1.46014	0.293	0.24	1
Sec14l1	0.0117554	1.17436	0.121	0	1
Sdf4	0.0117908	0.831138	0.69	0.48	1
Dkkl1	0.0118294	1.83739	0.19	0.04	1
Alg6	0.0118465	0.756413	0.138	0	1
Slco4a1	0.0119315	1.58184	0.19	0.04	1
Ccnk	0.0119352	0.722442	0.207	0.04	1
Crip1	0.0121116	0.720278	0.81	0.6	1
Rab10	0.0121252	0.938097	0.155	0.08	1
Bag6	0.0121267	1.0981	0.328	0.08	1
D5Ertd579e	0.0121692	0.655852	0.172	0.08	1
Hadha	0.012275	1.22909	0.328	0.12	1
Ggh	0.0123322	1.55107	0.207	0.04	1
Slc17a5	0.0123579	1.53256	0.259	0.16	1
Atp5k	0.0123906	1.30055	0.379	0.16	1
Sdf2l1	0.0123963	1.43944	0.241	0.12	1
Tmed5	0.0124004	-0.672902	0.517	0.72	1
Hid1	0.0124442	1.02604	0.31	0.08	1
Irf3	0.0124634	1.74275	0.259	0.16	1
Kif15	0.0124807	1.13865	0.155	0.12	1
Synrg	0.0125411	0.605408	0.155	0	1
Csrnp1	0.0126238	0.736859	0.293	0.16	1
Fbxo3	0.0126665	1.48833	0.121	0	1
Apobec3	0.0127344	0.758551	0.724	0.48	1
Hmgcr	0.0127799	0.571904	0.138	0	1
Polr3gl	0.0128688	1.27651	0.448	0.32	1
Hdac8	0.0128858	1.74146	0.121	0.04	1
Hgs	0.0128871	1.56128	0.172	0.04	1
Malsu1	0.0129644	1.6156	0.121	0	1
Mtif2	0.0130146	1.13269	0.345	0.16	1
Myc	0.0130412	-1.67462	0.086	0.4	1
Mtch2	0.0130581	1.5243	0.224	0.04	1
Hspa1a	0.0130619	0.802766	0.672	0.36	1
Emc3	0.0131473	1.32623	0.241	0.04	1
Pyhin1	0.0131964	-0.405139	0.517	0.76	1
Sirt3	0.0132243	1.52852	0.121	0	1
Crtap	0.0132426	1.84653	0.103	0	1
Atg12	0.0132587	1.60629	0.121	0	1
Pik3c3	0.0133144	1.3441	0.121	0.04	1
D2Wsu81e	0.0133283	1.58496	0.155	0.04	1
Gngt2	0.0133443	-2.52838	0	0.24	1
Rsf1	0.0133777	0.407555	0.121	0	1
Tmsb15l	0.0134089	1.56366	0.103	0	1
Slc35c2	0.0134118	1.68991	0.172	0.04	1
Lsm14b	0.0134703	0.53735	0.121	0	1
Selm	0.0134939	1.37136	0.103	0	1
Cdkn2c	0.01352	1.63294	0.103	0	1
Dhx29	0.0135221	0.854261	0.121	0	1
Vkorc1	0.0135483	2.15518	0.103	0	1
Sil1	0.0135887	1.87442	0.103	0	1
Ddx11	0.0135948	1.24181	0.19	0	1
Psmd5	0.0136195	1.99106	0.138	0.08	1
Bcap31	0.0136377	1.29888	0.379	0.24	1
Lrrc14	0.0137115	1.18036	0.103	0	1
Xpo6	0.0137269	1.2982	0.19	0.04	1
Mut	0.0137665	1.31415	0.121	0.04	1
Apbb1	0.013845	1.16372	0.103	0	1
Bag5	0.0139685	1.42393	0.103	0	1
Ppp2ca	0.0140149	1.39045	0.103	0	1
Chaf1b	0.0140386	1.7902	0.103	0	1
Sec23ip	0.0142229	1.1305	0.828	0.8	1
Ssty1	0.014318	0.458439	0.121	0	1
Slc12a6	0.01433	1.30146	0.259	0.08	1
G3bp1	0.0143964	0.877995	0.552	0.28	1
Stx12	0.0144202	1.74718	0.103	0	1
Preb	0.014429	1.06533	0.328	0.12	1
Fpgt	0.0145987	1.06457	0.121	0	1
Tex264	0.0146559	1.56424	0.207	0.04	1
Rer1	0.0147799	0.613455	0.483	0.2	1
Sssca1	0.0150487	1.85375	0.121	0.04	1
Rqcd1	0.015086	0.960103	0.362	0.12	1
Ccdc127	0.0151783	1.11774	0.259	0.16	1
Shisa5	0.0152388	0.405647	1	1	1
9430023L20Rik	0.0154237	1.89788	0.19	0.08	1
Atxn7	0.0154331	0.78287	0.172	0.04	1
Dgat1	0.0154803	-1.44128	0.103	0.36	1
Tgds	0.0154944	1.28628	0.103	0	1
Arid5a	0.0154955	-0.787969	0.345	0.6	1
Gpr89	0.015535	1.2921	0.103	0	1
Ctnnb1	0.0155672	1.39025	0.103	0	1
Tusc3	0.0156224	1.58489	0.103	0	1
Tgtp1	0.0156636	-1.44774	0.241	0.48	1
Adam19	0.0159313	-0.804028	0.552	0.76	1
Supt20	0.0159475	0.901376	0.31	0.08	1
Fam65b	0.0160355	-1.54389	0.293	0.6	1
F730043M19Rik	0.0161025	0.610104	0.155	0.08	1
Gnl3l	0.0162624	0.83493	0.431	0.4	1
D2hgdh	0.0163555	0.989765	0.103	0	1
Ogfod1	0.0163623	0.297662	0.121	0	1
Hpgds	0.0163943	0.870269	0.276	0.08	1
Ddx1	0.0165316	1.64713	0.155	0.04	1
Pdha1	0.0165531	1.44362	0.31	0.12	1
Ubc	0.0167058	0.678765	0.983	0.96	1
Usp37	0.0168018	0.875596	0.224	0.08	1
Rbmx	0.0168276	1.41584	0.19	0.08	1
Smek2	0.0169939	1.315	0.328	0.08	1
Fam213a	0.0170469	1.36654	0.121	0	1
Zfp68	0.0170587	1.14433	0.121	0	1
Pgpep1	0.0171035	0.624721	0.103	0	1
Narf	0.0171347	0.96243	0.121	0.04	1
Zfp518a	0.017136	0.876409	0.121	0	1
Zkscan3	0.0171954	1.03419	0.103	0	1
Tmem59	0.0172061	0.483172	0.69	0.4	1
Ildr1	0.0172999	1.32362	0.241	0.08	1
Pmepa1	0.0173424	-1.39117	0.069	0.32	1
Cast	0.0173801	1.07507	0.362	0.08	1
Rab1b	0.0174174	0.664312	0.569	0.32	1
Ccdc25	0.0174683	1.68328	0.224	0.12	1
Ms4a4b	0.0175674	0.350678	1	0.92	1
Gabpb2	0.0176768	0.731147	0.414	0.24	1
Ccr8	0.0176929	1.65563	0.103	0	1
AB124611	0.0178072	1.51714	0.345	0.2	1
Dynlt1c	0.0179545	0.973556	0.379	0.16	1
Kpna2	0.0179617	1.71356	0.103	0	1
Hectd3	0.0180735	1.04685	0.172	0.04	1
Chchd5	0.0180882	1.229	0.121	0	1
1110008F13Rik	0.0181267	1.39104	0.103	0	1
Actn4	0.0183288	0.723461	0.483	0.24	1
Notch1	0.0184094	-1.29857	0.276	0.44	1
Dnajb13	0.0184649	1.39913	0.103	0	1
Plekhm3	0.0184816	0.544647	0.138	0	1
Slc25a4	0.0184876	0.572047	0.552	0.28	1
Lin7c	0.0184916	0.943598	0.138	0.08	1
Msn	0.0184998	0.568468	0.879	0.68	1
Zfp91	0.01853	0.412247	0.103	0	1
Glcci1	0.0185597	0.662341	0.121	0	1
Ndufaf2	0.0185662	1.88196	0.103	0	1
Terf1	0.0185821	1.48793	0.207	0.04	1
Ptprj	0.0186478	0.786355	0.224	0.04	1
Osbpl3	0.0186765	0.780285	0.379	0.24	1
Abcg1	0.0187395	0.428413	0.707	0.32	1
Ifitm3	0.0189099	1.18506	0.328	0.08	1
Hnrnpr	0.0190559	1.05688	0.345	0.2	1
Pim2	0.0190696	-1.08406	0.138	0.44	1
Zfp512	0.0191157	1.15652	0.172	0.08	1
Nudc	0.0192698	1.55496	0.276	0.12	1
Bcl6	0.0193092	0.791283	0.103	0	1
Rnf170	0.0193278	0.713752	0.138	0	1
Tigit	0.0194087	0.704323	0.569	0.32	1
Gnb2	0.0194318	1.13318	0.259	0.12	1
Cited2	0.0194733	0.736925	0.103	0	1
Cd7	0.0195238	-1.00361	0.052	0.28	1
Hsd17b4	0.0197269	1.43145	0.103	0	1
Rpl31	0.0197633	-0.672799	0.724	0.88	1
Sptlc2	0.0197696	1.01962	0.172	0.08	1
Psmb4	0.0197863	-0.969153	0.259	0.48	1
Eftud1	0.0198199	1.27713	0.103	0	1
1110038F14Rik	0.0198691	1.15597	0.276	0.08	1
Akap10	0.019875	0.693682	0.121	0	1
AW549877	0.0199072	0.483766	0.138	0	1
Sidt1	0.0199456	-0.773058	0.086	0.4	1
Ufsp2	0.0200649	2.17501	0.103	0	1
Kdm4d	0.0200848	0.736632	0.155	0.04	1
Zbtb24	0.0201059	1.27815	0.121	0.04	1
H3f3a	0.0201492	0.449967	0.948	0.84	1
Tspo	0.0201838	0.67999	0.759	0.56	1
Slc39a1	0.0202456	0.58449	0.483	0.2	1
Drg1	0.0202659	0.902949	0.31	0.12	1
Hspe1	0.0202846	0.730318	0.707	0.48	1
Dek	0.0202853	0.717113	0.534	0.28	1
Daxx	0.0202981	-1.11679	0.172	0.48	1
Tbce	0.0203188	1.90796	0.172	0.08	1
Cd86	0.0203427	1.13297	0.224	0.04	1
Pms2	0.0203991	1.06704	0.121	0.04	1
Cyld	0.0204142	-1.37425	0.776	0.84	1
Ccdc50	0.0204352	0.974619	0.259	0.12	1
Myh9	0.0204752	0.553998	1	0.96	1
Ddrgk1	0.020591	0.81513	0.397	0.16	1
Ppox	0.0206423	1.35593	0.103	0.04	1
Dgkq	0.0207245	0.572323	0.103	0	1
Hsp90b1	0.0207664	0.638195	0.586	0.36	1
Traf1	0.0208576	0.779845	0.707	0.44	1
Rpap2	0.0208922	1.49906	0.19	0.04	1
Ormdl1	0.0210268	1.8944	0.259	0.04	1
Mia3	0.0210935	0.796363	0.345	0.44	1
Gm9855	0.0211296	1.79295	0.103	0.08	1
Sephs1	0.0211474	0.835225	0.138	0.04	1
Camk2d	0.0211956	0.558181	0.172	0.04	1
Pggt1b	0.0215793	1.56189	0.172	0.04	1
Carns1	0.0216391	1.16252	0.121	0	1
Epsti1	0.0217375	0.446206	0.862	0.72	1
Snapc2	0.0217531	1.77195	0.103	0	1
Nt5e	0.0218019	-0.675459	0.086	0.4	1
Usp18	0.0218592	-1.98164	0.138	0.32	1
Trpc4ap	0.0218919	1.19266	0.138	0.12	1
Rc3h2	0.0219354	0.530652	0.259	0.08	1
Cog1	0.0219621	0.813733	0.259	0.08	1
Supt4a	0.0219722	1.01839	0.552	0.36	1
Ptpn18	0.0219738	0.466664	0.862	0.64	1
Ngrn	0.0220971	-1.90464	0.052	0.28	1
Iqgap2	0.0222205	0.561397	0.103	0	1
B2m	0.0223027	0.252165	1	1	1
Fen1	0.0223028	1.51312	0.103	0	1
Sorbs1	0.022617	0.855416	0.138	0.04	1
Sptan1	0.0226557	0.916861	0.207	0.08	1
Stat4	0.0227222	0.648644	0.466	0.32	1
Kcnab2	0.0227528	-1.35085	0.276	0.52	1
Stard3nl	0.0228225	1.1907	0.224	0.04	1
Eef1d	0.0229566	0.409517	0.707	0.48	1
Cops2	0.0230258	1.35577	0.19	0.04	1
Rps28	0.0230953	-0.557908	0.966	1	1
Sh3glb2	0.0233268	0.862091	0.362	0.08	1
Sepn1	0.0233678	1.18295	0.103	0	1
Zfp85-rs1	0.0234313	1.83135	0.121	0	1
Exoc3	0.0234423	1.18029	0.155	0.04	1
Parn	0.0234849	1.245	0.19	0.08	1
Gadd45b	0.0234908	1.31212	0.224	0.08	1
Phospho2	0.0235912	1.62853	0.121	0	1
Nt5c2	0.0236865	1.19012	0.103	0	1
Ccdc104	0.0237183	1.72117	0.103	0	1
Ubxn8	0.0237633	1.24291	0.224	0.08	1
Fam63a	0.0239372	1.19709	0.103	0	1
Eea1	0.0240304	0.344054	0.103	0	1
Fahd2a	0.0241451	1.3236	0.19	0.04	1
Cuta	0.0241837	0.712306	0.431	0.2	1
0610031J06Rik	0.0243398	0.943397	0.397	0.16	1
Ndfip1	0.0243936	0.49219	0.862	0.64	1
Xaf1	0.0243999	-1.24078	0.431	0.68	1
Fam129a	0.0244707	1.06953	0.31	0.12	1
9330175E14Rik	0.0245772	0.325081	0.155	0.08	1
Lins	0.0246848	0.65349	0.172	0.12	1
Surf4	0.0246946	0.807577	0.5	0.32	1
Sptssa	0.0248172	1.08558	0.328	0.12	1
Fam207a	0.024819	1.36845	0.276	0.16	1
Rasal3	0.0248606	0.518764	0.862	0.68	1
Gm11648	0.0249179	-1.87614	0.052	0.28	1
Ube2k	0.0249561	0.62507	0.31	0.08	1
Cd8b1	0.025037	0.650268	0.948	0.8	1
Padi2	0.0250841	0.280528	0.776	0.76	1
Bzw2	0.0251388	-1.3656	0.069	0.32	1
Sar1b	0.0252588	1.41919	0.259	0.08	1
Txn1	0.0253213	1.06188	0.621	0.52	1
Aplf	0.0256275	0.293278	0.466	0.4	1
Gzma	0.025764	-2.00064	0.207	0.52	1
Sfn	0.0258559	-1.06023	0.069	0.28	1
Eef1b2	0.0259084	0.381805	0.914	0.76	1
D630039A03Rik	0.0259267	1.48081	0.155	0.04	1
Dnajc1	0.0259287	-0.362317	0.362	0.08	1
Ppp1r11	0.0259448	1.34731	0.224	0.12	1
Gramd1b	0.0260879	0.734114	0.103	0.04	1
Josd2	0.0261984	1.42172	0.172	0.08	1
Kctd18	0.0262193	0.840831	0.121	0	1
Hdac1	0.0262494	0.879029	0.362	0.16	1
Xpr1	0.0263214	0.401826	0.103	0	1
Akr1c13	0.0263486	1.30448	0.103	0	1
Scfd2	0.0263692	0.883845	0.103	0.04	1
Phf12	0.026421	0.910442	0.172	0.08	1
Vapa	0.0264918	1.49293	0.224	0.08	1
Ptpn11	0.0265118	0.2876	0.103	0	1
Itgb7	0.0266893	0.767872	0.655	0.44	1
Phf3	0.0268888	0.804945	0.224	0.08	1
Hp1bp3	0.0269848	0.932313	0.586	0.44	1
Gbp9	0.0270099	-0.613615	0.379	0.76	1
Cops4	0.0272128	1.89893	0.19	0.04	1
Cinp	0.0272389	1.13362	0.121	0	1
Pcnp	0.0272694	1.02429	0.5	0.32	1
Polg2	0.0273107	1.28495	0.207	0.16	1
Stk17b	0.0273373	-0.490841	0.724	0.88	1
Tmem123	0.027386	0.614546	0.362	0.16	1
Stau1	0.0273919	1.45854	0.224	0.16	1
Map4k2	0.0275626	-1.01772	0.241	0.44	1
Agpat3	0.0275698	-1.22194	0.103	0.32	1
Znrf1	0.027619	0.561563	0.121	0.04	1
Dctn4	0.0277812	0.515443	0.379	0.16	1
Fam160b1	0.0278013	0.643586	0.121	0	1
2410018L13Rik	0.0278471	0.513268	0.103	0	1
Zadh2	0.027865	0.948165	0.155	0.08	1
Prkcd	0.0281304	1.2339	0.155	0.12	1
Adnp	0.0281331	0.72826	0.138	0.12	1
Cd37	0.0283009	0.722229	0.741	0.56	1
Fgfr1op	0.0285472	0.39231	0.103	0	1
Baz2a	0.0286758	-0.819476	0.19	0.36	1
Pik3r5	0.0287178	-1.52077	0.293	0.48	1
Rplp2-ps1	0.0288175	0.379605	0.948	0.84	1
Thada	0.0288577	-1.09343	0.052	0.36	1
Acat1	0.0289049	0.896766	0.241	0.04	1
Akt2	0.0289165	0.706242	0.31	0.12	1
Hn1	0.02899	0.540088	0.724	0.48	1
Srsf11	0.0290068	0.629926	0.5	0.2	1
Atp6v1d	0.0290248	1.32416	0.293	0.12	1
Tax1bp1	0.0293591	0.982829	0.345	0.16	1
Mrps33	0.0295152	1.05363	0.276	0.08	1
Cd164	0.0297315	0.872502	0.707	0.48	1
Pdxk	0.0297597	0.843967	0.19	0.12	1
Zc3hav1	0.0298857	-1.02449	0.517	0.72	1
Prkcz	0.0299501	1.02067	0.259	0.08	1
Irak4	0.0300546	1.55717	0.207	0.08	1
Tet3	0.0301095	-1.19804	0.138	0.36	1
Ankrd27	0.0301652	1.0333	0.103	0.04	1
Sc4mol	0.0303624	1.4278	0.103	0	1
Arl16	0.0304026	1.04299	0.362	0.36	1
2210404O09Rik	0.0305641	1.06995	0.224	0.04	1
Ubox5	0.0305672	1.08475	0.103	0	1
Tmx1	0.0305825	1.26351	0.328	0.16	1
Alkbh3	0.0305945	1.37852	0.121	0.04	1
Samd4b	0.0308323	0.773097	0.103	0	1
Smim4	0.0308337	-2.09131	0.052	0.28	1
Idh3g	0.030841	0.822855	0.345	0.12	1
Ext2	0.0310141	1.2776	0.19	0.04	1
Was	0.0311049	0.592794	0.483	0.32	1
Filip1l	0.0311277	1.09535	0.103	0	1
Itsn1	0.0311801	0.699588	0.293	0.28	1
Tnfaip1	0.0312892	0.951551	0.103	0	1
Id2	0.0313206	0.506166	0.931	0.88	1
Map1lc3b	0.0315047	0.50778	0.517	0.24	1
Tpst2	0.0316527	0.543478	0.638	0.32	1
2022-03-07	0.0316548	1.07104	0.19	0.04	1
Gigyf1	0.031805	0.604027	0.241	0.08	1
Gpr174	0.0318613	0.535682	0.103	0.04	1
Gtf2e1	0.0319477	1.06725	0.121	0.04	1
Gm14492	0.0319565	0.577144	0.138	0.04	1
Yipf4	0.0320259	1.31996	0.19	0.08	1
Nek7	0.0320809	-1.48586	0.103	0.24	1
Sft2d1	0.0322669	0.954009	0.5	0.36	1
Rac1	0.0323158	0.658445	0.586	0.32	1
Ubb	0.0326063	0.366469	1	1	1
Dcaf4	0.0326201	1.45332	0.103	0.04	1
Adi1	0.0326364	1.07888	0.414	0.28	1
Stard4	0.0327035	0.754567	0.103	0	1
Zap70	0.0327777	0.823905	0.638	0.44	1
Pdlim5	0.0328022	0.851726	0.103	0.08	1
Rps15a-ps4	0.0328486	0.318736	0.983	0.92	1
Tubgcp5	0.0329158	1.15302	0.138	0.08	1
Prpf4b	0.0329943	0.825273	0.362	0.12	1
Zwint	0.0330021	0.948922	0.172	0.04	1
Nup188	0.0330102	0.597949	0.138	0.08	1
Arhgap12	0.0330104	0.737547	0.103	0.04	1
Rabac1	0.033063	0.512566	0.638	0.4	1
Pqbp1	0.0330651	-1.14832	0.086	0.32	1
Oaz1	0.0332867	0.492485	0.931	0.88	1
Wdr1	0.0333451	0.381218	0.655	0.48	1
Rac2	0.0334921	0.422411	0.983	0.96	1
Prkd2	0.0335141	-1.06511	0.207	0.48	1
Zhx1	0.0335815	1.34444	0.155	0.04	1
Nup133	0.0336144	0.378928	0.31	0.2	1
Wdr81	0.0336944	0.645493	0.241	0.04	1
2022-09-09	0.0337028	0.78568	0.793	0.64	1
Spin1	0.0337718	-1.22896	0.086	0.28	1
Mrpl22	0.033803	1.25557	0.19	0.04	1
Bbc3	0.0339415	0.466506	0.103	0	1
Dclre1b	0.0340079	1.14776	0.155	0.08	1
Calu	0.0340118	1.31225	0.121	0.04	1
Nudcd1	0.0340166	1.31986	0.138	0.04	1
Slc16a1	0.0340413	0.585744	0.121	0.04	1
Nop58	0.0341024	-1.23074	0.103	0.32	1
Dock5	0.0342227	0.356311	0.155	0	1
Notch2	0.0342254	0.482643	0.672	0.32	1
Mospd1	0.034276	1.65514	0.121	0.04	1
Il1rap	0.0343801	0.546217	0.121	0.04	1
Adipor1	0.0343897	1.66783	0.345	0.2	1
Fam210b	0.0344592	0.916997	0.103	0.04	1
A330069E16Rik	0.0346044	-1.2209	0.431	0.76	1
Rint1	0.0347342	1.12883	0.19	0.12	1
Scly	0.0347609	-1.04697	0.138	0.36	1
Dpysl2	0.0348011	1.03766	0.5	0.28	1
Mob2	0.0348441	0.923156	0.397	0.2	1
Stra13	0.0349559	1.5143	0.155	0.04	1
Itpr1	0.0351687	0.478416	0.328	0.08	1
Las1l	0.0353922	1.34424	0.121	0.04	1
Ddx19b	0.0354415	0.759534	0.121	0.04	1
Gng2	0.0355869	0.389905	0.569	0.28	1
Tpd52	0.0356575	1.28085	0.121	0	1
Wwp1	0.0358841	0.66025	0.138	0	1
Lias	0.0360152	1.18125	0.207	0.04	1
Rftn1	0.0360333	0.954935	0.241	0.04	1
Nme3	0.0361241	1.77693	0.138	0.04	1
Reep3	0.0361248	-0.369329	0.483	0.64	1
BC005624	0.0361577	1.26283	0.172	0.04	1
Lphn1	0.0361689	-0.339469	0.017	0.24	1
Cox7c	0.0362226	0.558267	0.793	0.6	1
Akap13	0.0363786	-0.34524	0.69	0.92	1
Dda1	0.0363851	0.75674	0.345	0.16	1
Tnfrsf14	0.0364434	0.966631	0.138	0.08	1
Nob1	0.0364865	-2.06102	0.017	0.2	1
Tgfbr1	0.0365388	0.410441	0.103	0	1
Ifit2	0.0366349	1.29063	0.138	0.04	1
Wbp2	0.0366376	0.597433	0.362	0.2	1
Uck1	0.0366908	1.25065	0.19	0.16	1
Pex14	0.0366989	-1.20785	0.103	0.28	1
Ly6g5b	0.0367464	0.928182	0.224	0.04	1
Bpgm	0.0367466	0.974182	0.103	0	1
Pank2	0.0368039	0.391025	0.103	0.08	1
Plp2	0.0368666	1.06889	0.466	0.24	1
Rps6ka1	0.0369022	1.11596	0.397	0.2	1
Gata3	0.0370599	0.706335	0.397	0.12	1
Tmem201	0.037066	0.503249	0.121	0	1
Spg21	0.0371728	0.903289	0.207	0.04	1
Trim36	0.0375623	0.455005	0.448	0.32	1
Etnk1	0.0380449	0.698071	0.103	0.04	1
Cpsf1	0.0381023	0.843192	0.259	0.04	1
Zfp956	0.0382325	0.695816	0.103	0	1
Triobp	0.0383527	1.44182	0.103	0.04	1
Cnep1r1	0.0383574	1.26288	0.103	0	1
Tmem258	0.0383895	-0.849528	0.276	0.52	1
Gnpat	0.0384856	1.05267	0.207	0.04	1
Tulp4	0.0385136	0.657765	0.172	0.04	1
Wdr95	0.0386019	0.917894	0.328	0.16	1
Mark3	0.0387339	-1.10981	0.103	0.32	1
Ube2w	0.0388919	1.38778	0.138	0.04	1
Ddx5	0.0389434	0.380979	0.983	1	1
Bcl3	0.038974	-1.88324	0.017	0.24	1
Fbl	0.0389814	-1.0895	0.086	0.36	1
Ak2	0.0390037	-0.993355	0.103	0.36	1
Hspa8	0.0391469	0.270087	1	0.96	1
Arf1	0.0392053	0.429518	0.69	0.48	1
Ndufa2	0.039235	-0.672209	0.379	0.6	1
Gm17644	0.0394087	0.427003	0.931	0.84	1
Tnfsf14	0.039469	1.46774	0.172	0.04	1
Cdadc1	0.0397823	1.56862	0.121	0.08	1
Fkbp3	0.0398027	0.761091	0.638	0.36	1
Alad	0.0398393	0.82707	0.121	0.04	1
Sema4b	0.0398713	-0.803941	0.276	0.6	1
Safb2	0.0400437	0.897479	0.241	0.12	1
Mcoln2	0.0402054	1.11206	0.121	0	1
Dnmt1	0.0402143	1.01821	0.345	0.12	1
Mical2	0.0402371	0.520875	0.103	0	1
Ppp2r2a	0.040372	0.936279	0.259	0.12	1
Limk1	0.0404625	0.796134	0.138	0.04	1
Rap1b	0.0404978	-1.07575	0.259	0.44	1
Ppp2r2c	0.0405165	1.1635	0.103	0	1
Psip1	0.040638	0.55338	0.121	0	1
Ccr5	0.0407033	0.615415	0.414	0.16	1
Suco	0.0408341	0.756205	0.414	0.24	1
Imp3	0.0408776	1.0693	0.276	0.16	1
Fkbp15	0.0409731	-0.664767	0.172	0.44	1
Utp15	0.0411219	1.20799	0.172	0.04	1
Dusp2	0.0414836	1.07689	0.5	0.28	1
Mbd1	0.0416796	1.02377	0.138	0.08	1
Sbno2	0.0416828	-1.29804	0.241	0.36	1
Cox6b1	0.0416988	0.8357	0.569	0.36	1
Cd3d	0.0418444	0.357389	0.983	0.84	1
Sh2d3c	0.042008	0.795606	0.483	0.36	1
Emp3	0.0420693	0.46742	0.534	0.28	1
Ifitm2	0.0421211	0.594975	0.345	0.12	1
Ubash3a	0.0421506	1.09625	0.534	0.4	1
Klf2	0.0423066	-2.14606	0.052	0.24	1
Gm14295	0.0423846	1.26401	0.259	0.12	1
Sumo1	0.0425568	0.663326	0.466	0.24	1
Gm8369	0.0426457	-0.7899	0.241	0.48	1
Igbp1	0.042766	1.1841	0.362	0.2	1
Sufu	0.0427849	0.699815	0.103	0	1
Sec24a	0.042899	-0.784838	0.172	0.48	1
9930111J21Rik2	0.042904	-0.896271	0.086	0.32	1
Axl	0.0429195	0.666605	0.138	0.04	1
Cd52	0.0429424	0.36325	0.983	0.88	1
Ddb2	0.043145	0.819066	0.31	0.12	1
Exosc7	0.0432238	1.31821	0.19	0.04	1
Papd5	0.0433312	0.332882	0.103	0	1
Usp16	0.0434137	0.931397	0.276	0.08	1
Camk1d	0.0434356	0.652671	0.19	0.12	1
Gapvd1	0.0434883	0.711992	0.241	0.04	1
Zfp280c	0.0435972	0.632903	0.103	0	1
Tubb4b	0.0436239	1.17605	0.259	0.08	1
Gosr2	0.0438994	0.61309	0.293	0.08	1
Scarb2	0.0439278	1.46434	0.138	0.04	1
Cpsf3l	0.0440347	0.485017	0.293	0.16	1
Sae1	0.0440889	1.01614	0.31	0.12	1
Rassf5	0.0441881	0.737939	0.672	0.44	1
Mrpl27	0.0442252	1.32952	0.414	0.2	1
A230072C01Rik	0.044302	-0.270121	0.638	0.8	1
Ppa1	0.0444681	-2.46634	0.017	0.2	1
Klf3	0.0445286	-1.49528	0	0.16	1
Ppp2r1b	0.0445813	1.1046	0.19	0.08	1
Trp53i11	0.0445926	0.688106	0.328	0.12	1
Zyg11b	0.0447548	0.722833	0.672	0.6	1
Tefm	0.0447691	-2.20751	0	0.16	1
Aasdhppt	0.0447761	1.1048	0.241	0.04	1
Ccdc28b	0.0450124	-1.91186	0	0.16	1
2210039B01Rik	0.045074	0.304454	0.828	0.64	1
Rnpep	0.0451531	0.750542	0.276	0.16	1
Mrpl40	0.045196	1.01437	0.397	0.2	1
Ctdsp2	0.0454018	0.742942	0.121	0.08	1
Gramd4	0.0454375	-0.529043	0.017	0.2	1
Rps14	0.0455605	0.258778	0.983	0.84	1
Pip5k1c	0.0456281	0.792111	0.138	0.04	1
Taf10	0.0456294	-2.00163	0	0.16	1
Rhobtb2	0.0457766	0.465024	0.103	0	1
Elavl1	0.046045	0.906831	0.31	0.24	1
Hvcn1	0.0462139	1.51785	0.155	0.08	1
Baiap3	0.0462971	-0.85989	0.103	0.32	1
Tmed10	0.0463121	0.437306	0.5	0.28	1
Sin3a	0.0464581	0.701761	0.172	0.08	1
Zfp831	0.0467278	0.486898	0.138	0.12	1
BC027231	0.0467974	-0.32839	0.276	0.48	1
Mfsd8	0.0470034	1.17717	0.103	0	1
Coq2	0.0471526	-1.55174	0.034	0.2	1
1810011H11Rik	0.0472206	1.37532	0.172	0.08	1
Hcst	0.04726	0.509306	0.793	0.56	1
Ccdc32	0.0475129	1.12604	0.103	0.04	1
S1pr2	0.0475153	-1.71335	0	0.16	1
Fastk	0.0475915	-1.39056	0.103	0.32	1
Mx2	0.0476614	-1.72214	0.034	0.2	1
Gpr68	0.0478495	0.823873	0.483	0.32	1
Pdrg1	0.0482312	0.551168	0.276	0.08	1
Ndufab1	0.0487065	0.712863	0.414	0.24	1
Abca7	0.0489477	0.798659	0.259	0.12	1
Ndufs8	0.0490247	0.843178	0.31	0.16	1
Impact	0.0490396	0.90303	0.19	0.04	1
Camk4	0.0490477	0.604422	0.638	0.44	1
Eid1	0.0491546	0.765372	0.103	0	1
Rhot1	0.0491997	1.33092	0.155	0.04	1
Dok2	0.0492681	0.701282	0.517	0.28	1
Phf6	0.0492849	0.739081	0.155	0.08	1
Chkb	0.0493461	-1.15887	0.138	0.32	1
Cd200r1	0.0493985	1.26819	0.103	0	1
Sbno1	0.0495047	0.813845	0.345	0.24	1
Mcts1	0.0495355	0.743644	0.259	0.08	1
Atp6v1e1	0.0495491	1.37808	0.293	0.16	1
Ikbkg	0.0496273	0.468987	0.293	0.08	1
Nlrc3	0.049821	-1.53651	0.293	0.4	1
Ncoa6	0.0498886	0.500732	0.293	0.08	1
Cox6c	0.0499085	0.360147	0.655	0.4	1
Nr4a2	0.0499282	0.536495	0.431	0.28	1
Nsd1	0.0500206	0.53065	0.552	0.28	1
Cyfip1	0.0500528	0.733552	0.121	0.12	1
Fam173a	0.0501266	0.684681	0.397	0.16	1
Riok3	0.0503731	0.814661	0.793	0.64	1
Ap2b1	0.0505586	0.634113	0.259	0.08	1
Plekhg3	0.0506085	0.4197	0.121	0.04	1
Scap	0.0507372	0.922047	0.207	0.04	1
Wdr11	0.0507594	0.485879	0.103	0	1
Gosr1	0.050777	0.891591	0.224	0.08	1
Psmb9	0.0508001	0.631541	0.672	0.48	1
Cirbp	0.0510027	0.368941	0.552	0.28	1
2700038G22Rik	0.0512079	0.691463	0.207	0.04	1
Myo18a	0.0512106	0.779762	0.103	0.04	1
Nif3l1	0.0512108	1.40715	0.172	0.08	1
Dmtf1	0.0512206	-1.02248	0.19	0.4	1
Ccdc111	0.0513433	0.885743	0.121	0.04	1
Mprip	0.051559	0.441632	0.293	0.36	1
Rpp21	0.0516754	-1.67185	0.103	0.28	1
Qdpr	0.0517051	1.19338	0.172	0.04	1
Lnpep	0.051836	0.726186	0.483	0.36	1
Mknk1	0.0519732	1.21383	0.172	0.04	1
Tomm7	0.0519941	0.743183	0.483	0.36	1
1810058I24Rik	0.0520717	0.699617	0.379	0.16	1
Impa2	0.0521646	0.969089	0.207	0.04	1
Gnal	0.0523513	-1.10649	0.207	0.28	1
Smu1	0.0524595	0.951847	0.328	0.24	1
Larp4b	0.0525247	0.752678	0.207	0.08	1
Rnf139	0.0529554	0.986662	0.121	0.12	1
Dync1li1	0.0531447	0.826845	0.448	0.2	1
Rnf13	0.0531595	1.12816	0.31	0.12	1
Rps3	0.0532553	0.268761	1	0.88	1
Zfp53	0.0532998	-2.33855	0.121	0.24	1
H2-Q4	0.0533653	0.360324	0.966	0.92	1
Fkbp1a	0.0534248	0.534358	0.552	0.28	1
Pde4a	0.053499	0.527194	0.103	0	1
AI987944	0.0536486	1.07388	0.172	0.04	1
Scaf4	0.0537693	0.651765	0.138	0.04	1
1110008P14Rik	0.0537797	0.771055	0.448	0.24	1
Tnpo1	0.0538068	0.701616	0.121	0.08	1
Fam136a	0.0538288	-2.14774	0.017	0.16	1
BC147527	0.05385	1.08672	0.172	0.04	1
Casp8	0.0539252	-0.480653	0.259	0.48	1
H2-Aa	0.0540566	-1.84814	0.017	0.16	1
Cox7a2l	0.0541029	0.516396	0.897	0.76	1
U2af2	0.0542671	0.504589	0.534	0.32	1
Ddx3y	0.0543288	0.966341	0.241	0.2	1
Rexo4	0.0544976	1.26838	0.224	0.12	1
Utp18	0.0546081	0.906628	0.103	0.04	1
Dnajc10	0.0546797	1.14548	0.155	0.04	1
Taf1d	0.0547673	-0.57045	0.345	0.6	1
Prpf18	0.0549282	0.93856	0.362	0.2	1
Tmed3	0.0549708	0.497948	0.328	0.16	1
Smap2	0.0550098	0.585944	0.483	0.28	1
Pkm	0.0551258	0.710103	0.724	0.68	1
Pwwp2a	0.055127	0.513556	0.276	0.08	1
Dock10	0.0551283	-0.431476	0.379	0.64	1
Ptp4a3	0.0551582	0.667628	0.534	0.36	1
Snhg6	0.0553444	-1.22529	0.121	0.32	1
Smchd1	0.0553454	-1.394	0.103	0.32	1
Fam214a	0.0554211	0.868974	0.155	0.04	1
Sqstm1	0.0554461	0.583661	0.741	0.48	1
Abtb2	0.0554856	-1.57508	0.052	0.2	1
Alas1	0.0555588	1.33019	0.138	0.04	1
Ints6	0.0555748	0.401497	0.138	0.04	1
Lamp2	0.056072	1.21506	0.276	0.08	1
Emc8	0.0562487	0.748689	0.207	0.12	1
Nkiras1	0.0563438	-1.05656	0.345	0.36	1
Ppp6c	0.0564845	0.644728	0.259	0.08	1
Itga4	0.0566195	-0.806307	0.724	0.76	1
Il16	0.0566431	0.473323	0.517	0.28	1
Adcy7	0.0567542	0.637125	0.655	0.48	1
Zfp280d	0.0568356	0.618089	0.103	0	1
Bcl2l11	0.0569074	-1.2923	0.017	0.2	1
Btbd10	0.056909	1.42747	0.19	0.04	1
Samd3	0.0569319	1.72477	0.103	0.04	1
Arhgdib	0.0570467	0.529429	0.931	0.76	1
Kpna4	0.0570564	0.916603	0.155	0.12	1
Bptf	0.0570892	-0.521929	0.207	0.4	1
Rad9a	0.0570926	1.50674	0.172	0.04	1
Serpinb6b	0.0571366	-1.51918	0.103	0.28	1
Ppm1m	0.0573987	-0.75361	0.069	0.28	1
Zcchc8	0.0575337	0.639333	0.328	0.12	1
Cep85	0.0576261	0.917868	0.138	0.12	1
H2afx	0.0576386	1.33554	0.224	0.12	1
Gimap1	0.0580865	0.557976	0.828	0.56	1
Dpp4	0.0581324	0.465223	0.345	0.12	1
Ankrd13c	0.0582536	0.621076	0.103	0.04	1
Rab11b	0.0584019	0.426151	0.552	0.32	1
Hexb	0.0584411	1.37685	0.241	0.16	1
Entpd1	0.0584448	0.544868	0.328	0.12	1
Hivep1	0.0585433	-0.844588	0.069	0.24	1
Eed	0.058774	1.46969	0.121	0.04	1
Gm14827	0.0590693	-0.261586	0.069	0.24	1
Pde7a	0.0592082	1.01715	0.224	0.12	1
Dusp6	0.0592938	0.96675	0.345	0.2	1
Rpain	0.059553	-1.50976	0.017	0.2	1
Hsp90aa1	0.0597906	0.364451	0.741	0.56	1
Ahdc1	0.0598379	-1.22854	0.103	0.28	1
Fyn	0.0599729	-1.41029	0.103	0.32	1
Aco2	0.0599808	0.749385	0.276	0.08	1
St3gal3	0.0600156	0.695928	0.103	0	1
Rab19	0.0600416	0.669669	0.31	0.16	1
Zfand2b	0.0600921	1.18226	0.172	0.04	1
Gm14308	0.0601815	0.541412	0.121	0.04	1
Ndrg3	0.0602854	0.87235	0.276	0.12	1
Tnfaip8l2	0.0603743	0.994921	0.172	0.04	1
H2-Q8	0.0604378	0.451811	0.672	0.44	1
Odc1	0.0604625	0.923999	0.276	0.04	1
Nbeal1	0.0605572	0.256458	0.121	0	1
F2r	0.0608535	0.904633	0.414	0.32	1
Hmgn1	0.0609219	-1.67306	0.034	0.2	1
Csnk1g1	0.0609467	-0.906263	0.155	0.32	1
Plcxd2	0.0609673	-0.872207	0.259	0.4	1
Oas1a	0.0610022	-0.68487	0.172	0.44	1
Eif3a	0.0613502	-0.485397	0.379	0.56	1
Helz2	0.0614519	-1.01729	0.431	0.52	1
Ndufa1	0.0615931	0.864679	0.431	0.24	1
Acly	0.0617695	0.50738	0.397	0.2	1
Gltscr2	0.0618714	0.452199	0.948	0.84	1
Ict1	0.0619871	0.661236	0.397	0.24	1
Hilpda	0.0620328	1.21757	0.172	0.04	1
Smc4	0.0620522	0.358472	0.534	0.24	1
Oxct1	0.0620954	1.03448	0.224	0.08	1
Anxa5	0.062452	0.898935	0.397	0.2	1
Opa3	0.0629494	0.604156	0.172	0.08	1
Lamp1	0.0629917	-1.60381	0.034	0.16	1
D17Wsu104e	0.0630423	1.1394	0.276	0.12	1
Elovl1	0.0632106	0.777188	0.241	0.08	1
Gpr56	0.0633866	0.933482	0.19	0.08	1
Fbrs	0.0634294	0.678337	0.138	0.04	1
Xpa	0.0635619	0.537712	0.207	0.04	1
2010111I01Rik	0.0635815	0.470576	0.466	0.36	1
Sh3bp1	0.0637073	0.809834	0.466	0.28	1
Topbp1	0.0637119	0.584842	0.155	0.08	1
Ankrd54	0.0637545	1.41679	0.224	0.08	1
Ntan1	0.0639855	0.498247	0.552	0.28	1
Itgb1	0.0640236	0.766977	0.414	0.2	1
Casp1	0.0640633	-1.27162	0.069	0.28	1
Psen1	0.0641824	1.19787	0.207	0.08	1
Man1a	0.0642549	0.850789	0.121	0.08	1
Tmco3	0.0646226	-0.494364	0.621	0.76	1
Ruvbl2	0.0647108	1.32388	0.172	0.08	1
Nrp1	0.0648092	0.99294	0.276	0.16	1
Asns	0.0649025	-2.13637	0	0.16	1
Tmem242	0.0649855	1.18617	0.19	0.04	1
Prss35	0.0649924	-0.250008	0.276	0.44	1
Got1	0.0652173	1.0825	0.224	0.08	1
Usp19	0.0652222	-0.674443	0.103	0.28	1
Gbp6	0.0652359	-0.775547	0.466	0.72	1
Stat6	0.0653792	0.710566	0.448	0.2	1
Ap1g1	0.0661612	0.494723	0.121	0.04	1
Gtpbp3	0.0662337	0.818046	0.121	0.12	1
Itgb2	0.066288	0.367996	0.81	0.56	1
Fundc2	0.0664773	0.970427	0.293	0.2	1
Vmn1r58	0.0664799	-0.300863	0.966	1	1
Zfp148	0.0664872	0.584969	0.19	0.12	1
Clic1	0.0665055	0.42531	0.931	0.8	1
Ndufs2	0.0666175	0.491804	0.259	0.08	1
Dpy30	0.0666307	1.21442	0.259	0.12	1
Fam192a	0.0668689	1.29792	0.172	0.12	1
Rnf14	0.0669852	0.481727	0.224	0.04	1
Aplp2	0.0670162	1.27345	0.138	0.08	1
Tubgcp6	0.0673411	0.397804	0.103	0	1
Cry1	0.0676064	-1.15948	0.034	0.2	1
Zfml	0.0676911	0.876553	0.19	0.08	1
Tbc1d22a	0.0678042	0.738245	0.224	0.04	1
Gm12250	0.0680022	-0.431262	0.138	0.32	1
Dennd1b	0.0683929	0.532081	0.172	0.12	1
Cxcr3	0.0686761	0.65592	0.552	0.32	1
Acaca	0.0687183	0.558188	0.138	0.08	1
Gtf2b	0.0695982	1.1265	0.224	0.08	1
Dcps	0.0696763	0.868324	0.172	0.04	1
Ube2a	0.0698855	-1.2093	0.172	0.32	1
Ms4a6b	0.070169	0.435143	0.914	0.8	1
Tmem66	0.0702379	0.304926	0.862	0.68	1
Mcm3ap	0.0703767	0.679884	0.259	0.16	1
Med23	0.070736	0.616745	0.138	0.08	1
Psmb6	0.0707398	0.796765	0.483	0.32	1
Sh3bgrl	0.0707546	0.653316	0.552	0.36	1
Lgals1	0.0708564	0.706712	0.828	0.68	1
Tor1a	0.0709275	0.953416	0.293	0.16	1
Plekhg2	0.07118	-1.09904	0.052	0.24	1
Zfp260	0.0713839	0.794492	0.293	0.08	1
Rab11fip4	0.0714575	0.608043	0.103	0.08	1
Sec23b	0.0715623	1.21672	0.172	0.04	1
Hnrnpa0	0.0718093	0.660486	0.207	0.12	1
Pttg1	0.0718551	0.595011	0.517	0.28	1
Calm3	0.0719513	0.617972	0.397	0.16	1
Itgax	0.0720891	1.12855	0.155	0.04	1
Gm8979	0.0721985	-0.7863	0.207	0.4	1
Usp7	0.0722575	-0.765806	0.052	0.16	1
Suv420h2	0.0723435	-1.37266	0.034	0.16	1
Diap1	0.0723456	0.608753	0.19	0.08	1
Casp3	0.0724279	-1.04426	0.121	0.36	1
Snrpg	0.0725016	-0.571015	0.5	0.68	1
S100a6	0.0727824	0.45299	0.897	0.8	1
4931406P16Rik	0.0731482	0.599044	0.121	0.04	1
Dhx58	0.0731823	-0.887854	0.172	0.36	1
Flcn	0.0731963	0.664059	0.259	0.24	1
Kdm4a	0.0732132	-0.506324	0.017	0.2	1
Samhd1	0.0734095	-0.285926	0.414	0.76	1
Bsg	0.073512	0.645259	0.5	0.24	1
Mapk6	0.0735671	0.75279	0.138	0.04	1
Igflr1	0.0737447	1.21689	0.31	0.24	1
Ppp1r7	0.0737549	-1.20494	0.086	0.36	1
Suds3	0.0740926	1.09034	0.121	0.08	1
Dazap2	0.074142	0.568423	0.672	0.6	1
Asl	0.0741688	1.46155	0.138	0.04	1
Chmp2a	0.0741956	0.651854	0.466	0.2	1
Med1	0.0743093	0.705216	0.259	0.08	1
Tnfrsf18	0.0743487	0.621269	0.414	0.24	1
Pex19	0.0744207	1.20591	0.224	0.08	1
Mogs	0.0746311	0.901434	0.103	0.04	1
Mrpl33	0.0748868	-0.704458	0.31	0.52	1
Mt1	0.0751675	1.19031	0.276	0.16	1
Ccdc22	0.0752704	1.40025	0.121	0.04	1
Rbm33	0.0753335	-0.907387	0.207	0.4	1
Ripk3	0.0754456	-1.16422	0.034	0.24	1
Skiv2l	0.0755474	-0.709208	0.138	0.36	1
Timm44	0.0757228	-0.98995	0.121	0.28	1
Nme7	0.0757234	1.06275	0.379	0.28	1
Evl	0.0759489	-1.01837	0.448	0.48	1
2022-09-07	0.0759653	0.42455	0.414	0.2	1
Grn	0.076195	0.920999	0.207	0.08	1
Ctsb	0.0762589	0.502954	0.638	0.48	1
Anxa11	0.0762771	0.495793	0.379	0.28	1
Ablim1	0.0763454	-0.482106	0.707	0.92	1
Med18	0.07658	1.26755	0.103	0.12	1
Jmjd4	0.0766569	-0.841988	0.207	0.4	1
Ogfr	0.0766875	0.50137	0.448	0.24	1
4930511M06Rik	0.0767064	-0.306616	1	1	1
Ubtf	0.0767101	0.729713	0.259	0.12	1
Hmox2	0.0769818	0.901654	0.293	0.2	1
Bnip3l	0.0770164	0.57014	0.483	0.32	1
Manbal	0.0770631	0.742772	0.224	0.08	1
Etohd2	0.0772158	1.34487	0.103	0.04	1
Rltpr	0.0772577	-1.04267	0.017	0.16	1
Ptcd2	0.0773715	1.52597	0.138	0.08	1
Setdb2	0.0775183	1.30312	0.138	0.08	1
2610020H08Rik	0.0775398	-0.569754	0.069	0.28	1
Ankhd1	0.0777569	0.774761	0.172	0.04	1
Zfr	0.0778707	0.960459	0.207	0.16	1
Tomm22	0.0780042	0.652835	0.5	0.28	1
Snrpa	0.0781738	1.18117	0.259	0.12	1
Srpr	0.0783422	0.853103	0.345	0.12	1
Nosip	0.0784413	0.548408	0.431	0.28	1
Amica1	0.0786591	0.35855	0.707	0.52	1
Polr3a	0.0788236	1.07138	0.121	0.04	1
Car2	0.0788711	-1.37807	0.069	0.2	1
Samd11	0.0790779	0.345383	0.207	0.16	1
Lfng	0.0792863	-0.585344	0.431	0.6	1
Fth1	0.0794385	0.276452	0.966	0.88	1
Fadd	0.0794671	0.467962	0.259	0.12	1
Wdr37	0.0796753	0.49715	0.121	0.04	1
Amd1	0.0799291	0.524826	0.103	0.04	1
Csde1	0.0801554	0.444541	0.655	0.48	1
Akirin1	0.0802728	0.516346	0.345	0.16	1
Slc43a2	0.0802844	0.325961	0.155	0.04	1
Seh1l	0.0803099	0.831086	0.155	0.04	1
Bcl7b	0.080453	0.883604	0.259	0.08	1
Vps4a	0.0805093	0.902022	0.241	0.08	1
Clptm1l	0.080683	0.966281	0.155	0.08	1
Gem	0.0810366	-0.880377	0.276	0.52	1
Uqcr10	0.0811818	-0.649459	0.19	0.4	1
Dnase2a	0.0815061	0.801403	0.241	0.28	1
Hat1	0.0816845	1.52952	0.103	0.04	1
St3gal6	0.0817647	0.359284	0.293	0.08	1
Tnfrsf26	0.0822568	-1.78872	0.052	0.16	1
Snrpd3	0.0823036	-0.704761	0.224	0.48	1
Prps1l3	0.0824466	0.608786	0.19	0.04	1
Tmc6	0.082838	0.831264	0.276	0.12	1
Bcl11b	0.0828528	0.694683	0.431	0.24	1
Trim12c	0.083052	1.01192	0.328	0.32	1
Ets1	0.0832974	-0.557857	0.776	0.92	1
Zdhhc15	0.0833143	0.840962	0.155	0.04	1
Gm20362	0.0834161	-0.269744	0.569	0.68	1
Srp19	0.0834395	-0.598083	0.328	0.52	1
Rhox8	0.0834709	-0.879349	0.241	0.36	1
Lpxn	0.0834888	-0.557324	0.397	0.6	1
Armcx5	0.0835711	-1.27485	0	0.12	1
Dbndd2	0.0836656	-0.851296	0	0.12	1
Btg1	0.0839844	0.251122	0.966	0.88	1
Ppp5c	0.0840303	0.879181	0.276	0.16	1
Fndc9	0.0840507	0.807172	0.121	0.08	1
Txn2	0.0841177	0.755083	0.431	0.32	1
Clk2	0.084141	-0.638441	0.034	0.2	1
Cd97	0.084693	0.621406	0.483	0.28	1
Oasl1	0.0847996	-1.95037	0	0.12	1
Sap18	0.0851117	-0.825124	0.466	0.72	1
Zfp958	0.0851389	0.759399	0.259	0.2	1
Mrps10	0.0851548	-1.93856	0	0.12	1
Rab3a	0.0853017	-1.23668	0	0.12	1
1700086O06Rik	0.08566	-1.50014	0	0.12	1
Krr1	0.0856916	0.662361	0.586	0.4	1
Gm9199	0.0857326	-0.679715	0.086	0.24	1
Oxsr1	0.0858553	0.710901	0.155	0.04	1
Hps3	0.0858569	0.708324	0.362	0.12	1
Plekhf1	0.0860859	0.862728	0.172	0.04	1
Sec61b	0.0861079	0.498307	0.431	0.28	1
Zfp322a	0.086328	0.62839	0.172	0.12	1
Il2ra	0.0863754	0.510927	0.259	0.12	1
Zmym2	0.0865081	-0.772078	0.103	0.24	1
Ncapd2	0.0866716	-1.18974	0.052	0.16	1
Epb4.1	0.0867736	0.420139	0.328	0.16	1
Copg1	0.0869286	0.953863	0.207	0.08	1
Dram2	0.0869342	-1.72638	0.017	0.16	1
Gnpnat1	0.0871004	-1.18018	0.052	0.2	1
Arhgap9	0.0871488	0.301674	0.638	0.48	1
Zfp687	0.0872201	-0.815198	0.103	0.24	1
Mettl23	0.0873438	0.54275	0.603	0.4	1
Sp110	0.0873725	-0.367164	0.552	0.68	1
Ifi204	0.0874213	1.14124	0.103	0.08	1
Klhdc1	0.0874388	0.728797	0.103	0	1
Vamp1	0.0877011	-1.80628	0.017	0.16	1
Qrich1	0.0878639	-0.999871	0.19	0.36	1
Zfp287	0.08788	0.596622	0.121	0.08	1
Tgoln1	0.0883175	0.819795	0.414	0.24	1
Pik3cg	0.0883392	-0.824556	0.138	0.28	1
Cd55	0.0883659	0.911717	0.103	0.04	1
Prpsap1	0.0883741	0.662227	0.328	0.24	1
Cdc27	0.0884195	-1.2249	0.034	0.16	1
Wdr55	0.0885231	1.16759	0.155	0.04	1
Hddc2	0.088566	1.30592	0.155	0.04	1
Tap1	0.0886014	0.356258	0.69	0.52	1
Cisd3	0.0886376	-1.81426	0.034	0.16	1
Soat2	0.0887206	0.774243	0.828	0.72	1
Aff4	0.0887774	0.475121	0.138	0.08	1
Ppard	0.0888169	-0.542159	0.017	0.12	1
Ptpn7	0.0888922	-0.879511	0.569	0.56	1
Prdx1	0.0891048	0.461352	0.672	0.48	1
Commd1	0.089109	0.580177	0.172	0.04	1
Vps37b	0.0891182	-1.34143	0.172	0.44	1
Coq10b	0.0891311	-2.04084	0.017	0.12	1
Zfp382	0.0891593	-1.76838	0.017	0.12	1
Ap1s1	0.089327	0.744375	0.224	0.08	1
Foxj3	0.0894454	0.358899	0.241	0.08	1
Ndufa11	0.0894924	0.70517	0.259	0.16	1
Ndufaf4	0.0898399	0.53201	0.121	0.04	1
Psma7	0.0901294	0.267422	0.586	0.36	1
Dnajc2	0.0902892	1.06763	0.31	0.16	1
Gpx8	0.0904433	-1.94734	0	0.12	1
Bop1	0.0905456	-0.859386	0.121	0.28	1
Smyd4	0.0905656	-1.52116	0.138	0.24	1
Psap	0.0905709	0.69422	0.276	0.24	1
Abl2	0.0906501	0.569233	0.155	0.08	1
Taf1	0.0906899	0.589412	0.259	0.24	1
Dscr3	0.0907431	1.09191	0.138	0.04	1
Mospd3	0.0907883	1.39383	0.121	0.04	1
3110001I22Rik	0.0908075	-1.86929	0	0.12	1
Ddx18	0.0909055	1.11984	0.172	0.04	1
Fam134c	0.0909565	1.07972	0.155	0.08	1
Tra2b	0.0913346	0.675148	0.724	0.56	1
Ccdc64	0.0914991	-0.81185	0	0.16	1
Bod1l	0.0918835	0.376401	0.224	0.08	1
Ift46	0.0919064	0.939979	0.19	0.2	1
Slc29a1	0.0919242	-1.23794	0.086	0.2	1
Clta	0.0919752	0.837446	0.655	0.52	1
Siva1	0.0919956	-1.39774	0.052	0.2	1
Mx1	0.0920387	-0.803765	0.224	0.4	1
Nvl	0.0920901	0.752656	0.345	0.32	1
Prim1	0.0922507	-0.534129	0.017	0.2	1
Eif2s2	0.0926843	-0.703831	0.466	0.56	1
Arhgef4	0.0927532	-1.49885	0	0.16	1
Polr2h	0.0927715	0.711274	0.172	0.04	1
B4galt3	0.0928311	-1.03177	0.086	0.24	1
Csprs	0.0930884	0.971052	0.121	0.12	1
Hmga1	0.0932886	-1.20631	0.069	0.2	1
Saysd1	0.0934264	0.466345	0.241	0.16	1
Gimap7	0.0936515	-0.485901	0.414	0.6	1
Ktn1	0.0937309	0.872581	0.224	0.08	1
Hmgb2	0.0940023	0.364451	0.672	0.48	1
2022-03-02	0.0940112	0.685704	0.397	0.28	1
Papd4	0.0940794	-0.812462	0.155	0.28	1
Sfxn2	0.0941431	0.712287	0.19	0.16	1
Atf7ip	0.0942606	0.58224	0.569	0.36	1
BC056474	0.0943238	1.12131	0.207	0.08	1
Ccdc88c	0.0948085	-0.945376	0.31	0.4	1
Arih1	0.0949697	-1.11511	0.155	0.32	1
Calcoco1	0.0951675	0.923821	0.138	0.04	1
Rab1	0.0952718	0.541145	0.431	0.2	1
Fxyd5	0.0952917	0.4333	0.966	0.92	1
Kat5	0.0957745	1.30795	0.138	0.04	1
Ngly1	0.095922	-0.619644	0.103	0.32	1
Tmod3	0.095986	0.599875	0.466	0.44	1
Cwc22	0.0962583	1.04163	0.138	0.04	1
Fgl2	0.0962951	0.749426	0.552	0.32	1
Mllt3	0.0966917	0.450397	0.31	0.16	1
Nipsnap1	0.0967769	1.19598	0.172	0.08	1
Il27ra	0.0967771	0.613599	0.397	0.2	1
Tcf19	0.0969245	1.6108	0.103	0.04	1
Sf3b3	0.09693	-0.80898	0.19	0.36	1
Cds2	0.0970058	-0.567064	0.241	0.4	1
Trappc2l	0.0974072	-0.657397	0.069	0.24	1
Agtrap	0.0974094	-0.847912	0.052	0.12	1
Eif2ak2	0.0975776	-0.425272	0.948	1	1
Lbr	0.098074	0.681408	0.448	0.28	1
Gm13826	0.0982073	0.444771	0.638	0.44	1
Gm2382	0.0985294	-1.09767	0.172	0.4	1
Uba1	0.0985613	0.630057	0.466	0.28	1
Wdr34	0.0987909	-0.274883	0.586	0.72	1
Sfr1	0.0992605	0.961977	0.31	0.2	1
Ssu72	0.0993173	0.684186	0.362	0.28	1
Twf2	0.0994632	0.653127	0.483	0.28	1
Dnajc19	0.099655	-0.874136	0.086	0.24	1
Idh3b	0.0996844	-0.602061	0.31	0.52	1
Vopp1	0.0997432	0.666109	0.172	0.08	1
Rassf2	0.0997693	0.704684	0.293	0.24	1
Snrpd1	0.0998696	-0.791576	0.172	0.36	1
Gle1	0.0999334	0.988737	0.207	0.08	1
Gadd45g	0.0999579	-1.17974	0.086	0.24	1
Tspyl1	0.100218	0.668576	0.31	0.16	1
Phf5a	0.100325	0.885872	0.276	0.16	1
Cry2	0.100348	-0.923737	0.034	0.16	1
Ube2r2	0.100694	0.9931	0.138	0.04	1
Orc2	0.100789	0.9736	0.103	0.08	1
5730408K05Rik	0.100831	-1.94148	0.034	0.16	1
Rab18	0.100933	0.540373	0.31	0.16	1
C130036L24Rik	0.100984	0.449082	0.293	0.24	1
Rbm45	0.100986	0.544458	0.155	0.12	1
Nceh1	0.101011	0.688678	0.103	0.04	1
Lyrm4	0.101027	0.703005	0.207	0.04	1
Aldh18a1	0.101162	0.757321	0.241	0.12	1
Ipo11	0.101594	-1.56904	0.086	0.24	1
Zfp825	0.101726	0.622699	0.293	0.12	1
Rbm26	0.101795	-0.567214	0.276	0.52	1
Akt1s1	0.101824	-1.41405	0.034	0.16	1
Spata6	0.101923	0.520652	0.224	0.04	1
Lasp1	0.102059	0.320465	0.724	0.48	1
Rabggtb	0.102155	-0.613574	0.086	0.28	1
Dnajc5	0.102285	0.493075	0.466	0.24	1
Sytl1	0.102658	0.740524	0.19	0.04	1
Ctsw	0.102668	0.485769	0.966	0.92	1
Gm20605	0.102676	-0.91726	0.069	0.2	1
Fli1	0.10284	0.687431	0.569	0.4	1
Tyms	0.10304	-0.371298	0.776	0.76	1
Rrp1b	0.103189	-0.549605	0.121	0.28	1
Lrrk1	0.103663	-1.03843	0.069	0.2	1
Rnf7	0.103785	-0.596616	0.138	0.32	1
Psmd12	0.103976	0.965084	0.224	0.08	1
Anapc4	0.103998	0.792945	0.172	0.04	1
Pld3	0.104325	0.346889	0.655	0.48	1
Fhod1	0.104434	-0.7736	0.034	0.12	1
2010016I18Rik	0.104445	-0.685094	0.31	0.52	1
Map3k8	0.104478	1.32038	0.138	0.04	1
Nhp2	0.104596	-0.880467	0.19	0.36	1
Ythdf2	0.104794	0.992329	0.259	0.16	1
Metap1	0.10509	0.731016	0.207	0.04	1
Pcmt1	0.105304	1.00773	0.259	0.16	1
Hsd17b12	0.105661	1.0267	0.121	0.08	1
Aff1	0.10597	-0.802844	0.069	0.16	1
Slfn1	0.106124	-0.511936	0.379	0.56	1
Rfc2	0.10621	0.455974	0.31	0.16	1
A430107P09Rik	0.106605	-0.673019	0.897	0.84	1
2210018M11Rik	0.106701	0.773048	0.207	0.04	1
Pop4	0.10675	1.32403	0.138	0.04	1
Wsb2	0.10687	-1.63667	0.017	0.12	1
Uhrf2	0.107141	0.658752	0.103	0	1
Epc1	0.107315	0.997365	0.121	0.08	1
Lpin2	0.107356	0.755676	0.138	0.08	1
Paf1	0.107365	1.3358	0.276	0.2	1
Magoh	0.107602	0.940289	0.207	0.08	1
Dirc2	0.107685	0.484898	0.138	0.04	1
Ahctf1	0.107726	-0.858625	0.069	0.28	1
Cyb5r1	0.107741	-1.05268	0.069	0.24	1
Prrc2a	0.107766	-0.645434	0.397	0.48	1
Myl12b	0.107912	0.42937	0.948	0.8	1
Ndufv1	0.107926	0.399397	0.328	0.16	1
Tbc1d10a	0.10822	1.38527	0.103	0.04	1
Fxr1	0.108762	-1.21318	0.121	0.32	1
Pts	0.108852	1.44512	0.172	0.16	1
Dpp3	0.109386	0.679771	0.19	0.04	1
Mapre2	0.109744	0.633105	0.293	0.2	1
Trub2	0.109763	-1.06302	0.034	0.2	1
Ube2g1	0.109838	-1.2189	0.052	0.2	1
Pom121	0.109869	0.492945	0.103	0.08	1
Hectd1	0.110056	-1.32653	0.31	0.56	1
Prdx3	0.110133	0.566664	0.31	0.12	1
Copb2	0.110224	0.765417	0.241	0.16	1
Timmdc1	0.110224	0.498758	0.5	0.4	1
Prickle3	0.11069	0.253837	0.414	0.24	1
Arfgap1	0.110694	-1.2051	0.138	0.24	1
9930104L06Rik	0.110804	0.667089	0.121	0.08	1
Pias4	0.110813	0.571945	0.19	0.08	1
Atp2b4	0.110857	-0.624468	0.259	0.44	1
Dhx30	0.111302	1.10887	0.138	0.08	1
Acot9	0.111313	1.36916	0.224	0.12	1
Nab1	0.111401	-1.00908	0.017	0.12	1
Uqcr11	0.111439	0.988719	0.241	0.12	1
Glud1	0.111495	0.746096	0.362	0.2	1
Rnf185	0.111719	-1.34039	0.017	0.12	1
Hint1	0.11187	0.81141	0.517	0.44	1
Ahcyl2	0.11198	-1.12913	0.017	0.12	1
Srrm1	0.1121	-0.293852	0.276	0.44	1
2610524H06Rik	0.112206	-0.285295	0.276	0.52	1
Ubxn2b	0.112437	-0.808693	0.017	0.12	1
9030624G23Rik	0.112465	0.45005	0.138	0.04	1
Zdhhc12	0.112692	1.21205	0.155	0.04	1
Kat7	0.112911	0.690305	0.224	0.12	1
Wdr43	0.112915	0.80418	0.241	0.12	1
Tsn	0.113004	0.406291	0.466	0.28	1
Eif5	0.113269	0.528971	0.517	0.32	1
Card11	0.113651	-0.527363	0.19	0.36	1
Scml4	0.113804	0.683088	0.103	0.12	1
C330007P06Rik	0.113816	-1.55775	0.052	0.24	1
Slc9a8	0.113821	-0.387355	0.034	0.16	1
Rpp25l	0.113905	1.53535	0.103	0.04	1
Irak1	0.113916	-1.4701	0.534	0.68	1
2010315B03Rik	0.114014	0.84752	0.552	0.28	1
Gm14391	0.114482	0.443345	0.207	0.08	1
Yy1	0.114626	0.978039	0.121	0.04	1
Gbp10	0.114682	-1.42257	0.103	0.24	1
Ap3b1	0.114927	0.616474	0.431	0.24	1
Akna	0.114931	0.447569	0.741	0.6	1
Isyna1	0.114992	1.15748	0.241	0.12	1
Afmid	0.115001	-1.0099	0.121	0.32	1
Slc7a5	0.115032	-0.85092	0.052	0.16	1
Trim39	0.115355	0.907639	0.103	0.08	1
Xrn2	0.115402	-0.558384	0.328	0.52	1
Ccdc115	0.115523	-1.01468	0.121	0.28	1
Exo5	0.115573	1.10943	0.155	0.04	1
Rb1cc1	0.115934	-1.26812	0.086	0.32	1
Galnt7	0.115956	0.792064	0.121	0.08	1
Zfp653	0.116215	-0.93975	0.052	0.2	1
Ttc5	0.116683	1.23884	0.293	0.24	1
2410002F23Rik	0.116868	0.860117	0.241	0.12	1
Stt3a	0.117085	1.05751	0.362	0.24	1
Pxmp4	0.117232	0.836798	0.603	0.44	1
Ykt6	0.117329	0.653077	0.155	0.12	1
Snhg3	0.117532	0.681698	0.224	0.08	1
Slc35b2	0.117674	0.98393	0.172	0.04	1
Mrps18c	0.117798	-1.11369	0.138	0.28	1
Birc3	0.11793	0.518291	0.103	0	1
Zfp407	0.117982	-1.00635	0.052	0.12	1
Fam65a	0.118034	-0.982497	0.069	0.16	1
Itm2c	0.11804	0.493186	0.431	0.28	1
Clcn4-2	0.118127	-1.02002	0.155	0.28	1
5730507C01Rik	0.118171	0.665917	0.328	0.2	1
Zcchc11	0.11826	0.726923	0.207	0.16	1
Dgcr14	0.11835	1.23241	0.121	0.08	1
Matk	0.118384	0.394787	0.259	0.12	1
2700060E02Rik	0.118423	0.41623	0.534	0.36	1
Myo1e	0.118539	-1.01411	0.155	0.24	1
Gna13	0.119185	-0.798418	0.138	0.32	1
Taz	0.119426	0.946561	0.224	0.12	1
Cln8	0.119791	0.251983	0.224	0.24	1
Sec11a	0.119955	0.822987	0.328	0.2	1
Lsp1	0.119993	0.418143	0.966	0.88	1
Tex2	0.120161	-0.653256	0.034	0.16	1
Ints3	0.120316	-0.705684	0.086	0.16	1
Zfp692	0.120927	0.94748	0.138	0.04	1
A230050P20Rik	0.121154	-0.861224	0.138	0.28	1
Ddit3	0.121294	-1.08535	0.207	0.44	1
Cops8	0.121801	-0.638589	0.121	0.28	1
Ube2j1	0.12191	-1.0764	0.172	0.28	1
Rps6ka4	0.121977	0.905946	0.224	0.08	1
Zfp934	0.122117	1.22167	0.138	0.2	1
Suv420h1	0.122123	-0.770944	0.552	0.76	1
Ube3c	0.122142	0.658818	0.103	0.08	1
Ube2j2	0.122185	-0.413435	0.259	0.28	1
H2-DMa	0.12221	-1.09817	0.034	0.16	1
Mnt	0.122309	-0.809261	0.069	0.24	1
Ccl4	0.122433	0.546055	0.707	0.6	1
Mus81	0.122739	-1.07242	0.069	0.2	1
Amz2	0.1232	-1.21471	0.017	0.12	1
Wsb1	0.123342	-2.21323	0.103	0.16	1
Nhp2l1	0.123483	0.657287	0.431	0.24	1
Caml	0.12377	1.36205	0.121	0.04	1
Klhl18	0.123807	0.382914	0.086	0.12	1
Lonp2	0.124166	0.462199	0.379	0.16	1
Pcmtd1	0.124482	0.63347	0.19	0.04	1
Yeats4	0.124492	0.629803	0.259	0.08	1
Ccdc101	0.124556	0.699004	0.172	0.04	1
Gramd3	0.124913	-1.01146	0.397	0.56	1
Usp48	0.125062	0.350667	0.534	0.32	1
Nol9	0.12516	0.552471	0.207	0.28	1
Gm14325	0.125332	0.311445	0.397	0.2	1
Phf11c	0.125452	-0.485147	0.293	0.44	1
Pkn1	0.125464	-0.546655	0.086	0.24	1
Slc35e2	0.125496	0.502655	0.655	0.6	1
Vps13d	0.125585	-0.499967	0.224	0.28	1
Entpd6	0.12559	0.752399	0.155	0.04	1
Ppp1r16b	0.125632	-0.495095	0.914	0.92	1
E130112N10Rik	0.126018	0.571921	0.121	0.04	1
Oas2	0.126044	-1.19513	0.017	0.12	1
Klhl7	0.126056	1.03326	0.397	0.44	1
Tnfrsf1b	0.126071	0.537541	0.552	0.36	1
Tmem140	0.126211	-1.25268	0.155	0.28	1
Szrd1	0.126223	0.78699	0.241	0.24	1
Gm7609	0.126382	0.451837	0.483	0.44	1
Gm10012	0.126459	0.448791	0.155	0.04	1
Mgst2	0.126595	-1.03229	0.034	0.16	1
6720401G13Rik	0.126719	0.346537	0.103	0.04	1
Ranbp1	0.126816	0.683074	0.379	0.2	1
Surf2	0.127196	0.763184	0.172	0.04	1
Lck	0.127234	0.460083	0.966	0.92	1
Traf2	0.127245	0.900589	0.276	0.16	1
Lancl1	0.127358	0.871794	0.103	0.04	1
Eif2ak1	0.127778	1.04802	0.172	0.08	1
Slamf6	0.127844	-0.999303	0.086	0.24	1
Utp14a	0.128106	-0.71091	0.069	0.2	1
Ybx1	0.128274	-0.895304	0.362	0.52	1
Dtx3	0.128439	0.591796	0.31	0.16	1
Pisd-ps3	0.128954	0.418266	0.724	0.4	1
B3galnt2	0.128968	-0.776955	0	0.12	1
Eif3e	0.129019	0.258929	0.741	0.56	1
C030046E11Rik	0.12925	0.454046	0.121	0.16	1
Hira	0.129411	0.590974	0.155	0.04	1
Adam17	0.129445	-1.25664	0.069	0.2	1
Gm17757	0.12967	-0.495226	0.569	0.76	1
Atf2	0.129773	-0.498938	0.155	0.36	1
Ccni	0.129907	0.913981	0.276	0.2	1
Samm50	0.129938	0.532004	0.241	0.08	1
Ulk3	0.12999	-1.09863	0.138	0.24	1
Wars	0.130125	1.2459	0.121	0.08	1
Prpf38b	0.130489	-0.732863	0.379	0.44	1
H2-Ab1	0.130566	-1.28316	0.034	0.16	1
Efcab4b	0.130576	-1.94708	0.086	0.16	1
2310061I04Rik	0.130595	1.36311	0.138	0.08	1
Galk2	0.130603	0.787793	0.155	0.04	1
Etfdh	0.130655	1.14906	0.121	0.04	1
Arid2	0.130702	0.625016	0.207	0.16	1
Chd7	0.1309	-0.325083	0.293	0.48	1
Actr10	0.131013	0.825928	0.603	0.56	1
Pigv	0.131174	-0.434885	0.655	0.88	1
Coa5	0.131205	-0.585678	0.19	0.4	1
2810408M09Rik	0.131232	0.684843	0.155	0.08	1
Rrp36	0.131399	-0.769347	0.086	0.24	1
Rn45s	0.13157	-0.403065	1	1	1
Fosl2	0.131594	-0.589008	0.345	0.48	1
Slc25a24	0.131691	0.892875	0.121	0.08	1
Glipr2	0.131748	0.271149	0.483	0.32	1
Bend4	0.131808	-0.747739	0.017	0.12	1
Rbak	0.132108	0.277159	0.155	0.12	1
Sema4a	0.132381	0.370143	0.655	0.48	1
Ier3	0.132534	0.969542	0.172	0.04	1
Hsd11b1	0.132762	-0.886819	0.138	0.32	1
Klhdc4	0.13306	-1.40425	0.052	0.16	1
Ift20	0.133118	1.16237	0.241	0.12	1
Trim12a	0.133129	-0.770214	0.328	0.48	1
Gfer	0.133165	-1.11774	0.034	0.16	1
Tnip1	0.133284	0.559143	0.328	0.16	1
Zfp36l1	0.133479	0.560248	0.759	0.52	1
Arid3a	0.13375	-0.485322	0.017	0.12	1
AI413582	0.13395	0.680391	0.207	0.08	1
Aimp1	0.134137	0.699816	0.276	0.16	1
Orc5	0.134213	-1.27589	0.034	0.16	1
Prpsap2	0.134216	-1.52737	0.017	0.12	1
Fam103a1	0.134482	0.656686	0.431	0.28	1
Tshz1	0.134675	0.600057	0.121	0.12	1
Tmem199	0.135172	1.30129	0.121	0.04	1
Tspan31	0.135321	0.746109	0.362	0.28	1
4930431F12Rik	0.135386	-0.329817	0.414	0.52	1
Ap3s1	0.135397	-1.27598	0.052	0.16	1
Uggt1	0.135465	0.405631	0.276	0.16	1
Csda	0.135602	0.282033	0.31	0.16	1
Ssr4	0.135681	0.331383	0.517	0.32	1
Cpsf7	0.135885	0.813513	0.31	0.12	1
Acot7	0.135891	0.92047	0.31	0.12	1
Cul3	0.135899	0.937476	0.19	0.12	1
Ep400	0.136359	-0.921055	0.431	0.52	1
Sdcbp	0.136438	0.253534	0.534	0.28	1
Srek1	0.136444	-0.607015	0.103	0.24	1
Lmna	0.136491	-1.69092	0.017	0.12	1
Stk10	0.136856	0.466322	0.534	0.4	1
Pigk	0.13701	0.685739	0.155	0.04	1
1700025G04Rik	0.137028	-0.650219	0	0.12	1
Umps	0.137214	-0.667626	0.052	0.2	1
Isca2	0.137458	0.787918	0.138	0.04	1
Sf3a2	0.137601	-0.516206	0.121	0.2	1
Sod2	0.137933	0.802483	0.483	0.4	1
Ddx58	0.137965	-0.643911	0.259	0.48	1
Ppib	0.138015	0.401481	0.724	0.56	1
Oas1g	0.138075	-1.04497	0	0.16	1
Fam178a	0.138099	0.702912	0.259	0.12	1
Tprkb	0.138473	0.91142	0.397	0.24	1
Zbtb7a	0.138679	0.505959	0.328	0.24	1
Commd2	0.139008	0.545489	0.155	0.04	1
Ehmt2	0.139285	0.743476	0.259	0.12	1
Mbnl3	0.139304	0.490272	0.241	0.12	1
Fam89b	0.139383	0.518297	0.224	0.08	1
Rpa3	0.139608	-1.75914	0.052	0.16	1
Itch	0.140169	0.76503	0.224	0.08	1
Bcap29	0.140606	1.37989	0.224	0.16	1
Socs2	0.140716	0.83005	0.138	0.04	1
Capg	0.14072	0.315991	0.517	0.32	1
Tsg101	0.140817	0.703454	0.293	0.12	1
Rnf181	0.140848	0.835565	0.276	0.16	1
Elf1	0.140891	-0.596162	0.466	0.6	1
Auh	0.141059	-1.38357	0.052	0.16	1
Nol12	0.141161	-1.27808	0.069	0.12	1
U2af1	0.141187	0.772431	0.328	0.2	1
Ippk	0.141231	-1.37741	0	0.12	1
Mmachc	0.141441	0.494214	0.276	0.2	1
Tor1aip2	0.141465	-1.00909	0.172	0.24	1
Alg1	0.141915	0.944226	0.138	0.04	1
Stmn1	0.142223	-0.84813	0.034	0.16	1
Med22	0.142269	1.20144	0.121	0.04	1
Cmah	0.14257	-0.573513	0.621	0.6	1
Pank3	0.142655	-0.309974	0.052	0.12	1
Birc2	0.142732	-2.17371	0.034	0.12	1
Zfp207	0.142821	-0.45685	0.534	0.64	1
Adat3	0.142845	-1.99775	0	0.12	1
Sco1	0.142918	0.42541	0.345	0.2	1
Myo1f	0.142946	0.308025	0.534	0.32	1
Pdia3	0.142953	0.266065	0.569	0.4	1
Tpp1	0.143209	1.05677	0.19	0.16	1
Utrn	0.14366	-0.267269	0.431	0.6	1
Add3	0.143701	-1.07631	0.069	0.28	1
Atraid	0.143732	1.3134	0.138	0.08	1
Txndc5	0.143886	-1.44775	0.017	0.12	1
Nudt5	0.144017	-1.21573	0.052	0.16	1
Dnttip1	0.144024	0.469001	0.103	0.04	1
Brox	0.144802	-1.10258	0.086	0.24	1
Parp8	0.144821	0.602324	0.172	0.04	1
Top3b	0.144859	-0.674804	0.103	0.2	1
Slc3a2	0.144926	-0.76134	0.948	0.92	1
Pigp	0.144962	1.35546	0.121	0.04	1
Yipf3	0.145084	-0.491767	0.293	0.48	1
Prpf3	0.145278	0.877508	0.172	0.08	1
Atf5	0.145662	-1.10673	0	0.12	1
Dennd1c	0.145704	0.642865	0.414	0.4	1
Ppp2r4	0.146103	0.706038	0.328	0.16	1
Nol7	0.146194	1.15165	0.224	0.16	1
Tmem160	0.14632	0.561764	0.259	0.12	1
Zmym4	0.146574	-0.373575	0.017	0.12	1
Mrpl50	0.146619	0.56876	0.155	0.04	1
Glyr1	0.146657	-0.873741	0.172	0.32	1
Gpr155	0.146667	-2.01414	0.017	0.12	1
Tmem189	0.146675	1.13329	0.103	0.08	1
Edem1	0.147156	0.853621	0.31	0.2	1
Snrk	0.147175	0.646936	0.19	0.08	1
Aars	0.147283	-0.293407	0.224	0.4	1
Ndufs1	0.147406	0.968788	0.155	0.04	1
Nup214	0.1478	0.41141	0.259	0.16	1
Mettl7a1	0.147832	-0.680933	0	0.12	1
Zfp52	0.147842	-1.36281	0.034	0.16	1
Bud31	0.147991	-0.453386	0.155	0.36	1
Cytip	0.147993	-0.929473	0.621	0.68	1
2610507B11Rik	0.148077	-0.68538	0.103	0.2	1
Rpl36a	0.148106	-0.600359	0.81	0.84	1
Samd8	0.148177	-0.568884	0.172	0.52	1
Fam19a3	0.148305	-0.716219	0	0.12	1
Snora3	0.14832	-0.69867	0.017	0.12	1
Orc3	0.148463	-0.6	0.241	0.28	1
Lman2l	0.148492	-1.20027	0.034	0.24	1
Haghl	0.148543	0.539368	0.155	0.04	1
Mppe1	0.148594	-0.842694	0.121	0.24	1
Hcfc1r1	0.148605	0.409027	0.328	0.16	1
Sf3b5	0.148641	0.456402	0.362	0.2	1
R3hcc1	0.14882	-1.24271	0.069	0.16	1
Swi5	0.148923	-1.1171	0.328	0.44	1
Dcaf11	0.149004	0.637942	0.259	0.2	1
Thumpd1	0.149029	-1.01826	0.086	0.28	1
Stat5b	0.149068	0.900437	0.259	0.16	1
Mark4	0.149107	-1.54524	0.017	0.12	1
Rap2c	0.149198	0.768369	0.155	0.08	1
Lpgat1	0.149226	-0.636005	0	0.2	1
Fip1l1	0.149345	-0.691717	0.224	0.4	1
Emc7	0.149463	1.0137	0.241	0.16	1
Cct7	0.149652	0.726427	0.5	0.48	1
Flot2	0.149723	-0.851945	0.052	0.16	1
Phf21a	0.149801	-0.670503	0.19	0.24	1
Sltm	0.149826	0.701147	0.224	0.16	1
Zbp1	0.149828	-0.690166	0.448	0.64	1
Zdhhc20	0.150285	-0.673961	0.741	0.84	1
Cherp	0.150355	-0.616446	0.155	0.36	1
Smad5	0.15038	-0.540754	0.017	0.16	1
Tespa1	0.150417	-0.545271	0.172	0.36	1
Kri1	0.150502	-0.990024	0.138	0.28	1
Ddx23	0.150688	-0.716141	0	0.12	1
Pycr2	0.150692	1.03601	0.224	0.12	1
Nus1	0.150842	-0.811943	0	0.12	1
Zfp937	0.151149	-0.282552	0.638	0.88	1
Arf5	0.151324	0.437569	0.379	0.24	1
Pkd1	0.151653	0.279048	0.138	0.08	1
Nin	0.15173	-0.635538	0.034	0.16	1
Pqlc3	0.151743	0.779814	0.19	0.08	1
Clk3	0.151779	0.792303	0.345	0.2	1
Map4k1	0.151817	-0.346369	0.19	0.36	1
Ndufc2	0.151967	-0.95534	0.121	0.28	1
Diablo	0.152142	1.06233	0.19	0.12	1
2900060B14Rik	0.152157	-1.18734	0.017	0.12	1
Fkbp4	0.15219	0.800537	0.276	0.24	1
Fnbp4	0.15233	-0.650888	0.293	0.44	1
Tnpo2	0.152391	0.91376	0.207	0.12	1
Cdc42	0.152572	0.434959	0.776	0.56	1
Hsh2d	0.152783	-1.13841	0.034	0.16	1
Tnfrsf9	0.152966	-1.56156	0.034	0.16	1
Desi1	0.153188	-0.86265	0.121	0.28	1
Psmd3	0.153217	0.668402	0.241	0.12	1
Atp6v1h	0.153315	1.22395	0.172	0.08	1
1110054M08Rik	0.153342	-0.338784	0	0.12	1
Rtf1	0.153384	0.432542	0.155	0.04	1
P4ha1	0.153456	-1.30828	0.034	0.12	1
Gm13051	0.15354	0.587303	0.172	0.04	1
Ndufa8	0.153551	-0.527011	0.241	0.4	1
Srek1ip1	0.153564	0.483302	0.138	0.04	1
Foxn3	0.153633	-1.12118	0.086	0.2	1
Hist1h4c	0.153839	-1.12038	0.017	0.12	1
Snhg1	0.153945	-1.03935	0.138	0.28	1
Dennd4a	0.154102	-0.472704	0.328	0.48	1
Traf6	0.154202	-0.659028	0.19	0.28	1
Ldlrad4	0.15437	0.73615	0.121	0.04	1
Psmb2	0.154403	0.730651	0.5	0.44	1
Erap1	0.154547	0.608897	0.328	0.16	1
Eif3d	0.154951	0.84889	0.328	0.2	1
Fyco1	0.154965	0.493098	0.517	0.6	1
Socs4	0.155094	-1.21082	0.017	0.12	1
Dgcr2	0.155321	-0.60433	0.069	0.24	1
Ubxn2a	0.155626	0.953327	0.241	0.2	1
1500012F01Rik	0.15582	-0.499109	0.397	0.56	1
Naa16	0.155973	1.03633	0.155	0.08	1
Fancc	0.156058	-0.958959	0.017	0.12	1
LOC100503496	0.156274	-0.516709	0.017	0.12	1
Papss1	0.156312	-1.17371	0.034	0.12	1
Tmem209	0.156313	-0.899642	0.086	0.2	1
Ypel5	0.156323	0.675518	0.241	0.12	1
Med4	0.15634	-1.88824	0.069	0.16	1
Sap25	0.156367	-0.496764	0.138	0.28	1
Ezr	0.156474	0.45954	0.483	0.44	1
Psma3	0.156814	0.344968	0.586	0.36	1
Ndufa13	0.156882	0.359317	0.741	0.6	1
Serpina3f	0.156922	-1.58242	0.052	0.12	1
Arhgef7	0.156924	-0.665465	0.034	0.16	1
St13	0.157508	0.93921	0.276	0.16	1
Bcl9l	0.157658	-0.703804	0.069	0.2	1
Trim30a	0.157927	-0.565842	0.397	0.52	1
Stk24	0.158046	0.69946	0.328	0.2	1
Cdkn2aipnl	0.158065	-0.941228	0.155	0.32	1
Psmc6	0.15808	0.875561	0.397	0.2	1
Npm1	0.158086	0.253179	0.914	0.8	1
Tmem127	0.158174	0.577635	0.483	0.32	1
Gpr146	0.158377	-1.04349	0	0.12	1
Hivep2	0.158968	-0.54811	0.207	0.36	1
Tcf7	0.159216	-1.03866	0.103	0.2	1
Pphln1	0.159344	1.11815	0.138	0.16	1
Pag1	0.159615	0.315469	0.293	0.12	1
Gmeb2	0.159719	-0.361431	0.069	0.16	1
Ahsa1	0.159788	0.724156	0.397	0.28	1
Ppil2	0.159823	0.335087	0.293	0.16	1
Ptpn2	0.160048	1.00682	0.397	0.28	1
Clcn3	0.160259	-0.537447	0.052	0.2	1
Pramef8	0.160378	-1.22749	0.069	0.16	1
Hsdl1	0.160449	-0.936251	0.069	0.2	1
Fam50a	0.160521	0.512106	0.207	0.08	1
Ing4	0.160586	1.28442	0.19	0.12	1
Hps6	0.160763	-1.79496	0	0.12	1
Gigyf2	0.160912	-1.40076	0.155	0.32	1
Mlec	0.160959	0.481947	0.155	0.04	1
Sp140	0.161029	-0.773164	0.276	0.4	1
Eif4a2	0.161118	0.347766	0.69	0.48	1
Alg13	0.161194	-1.25063	0.052	0.12	1
H60b	0.161208	-0.732468	0.017	0.12	1
Pgd	0.161872	0.621879	0.19	0.08	1
Hscb	0.161885	-0.656697	0.069	0.2	1
Pex5	0.161926	0.86074	0.121	0.04	1
Dock11	0.162136	-0.81152	0.19	0.24	1
Glt25d1	0.162175	0.649951	0.103	0.04	1
AI504432	0.162218	0.418593	0.172	0.04	1
Sys1	0.162305	0.675402	0.362	0.24	1
Dnph1	0.162336	0.384509	0.121	0.04	1
Trim56	0.162403	-0.285189	0.172	0.32	1
Hspa14	0.162945	0.855569	0.155	0.04	1
Senp7	0.163695	-0.761461	0.224	0.36	1
Psmd7	0.163723	0.820816	0.276	0.16	1
Pfkp	0.163953	-0.282335	0.31	0.48	1
Foxk1	0.164129	-1.5976	0.121	0.16	1
Mfsd1	0.164253	0.668059	0.241	0.08	1
Zfp799	0.164285	0.687187	0.379	0.32	1
Cd320	0.164314	-0.881325	0.017	0.12	1
Oasl2	0.164327	-0.864231	0.034	0.16	1
Wdr24	0.164371	1.01327	0.103	0.04	1
Dhx9	0.16453	0.355926	0.19	0.2	1
1200011I18Rik	0.164645	0.662961	0.586	0.48	1
Mmgt2	0.164702	-1.28107	0.086	0.2	1
Uqcrb	0.164785	0.821836	0.276	0.2	1
Def6	0.165231	-0.379633	0.431	0.56	1
Aftph	0.165342	-0.995982	0.121	0.32	1
Iqce	0.165398	-1.29654	0.052	0.16	1
Pold2	0.165619	0.893343	0.155	0.08	1
Cebpz	0.165966	0.814596	0.155	0.08	1
Arhgap31	0.165994	-0.381747	0.069	0.12	1
Atp6v0e	0.165995	0.608372	0.483	0.32	1
Ltn1	0.166216	-0.586855	0.069	0.16	1
Eif4a3	0.167026	0.32681	0.483	0.28	1
Agxt2l2	0.167578	-1.00304	0.052	0.16	1
Nub1	0.167656	0.423838	0.345	0.2	1
Dhx8	0.168029	0.567227	0.207	0.08	1
Slc39a9	0.168121	0.6543	0.138	0.16	1
1700020I14Rik	0.168247	0.664384	0.224	0.12	1
Mfsd4	0.168342	0.251985	0.552	0.4	1
Prkca	0.168361	-0.829711	0.138	0.24	1
Rpl22	0.168744	-0.52142	0.776	0.8	1
Apex2	0.168819	1.08561	0.103	0.04	1
Agap2	0.16899	0.399684	0.362	0.28	1
Chic1	0.169147	0.428198	0.259	0.2	1
Usp8	0.169166	0.785759	0.155	0.12	1
Ola1	0.169354	0.599437	0.293	0.16	1
Parp9	0.169561	-0.77031	0.19	0.28	1
H3f3b	0.169736	0.258129	1	0.96	1
Gbp5	0.169808	-0.753659	0.052	0.16	1
Vps25	0.169881	0.742125	0.483	0.36	1
Ciz1	0.169964	-0.53897	0.19	0.32	1
Limd2	0.169971	0.290818	0.793	0.64	1
Supt16	0.170304	0.683182	0.397	0.28	1
Chm	0.170375	0.567881	0.172	0.04	1
Wdr6	0.170458	0.880329	0.172	0.08	1
Asrgl1	0.170524	0.813152	0.121	0.04	1
Ftsjd2	0.170732	-0.77633	0.276	0.36	1
Igtp	0.170765	-0.533925	0.448	0.56	1
Mical1	0.170801	-0.70114	0.276	0.32	1
Dlg1	0.170827	-0.364803	0.034	0.12	1
Cpm	0.171032	-0.837364	0.103	0.16	1
Nsun5	0.171033	0.815068	0.121	0.04	1
Impdh2	0.171145	-0.58438	0.138	0.32	1
Fermt3	0.171296	0.356861	0.638	0.44	1
Ppcs	0.171367	0.72245	0.155	0.04	1
Neurl3	0.171406	0.77357	0.655	0.56	1
Pdcd2l	0.172471	-0.595319	0.086	0.24	1
Atad2	0.172594	-0.826135	0.379	0.44	1
Lrp10	0.173117	0.772925	0.345	0.32	1
Akr1a1	0.17312	0.507057	0.569	0.48	1
Tsnax	0.173297	1.05645	0.172	0.12	1
Mfap1b	0.173394	0.42596	0.276	0.12	1
Sfpq	0.173417	0.449862	0.603	0.44	1
Fbxo38	0.173475	0.739975	0.241	0.2	1
Zrsr1	0.173588	-0.665175	0.052	0.12	1
Nedd9	0.173607	0.309691	0.552	0.28	1
Ctdp1	0.173659	-1.24046	0.034	0.12	1
Dnajc7	0.173909	-0.34292	0.379	0.72	1
Impdh1	0.173994	0.405068	0.293	0.16	1
Casp4	0.174252	-1.92015	0.034	0.16	1
Klra5	0.174257	-1.67452	0.017	0.12	1
Tex261	0.174358	0.408984	0.259	0.12	1
Armc2	0.174384	-0.443563	0.069	0.12	1
Coq6	0.174445	1.09734	0.103	0.04	1
Ttf1	0.174625	-0.859455	0.431	0.48	1
Usp24	0.174853	-0.534641	0.086	0.12	1
Slc16a6	0.174902	-1.1984	0.086	0.2	1
Zfp64	0.174911	1.00278	0.121	0.04	1
Cramp1l	0.17506	-0.99429	0.207	0.36	1
Mars	0.175431	0.644712	0.224	0.08	1
Ldha	0.175921	-0.329824	0.69	0.84	1
Psme1	0.175946	-0.389034	0.897	0.92	1
Syngr2	0.176148	0.73328	0.259	0.16	1
Rft1	0.176297	0.937506	0.241	0.2	1
Ercc4	0.176383	0.452703	0.345	0.28	1
Cst7	0.17668	0.446058	0.569	0.44	1
Ccdc97	0.17701	0.843768	0.138	0.12	1
Slco3a1	0.177049	-0.501984	0.19	0.4	1
Ints4	0.177064	0.645821	0.138	0.04	1
Iqsec1	0.177141	-1.62918	0.121	0.2	1
Gfm1	0.177184	0.993545	0.121	0.04	1
Dgkd	0.177212	-0.867444	0.138	0.28	1
E330033B04Rik	0.177215	0.759995	0.103	0.08	1
Pde4b	0.17763	-0.497654	0.19	0.4	1
Slc4a1ap	0.177681	0.671999	0.224	0.16	1
Matr3	0.177761	0.386901	0.414	0.2	1
Ufd1l	0.177781	0.511012	0.31	0.2	1
Trim44	0.177807	-0.933435	0.052	0.12	1
Ino80c	0.177901	-1.19382	0.069	0.16	1
Clpp	0.178062	0.752621	0.207	0.08	1
Emc2	0.178071	1.06805	0.172	0.08	1
Prosc	0.178447	-0.839819	0.086	0.2	1
Naa20	0.178612	-0.759748	0.207	0.32	1
Epm2aip1	0.178672	0.583558	0.207	0.08	1
Ttc7b	0.178746	-0.728233	0	0.16	1
Mrpl37	0.17876	1.0216	0.172	0.08	1
Manf	0.178776	0.592712	0.276	0.16	1
Rps25	0.178789	-0.556367	0.845	0.88	1
H2-M3	0.178913	0.364429	0.328	0.2	1
2010015L04Rik	0.179023	0.389829	0.534	0.36	1
Ddx31	0.179278	-1.1772	0.086	0.2	1
Hcfc1	0.179525	0.381435	0.345	0.24	1
Il4ra	0.179804	-0.746944	0.155	0.28	1
Mfap1a	0.17983	0.739189	0.362	0.32	1
Kcnq1ot1	0.179973	-0.955087	1	1	1
Paics	0.180341	0.700181	0.259	0.12	1
Eif4h	0.180797	0.709519	0.483	0.32	1
Bcl2a1a	0.180798	-0.335414	0.017	0.12	1
Rab37	0.180993	0.381636	0.293	0.12	1
Mms19	0.181239	0.56096	0.19	0.12	1
Alg11	0.18131	0.506865	0.121	0.04	1
Anapc2	0.181798	0.738876	0.259	0.12	1
Mlf2	0.181822	0.622432	0.19	0.16	1
Fam196b	0.18191	-0.767568	0.138	0.24	1
Pydc4	0.182048	-0.894874	0.517	0.64	1
Taok1	0.182315	0.424172	0.224	0.12	1
Ube2s	0.182316	-0.919826	0.069	0.2	1
Zfp960	0.182676	0.80479	0.259	0.12	1
Mmaa	0.182706	0.358483	0.121	0.08	1
Klhl25	0.182789	0.924854	0.121	0.08	1
Cdk5rap1	0.183138	-1.27878	0.034	0.12	1
Tiprl	0.183144	0.684531	0.259	0.24	1
Igf2r	0.183198	0.347757	0.207	0.24	1
Eif2s3y	0.183512	-0.77568	0.103	0.24	1
Man2c1	0.183527	0.441492	0.172	0.08	1
Plekhf2	0.183649	-1.21317	0.034	0.12	1
Mrps36	0.183904	-0.81063	0.172	0.28	1
Rnaseh2a	0.183914	0.860605	0.19	0.2	1
Gm5424	0.18398	-0.569015	0.069	0.2	1
Lsm2	0.184009	1.095	0.103	0.04	1
Ifrd1	0.184091	1.16474	0.155	0.08	1
Smim7	0.184161	0.557422	0.155	0.08	1
Gm4832	0.184261	0.264846	0.259	0.2	1
Mum1	0.184298	0.640513	0.207	0.12	1
Carm1	0.184327	-1.36468	0.086	0.16	1
Slc38a10	0.184349	0.62693	0.293	0.16	1
Arpc5l	0.184451	0.47787	0.31	0.16	1
Rab2a	0.184932	0.810103	0.31	0.24	1
Nsa2	0.184979	-0.567266	0.569	0.6	1
Ccdc102a	0.184996	-0.717265	0.052	0.16	1
Ttll12	0.185236	0.656786	0.19	0.08	1
Hnrnpf	0.185248	0.250705	0.828	0.68	1
Stx16	0.185327	0.723668	0.276	0.16	1
Ifng	0.185343	0.500516	0.414	0.24	1
Cflar	0.185833	-1.09255	0.828	0.84	1
R3hdm4	0.186097	0.426058	0.5	0.24	1
BC021614	0.186492	0.56165	0.293	0.2	1
Zfp445	0.186681	0.579603	0.121	0.08	1
1110037F02Rik	0.1868	-1.11959	0.121	0.2	1
Srd5a3	0.186857	-1.23416	0.086	0.2	1
Gpr114	0.186988	-0.57537	0.293	0.48	1
Hnrnpul2	0.187126	1.05765	0.103	0.12	1
Cep350	0.187227	-0.809424	0.086	0.2	1
Ing3	0.187249	0.634607	0.138	0.12	1
Mrps18b	0.187876	-1.56623	0.052	0.12	1
Arhgap39	0.187909	-0.735197	0.017	0.12	1
Atp9b	0.188123	0.592163	0.103	0.12	1
Stxbp5	0.188191	-0.296402	0.069	0.16	1
Dtx2	0.188246	0.844948	0.103	0.04	1
Nr2c2ap	0.188314	0.793452	0.207	0.12	1
Asb13	0.188358	0.620771	0.155	0.08	1
Cxcl16	0.188897	-1.34819	0	0.12	1
D15Ertd621e	0.188959	0.534827	0.121	0.08	1
Lmbr1l	0.188995	-0.710439	0.207	0.32	1
Milr1	0.189086	0.448497	0.448	0.36	1
Scyl3	0.189117	0.44532	0.207	0.12	1
Tfg	0.189165	-0.830429	0.069	0.2	1
Exoc5	0.189283	-0.923376	0.103	0.2	1
Abcc4	0.189373	0.502467	0.155	0.04	1
Akr1b3	0.189383	0.404446	0.155	0.08	1
Hook3	0.189388	0.263659	0.224	0.12	1
Xcr1	0.189397	0.355056	0.5	0.32	1
Cnn2	0.189418	0.365592	0.862	0.88	1
Armc10	0.189511	0.761654	0.19	0.16	1
Cbx6	0.19038	0.385801	0.172	0.16	1
Api5	0.190699	0.736754	0.293	0.16	1
Timm21	0.190771	-0.742647	0.017	0.12	1
Psmc2	0.190895	0.497613	0.224	0.12	1
Tpk1	0.190962	-1.38793	0.052	0.12	1
Gpn1	0.191073	1.17186	0.138	0.08	1
Gm14446	0.191325	-0.796375	0.241	0.36	1
Rcn1	0.191576	0.951981	0.155	0.12	1
Mmd	0.192366	-0.614657	0.069	0.24	1
B230219D22Rik	0.192913	-0.738292	0.155	0.16	1
Papola	0.193276	0.698879	0.379	0.28	1
Prps2	0.193562	0.82094	0.155	0.08	1
Erbb2ip	0.193649	-0.510802	0.172	0.36	1
Htatsf1	0.193731	0.884188	0.121	0.08	1
Pcnxl3	0.194004	-0.561944	0.155	0.2	1
Hdac4	0.194063	0.449252	0.155	0.08	1
Apbb1ip	0.194094	-0.575671	0.19	0.32	1
Recql	0.194129	1.14627	0.103	0.04	1
Sp4	0.194164	-0.532866	0.121	0.28	1
Cct4	0.19423	0.562986	0.466	0.36	1
Chordc1	0.194406	0.47435	0.276	0.2	1
Lpp	0.194573	-0.527505	0.448	0.48	1
Uxt	0.194706	-0.668397	0.052	0.16	1
Brd8	0.194751	0.855885	0.483	0.48	1
Eif3l	0.195028	0.385958	0.276	0.12	1
Klc1	0.195078	0.583436	0.19	0.08	1
Mkln1	0.195543	1.07683	0.224	0.12	1
Zfp62	0.195638	0.778291	0.103	0.04	1
Zfp935	0.195957	-0.714725	0.448	0.48	1
Dstn	0.196208	-0.998234	0.086	0.16	1
Trim11	0.196333	0.685616	0.224	0.16	1
Ncf4	0.196398	0.471433	0.397	0.2	1
Rpn2	0.196468	0.476852	0.414	0.24	1
Snd1	0.196581	0.63724	0.414	0.28	1
Stk19	0.197009	-0.893812	0.086	0.2	1
Glmn	0.197178	0.79233	0.121	0.04	1
Tvp23b	0.197209	0.9287	0.19	0.12	1
Cysltr2	0.197253	-0.938244	0.034	0.12	1
Tcea1	0.197355	0.763963	0.5	0.44	1
Cdk6	0.197372	-0.689564	0.086	0.24	1
Orc6	0.197383	1.09574	0.103	0.08	1
Ccr7	0.197712	-0.720757	0.034	0.12	1
St8sia4	0.197769	1.06822	0.121	0.04	1
[truncated: 2,356 more rows]

## Sheet: Los+aPD1 vs Ctrl
	p_val	avg_logFC	pct.1	pct.2	p_val_adj
Pbld1	2.7386e-06	-1.43144	0.938	0.96	0.0596057
Taf1d	0.000113315	-2.63433	0.125	0.6	1
Wdr43	0.00014186	2.01073	0.75	0.12	1
Pisd-ps3	0.000808113	1.06519	0.938	0.4	1
Btg1	0.00140878	0.580984	1	0.88	1
Cdk11b	0.00153662	0.930289	0.875	0.32	1
Ier3ip1	0.0016761	-2.68003	0	0.36	1
Fkbp15	0.00199473	-1.99004	0.062	0.44	1
Alox8	0.00219801	-0.254226	0.125	0.52	1
Serpinb9	0.00229175	1.25756	0.688	0.16	1
Ifnar1	0.00240391	0.927032	1	0.96	1
Ptpn7	0.00265594	-2.16686	0.375	0.56	1
Mtdh	0.00275766	1.7955	0.625	0.08	1
Ctla2a	0.0030155	0.843913	1	0.96	1
Gzmb	0.00317013	0.940386	0.938	0.68	1
Gm15645	0.0032819	-0.674601	0.875	1	1
Cd6	0.00343487	-1.83472	0.312	0.64	1
Odc1	0.0037763	1.70288	0.562	0.04	1
Ubr4	0.004025	1.60111	0.812	0.32	1
Atxn2l	0.00453749	1.42973	0.75	0.48	1
Gm8979	0.00538731	-1.46671	0.125	0.4	1
Pex14	0.00571104	-2.17591	0	0.28	1
Wash	0.0069648	1.0389	0.875	0.52	1
Prpf8	0.00766179	-1.30862	0.125	0.4	1
Srrm2	0.00808582	0.755932	0.938	0.76	1
Bhlhe40	0.00830666	2.20822	0.625	0.32	1
Nanog	0.00862114	-0.609142	0.5	0.76	1
Samd9l	0.0093466	-2.35214	0.25	0.4	1
Scly	0.00961854	-1.27689	0.062	0.36	1
Gnal	0.0104342	-1.41625	0.062	0.28	1
Grb2	0.0104511	2.05133	0.438	0.04	1
Ngrn	0.0104988	-2.58594	0.062	0.28	1
Ptpn22	0.0106011	0.362274	0.938	0.56	1
Nit1	0.0107113	2.99102	0.562	0.08	1
Trappc2l	0.0113221	-2.41818	0	0.24	1
Slc38a2	0.0113599	1.03129	0.688	0.28	1
5730577I03Rik	0.0117313	-0.297329	0.625	0.84	1
Pgk1	0.0117572	2.16985	0.5	0.12	1
Alkbh1	0.0122064	2.41625	0.375	0	1
Cdkal1	0.0124286	-1.21115	0.062	0.28	1
Bbip1	0.012806	2.04933	0.5	0.2	1
2610524H06Rik	0.0128356	-1.1077	0.188	0.52	1
Pusl1	0.0130246	-1.60919	0	0.24	1
Apeh	0.0131278	-2.03706	0.125	0.36	1
BC056474	0.0132771	1.84947	0.5	0.08	1
Gngt2	0.0133443	-2.52838	0	0.24	1
Atp6v0c	0.0134283	1.63611	0.5	0.12	1
Cd28	0.0134356	0.918446	0.625	0.24	1
Clcn4-2	0.0136002	-2.12385	0.125	0.28	1
Srsf2	0.0139015	0.88363	0.812	0.68	1
Tor1aip1	0.0139166	-1.63118	0.125	0.32	1
Tmem123	0.0154838	0.85406	0.5	0.16	1
Tecpr1	0.0155175	1.27048	0.5	0.2	1
Ube2j1	0.0167559	-2.15051	0.125	0.28	1
Ergic2	0.0168736	-2.09339	0.062	0.36	1
Actl6a	0.0170746	1.2389	0.438	0.08	1
Lmbr1l	0.0173436	-1.98544	0.125	0.32	1
Erdr1	0.0178461	2.7504	0.5	0.12	1
Ddx3x	0.018523	2.06693	0.375	0	1
S100a4	0.0187274	2.06696	0.5	0.2	1
Arl16	0.0189976	2.1205	0.5	0.36	1
Abcb9	0.0191536	2.00795	0.375	0.04	1
Rhox8	0.0193162	-1.21651	0.062	0.36	1
Tmem234	0.0197284	-1.44855	0.5	0.8	1
Pcnp	0.0201949	0.782218	0.625	0.32	1
Sfn	0.0211755	-1.36036	0.125	0.28	1
Tex264	0.0217646	1.92092	0.375	0.04	1
Ppp2ca	0.0219368	1.98868	0.312	0	1
Phf11c	0.0220981	-1.65827	0.188	0.44	1
Timm10b	0.0221346	0.986442	0.562	0.16	1
Coq2	0.0223576	-1.86361	0	0.2	1
Nipsnap3b	0.0224966	2.45302	0.312	0	1
Ten1	0.0224984	-2.40587	0	0.2	1
Btg2	0.022893	1.15596	0.625	0.32	1
Mia3	0.0231756	1.87064	0.688	0.44	1
Tfam	0.0232621	-1.42297	0	0.24	1
Fbxl6	0.023324	1.40222	0.5	0.12	1
Hsdl1	0.0240172	-2.29155	0	0.2	1
Trpv2	0.0240607	1.04111	0.625	0.2	1
Sf3b4	0.0240836	2.11962	0.312	0	1
C230091D08Rik	0.0242607	0.258501	0.75	0.36	1
Zbtb8os	0.0243773	-3.38672	0	0.2	1
Mrps18c	0.0245193	-2.4861	0.062	0.28	1
Smek2	0.024771	1.66743	0.375	0.08	1
Gm14403	0.0248157	0.421146	0.625	0.28	1
Ccnk	0.0248985	1.54479	0.312	0.04	1
Sft2d2	0.0251352	1.38103	0.312	0	1
Rpp21	0.0251464	-2.47281	0.062	0.28	1
Cd47	0.0252768	0.535739	0.938	0.56	1
Ppp1r18	0.025461	-0.790564	0.562	0.76	1
Hmgcr	0.0254672	1.72945	0.375	0	1
Dock10	0.0260095	-1.00492	0.5	0.64	1
Ccni	0.0260845	-0.537919	0	0.2	1
Ddx5	0.0264509	0.727909	1	1	1
Cnot8	0.0265314	-1.91383	0.125	0.28	1
Tomm6	0.0266007	0.974197	0.625	0.16	1
Pik3cg	0.0270382	-1.28968	0.062	0.28	1
Ubl4	0.0271738	2.23848	0.375	0.04	1
Snx17	0.0284075	-2.28663	0	0.24	1
Gadd45b	0.0285545	2.02831	0.375	0.08	1
Necap2	0.0288013	2.77977	0.375	0.08	1
Man2a2	0.0288551	-0.884635	0.188	0.48	1
Phkg2	0.0289713	-1.98546	0.062	0.28	1
Nup98	0.029637	-1.29698	0	0.28	1
Ube2a	0.0299058	-2.2807	0.188	0.32	1
Ikzf2	0.0300539	1.03869	0.312	0.04	1
Spcs1	0.0304233	0.975539	0.562	0.2	1
Qars	0.0307135	-2.13162	0.125	0.36	1
Magoh	0.0308341	1.35824	0.438	0.08	1
Batf	0.0310004	1.6527	0.5	0.12	1
Nelfb	0.0311753	-1.84737	0.125	0.32	1
Psmd9	0.031768	-1.03049	0.375	0.64	1
Phf11a	0.0318135	-1.44526	0.312	0.64	1
Ttc7	0.0321329	-0.650654	0.125	0.44	1
Csrnp1	0.0326066	1.17912	0.438	0.16	1
Dhx58	0.0326863	-1.92885	0.125	0.36	1
Cd52	0.0330433	0.42473	1	0.88	1
Becn1	0.0331517	1.65554	0.562	0.16	1
Safb2	0.0333157	1.72208	0.375	0.12	1
Trim12a	0.033414	-1.25951	0.188	0.48	1
Sdha	0.0334688	1.27237	0.5	0.08	1
2610507B11Rik	0.033739	-1.05621	0	0.2	1
Rab1	0.0338378	0.995762	0.562	0.2	1
Acp5	0.0341878	-1.19146	0.125	0.4	1
Plec	0.0343066	0.835692	0.75	0.36	1
Cytip	0.0343619	0.456032	0.938	0.68	1
Rpl36	0.0345564	0.345978	1	0.92	1
Iqgap1	0.0346772	-1.94567	0.375	0.4	1
Tardbp	0.034814	1.19846	0.438	0.12	1
Gm14827	0.0349402	-0.284427	0	0.24	1
Ppp1r7	0.0350609	-1.71642	0.188	0.36	1
Zcchc2	0.0352835	0.652917	0.375	0.08	1
Zfr	0.0355171	1.22948	0.375	0.16	1
Rbm6	0.0359799	-1.95303	0.125	0.32	1
Top3b	0.0368772	-1.33359	0	0.2	1
Hprt	0.0369195	0.732945	0.438	0.12	1
Hspa5	0.0370203	0.41384	0.75	0.44	1
Spin1	0.0372106	-1.70926	0.062	0.28	1
Rbbp6	0.0372433	-1.23981	0.125	0.36	1
Vdac1	0.0376572	-1.80292	0.062	0.2	1
Lrmp	0.0376875	0.804234	0.562	0.12	1
Prdx5	0.0377436	1.15233	0.562	0.24	1
Dennd1c	0.0378411	0.553327	0.688	0.4	1
Prim1	0.0379236	-1.59152	0	0.2	1
Uty	0.038032	-0.934561	0.125	0.24	1
Asrgl1	0.0384258	2.31661	0.312	0.04	1
Gbp6	0.0385824	-1.30787	0.5	0.72	1
Mkrn1	0.0387101	1.52799	0.375	0.04	1
Gm15800	0.038764	-0.556828	0.125	0.28	1
Heca	0.0388857	-1.40941	0	0.2	1
Zdhhc7	0.0389646	-1.47445	0	0.2	1
Ep400	0.0393269	-1.28944	0.312	0.52	1
Dhx9	0.0397036	1.27602	0.438	0.2	1
Syncrip	0.0398378	1.74957	0.312	0.04	1
Hnrnph3	0.0399254	-1.49545	0.062	0.24	1
Rap2b	0.0402382	-1.10827	0.125	0.32	1
Ap3m1	0.0410566	-1.22474	0	0.2	1
Acss1	0.0412181	-1.48406	0.062	0.24	1
Uba7	0.0413055	-1.29691	0.312	0.52	1
Abracl	0.0413602	0.937996	0.688	0.4	1
Klra15	0.0414513	0.288463	0.25	0	1
Glo1	0.0414752	1.46826	0.25	0	1
Cd9	0.0415496	1.83564	0.25	0	1
Taldo1	0.0415644	1.10862	0.562	0.24	1
Pygb	0.0418933	-1.36124	0.062	0.2	1
Tmem161a	0.0419955	0.960856	0.438	0.08	1
Tmem191c	0.0420315	-1.40036	0	0.2	1
Nudc	0.0421141	1.83075	0.438	0.12	1
Actr2	0.0423319	-0.861478	0.562	0.84	1
Gm13363	0.0424025	0.804287	0.562	0.28	1
Gimap4	0.0425145	0.4241	1	0.88	1
2010012O05Rik	0.0425486	0.254061	0.5	0.16	1
Mrfap1	0.0427615	1.02905	0.625	0.24	1
1500012F01Rik	0.0428402	-1.11607	0.25	0.56	1
Apol7b	0.0429444	0.726547	0.312	0.04	1
Ube2s	0.0429472	-1.66711	0	0.2	1
Pank4	0.042975	-1.6742	0	0.2	1
1500011B03Rik	0.0430984	-1.86476	0.062	0.2	1
Atf3	0.0430995	3.52411	0.25	0.04	1
Hnrnph2	0.0435197	1.30032	0.5	0.16	1
Osgep	0.0435569	-2.07139	0	0.16	1
Zfand5	0.043806	0.399349	0.375	0.08	1
Parvg	0.0438506	1.67722	0.438	0.2	1
Stmn1	0.0441135	-1.98975	0	0.16	1
Suv420h2	0.0441747	-1.54108	0	0.16	1
Mrps21	0.0442903	2.24558	0.25	0	1
Lfng	0.044313	-0.709002	0.312	0.6	1
Zfpl1	0.044469	-2.07624	0	0.16	1
Rpp14	0.0446037	1.68298	0.25	0	1
Pramef8	0.0446949	-1.90324	0	0.16	1
Tefm	0.0447691	-2.20751	0	0.16	1
Syngr2	0.0447716	1.26498	0.438	0.16	1
Nsun2	0.0449626	-1.69347	0	0.16	1
Ccdc28b	0.0450124	-1.91186	0	0.16	1
Atp5g2	0.0450646	-0.849737	0.5	0.76	1
Mrps23	0.0452155	1.55613	0.312	0	1
Ppp2r2a	0.045313	1.51522	0.438	0.12	1
Tnrc6b	0.0453403	-0.722396	0.438	0.56	1
Gmeb2	0.0457599	-0.512003	0	0.16	1
Pbdc1	0.0458086	-1.72255	0	0.16	1
Rnpc3	0.0460088	2.34518	0.25	0	1
Cyth2	0.0460532	1.6767	0.375	0.04	1
Nlrc3	0.0460611	-1.81162	0.188	0.4	1
Frmd4b	0.0461317	0.852392	0.25	0	1
Crot	0.046563	1.33606	0.438	0.2	1
Hist1h2ao	0.0466314	-2.02155	0	0.16	1
Rgs2	0.0466489	1.36486	0.375	0.16	1
Nbas	0.0467396	0.653691	0.312	0	1
Tiparp	0.0468947	-1.30986	0.062	0.24	1
Mrpl14	0.0469178	3.2127	0.312	0	1
Rpf1	0.0470887	-2.15453	0	0.16	1
E4f1	0.0472813	1.32182	0.438	0.12	1
Cd274	0.0472969	1.0252	0.562	0.2	1
Dek	0.0474762	0.868657	0.625	0.28	1
S1pr2	0.0475153	-1.71335	0	0.16	1
Rnf181	0.0477371	1.40627	0.438	0.16	1
N6amt2	0.0479879	2.14887	0.25	0	1
Litaf	0.0481016	2.07016	0.438	0.04	1
Psmd7	0.048442	-1.72583	0	0.16	1
Mfng	0.048462	1.3008	0.5	0.16	1
AI607873	0.0486026	0.89238	0.375	0.12	1
Fam98c	0.0487131	-1.7379	0.062	0.2	1
Rbm33	0.0487971	-1.02424	0.062	0.4	1
Aplf	0.0489105	0.619743	0.5	0.4	1
Dhrs7	0.0489382	-1.74654	0	0.16	1
Ass1	0.0490037	-1.30629	0	0.16	1
Vps52	0.0490824	-1.37659	0.125	0.32	1
Tpr	0.0491485	0.874047	0.438	0.12	1
Pkm	0.0491736	0.676612	0.875	0.68	1
Pigf	0.0491983	2.49289	0.25	0	1
Znhit1	0.0493812	0.553063	0.438	0.08	1
Sub1	0.0495002	0.844038	0.875	0.76	1
Dcaf10	0.0495039	-0.628179	0.688	0.92	1
Pea15a	0.0495918	-1.26819	0.125	0.48	1
Tet3	0.0496145	-1.30023	0.25	0.36	1
Pitpna	0.0497139	1.41	0.25	0	1
Ssb	0.0497163	1.8323	0.5	0.28	1
Nde1	0.0497367	1.51936	0.312	0.04	1
Cry2	0.0497551	-1.32359	0	0.16	1
Map4k4	0.0497899	-0.789468	0.062	0.24	1
Fkbp2	0.0498458	2.57109	0.25	0	1
Pon2	0.0506058	-2.24095	0	0.2	1
Ankrd39	0.0506068	-1.95649	0.062	0.16	1
1700017B05Rik	0.0506534	2.30079	0.25	0	1
Sema4d	0.0507033	0.261561	0.938	0.48	1
Dctn1	0.0508142	-1.61422	0.062	0.2	1
Zfc3h1	0.05091	-1.05049	0.125	0.28	1
Phb2	0.0509673	-1.48589	0.125	0.32	1
Itfg2	0.0510604	1.32294	0.312	0.04	1
Fcrl6	0.0513869	0.590256	0.75	0.4	1
Mageb16-ps1	0.0515052	0.28526	0.5	0.2	1
Pacs1	0.0515329	-1.42756	0	0.16	1
Sp110	0.0515397	-0.98379	0.438	0.68	1
Rbm4b	0.0516157	0.821061	0.312	0.04	1
Mtmr1	0.051786	0.828606	0.312	0	1
Zdhhc16	0.0519905	-1.79062	0.062	0.24	1
Specc1l	0.052041	-0.659641	0	0.2	1
Cept1	0.0520923	1.08207	0.312	0.04	1
Klrk1	0.0524136	0.610421	0.562	0.28	1
Smg6	0.0526196	-1.04685	0	0.16	1
Ipo11	0.0526566	-2.09886	0.062	0.24	1
Mbd3	0.0527337	-1.18695	0	0.16	1
Zmym5	0.0528799	-1.2156	0.188	0.32	1
Mppe1	0.0530608	-1.58333	0.125	0.24	1
Uqcr10	0.0531679	-1.00023	0.125	0.4	1
Ints3	0.0532007	-1.05114	0	0.16	1
Hsph1	0.053449	1.4631	0.625	0.44	1
Alkbh5	0.0540375	-0.715471	0.125	0.16	1
Ddx58	0.05404	-1.49748	0.25	0.48	1
Mrps33	0.0543335	1.08457	0.375	0.08	1
Cisd1	0.0543788	1.41223	0.312	0.04	1
Cd3d	0.0543805	-0.519132	0.625	0.84	1
Hnrnpc	0.0546326	0.929259	0.625	0.2	1
Srsf7	0.054844	0.980308	0.625	0.36	1
Fam160b2	0.0549687	-1.17826	0.25	0.56	1
Psmb9	0.0551685	0.691923	0.75	0.48	1
Exoc1	0.0552261	-1.84841	0.062	0.16	1
Abca7	0.0554454	1.35429	0.312	0.12	1
Nfkbia	0.0555557	0.884252	0.688	0.48	1
Serpinb6b	0.0556142	0.45669	0.625	0.28	1
Ctla4	0.0556635	0.79043	0.625	0.36	1
Clint1	0.0559848	0.95516	0.25	0.04	1
Pigm	0.0561551	-0.67451	0.438	0.44	1
Ing1	0.0561804	-1.26304	0	0.2	1
Mrto4	0.0562196	-1.90763	0	0.16	1
Cd68	0.0563815	1.47655	0.375	0.08	1
Nudcd2	0.0566324	-2.26684	0	0.16	1
Gramd4	0.0569014	-0.516415	0.062	0.2	1
Gid4	0.0572205	-1.35187	0.062	0.2	1
Luc7l3	0.057237	0.443573	0.438	0.16	1
Ankib1	0.0572464	-0.66711	0.125	0.2	1
Gm13826	0.0572916	0.824392	0.75	0.44	1
Gm9159	0.0574259	0.289665	0.688	0.48	1
Phgdh	0.057711	-1.23049	0.188	0.4	1
Agfg1	0.0578156	1.75074	0.25	0	1
Elp2	0.0579407	1.40993	0.438	0.2	1
Fbrs	0.0579604	1.34309	0.312	0.04	1
Psmd10	0.0580576	-2.06128	0	0.16	1
Rassf2	0.0582755	0.93881	0.5	0.24	1
Rps6	0.0584794	-0.58727	0.875	0.96	1
Dcaf17	0.0585176	-1.14584	0.438	0.6	1
Unkl	0.0585389	2.42588	0.25	0	1
Usp11	0.0586613	-1.16747	0	0.16	1
Ino80c	0.0586648	-2.10046	0.125	0.16	1
Pkn1	0.0586906	-0.941334	0.125	0.24	1
Gramd1b	0.0587404	1.33464	0.375	0.04	1
Racgap1	0.0588332	-1.99319	0	0.16	1
Psmd12	0.0591041	1.28939	0.375	0.08	1
Gadd45g	0.0592272	1.55442	0.5	0.24	1
Hdlbp	0.0593725	0.78017	0.312	0.12	1
Athl1	0.0598028	0.486327	0.438	0.12	1
Timm44	0.0600432	-1.95543	0.125	0.28	1
Gucd1	0.0602327	-1.42498	0.062	0.2	1
Pdcd4	0.0602342	-1.10011	0.562	0.76	1
Itpripl1	0.0602466	-1.80657	0.188	0.36	1
BC021614	0.060454	1.47911	0.438	0.2	1
Ccdc104	0.0605436	1.58297	0.25	0	1
Pdcd2l	0.0607227	-1.94826	0.125	0.24	1
Trim8	0.0607915	-1.37826	0	0.16	1
Acot2	0.0608229	1.60412	0.312	0.08	1
Gm14295	0.0608987	1.25773	0.375	0.12	1
Etv3	0.0609685	-0.866512	0	0.16	1
Skap2	0.061017	1.78681	0.25	0	1
Fbxl20	0.0613125	-0.584225	0	0.24	1
Rb1cc1	0.0616126	-1.57047	0.125	0.32	1
Fto	0.0617959	-1.0394	0	0.16	1
Apol7e	0.0618139	0.422875	0.562	0.12	1
Pdcd2	0.0618443	-1.71266	0	0.16	1
Hk1	0.0620331	-0.748861	0.062	0.36	1
Akt1s1	0.0621398	-1.6159	0	0.16	1
Ube4b	0.0625177	1.54912	0.25	0	1
Atp6v1d	0.0629322	1.29152	0.375	0.12	1
Slc35b2	0.0629898	1.37858	0.312	0.04	1
Gm13544	0.063005	0.32845	0.438	0.48	1
Atp5d	0.0631017	0.802944	0.812	0.6	1
Ier3	0.0631701	1.22553	0.312	0.04	1
Apobec3	0.0633599	0.524365	0.75	0.48	1
Nkiras1	0.0634577	-1.04278	0.312	0.36	1
Dgka	0.0636629	0.655065	0.75	0.56	1
Cacybp	0.0636943	0.583635	0.5	0.2	1
Shoc2	0.0640929	-0.57088	0.062	0.2	1
Itpk1	0.0644011	1.36208	0.375	0.08	1
Ncln	0.0644906	-1.34363	0.062	0.2	1
Prpf38a	0.0646121	1.23955	0.375	0.08	1
Ddx52	0.0648012	-1.57532	0.062	0.28	1
Lsm12	0.0649818	-1.6068	0.062	0.24	1
Sec61b	0.065083	0.592661	0.562	0.28	1
4933421O10Rik	0.0656569	0.658093	0.875	0.68	1
Ahdc1	0.0657164	-1.2204	0.062	0.28	1
Gtf2ird2	0.0658464	1.42024	0.25	0	1
U2surp	0.0662439	-1.14743	0.125	0.28	1
Prosc	0.0663985	-1.73388	0.062	0.2	1
Iqce	0.066609	-1.66741	0.062	0.16	1
Hsh2d	0.0666483	-1.45543	0	0.16	1
Zfp935	0.0669353	-1.52248	0.438	0.48	1
Nubp2	0.067325	-1.97766	0.125	0.24	1
Ube2g1	0.0674737	-1.6202	0.062	0.2	1
Carm1	0.0675287	-1.6398	0	0.16	1
Clk3	0.0677674	0.630706	0.562	0.2	1
Fam58b	0.067772	-2.15183	0	0.16	1
Lsg1	0.0678124	1.75355	0.25	0	1
Clic1	0.0679442	0.356998	0.938	0.8	1
Zfp825	0.0680803	1.84818	0.312	0.12	1
Hdac1	0.0682193	0.931088	0.438	0.16	1
Pik3ca	0.0683457	-0.791362	0	0.2	1
Gm14322	0.068488	0.423981	0.75	0.36	1
2310011J03Rik	0.0686548	-1.65886	0.062	0.24	1
Prorsd1	0.0687233	-1.41997	0.188	0.32	1
Tmem43	0.0688444	-1.46781	0	0.16	1
Tbca	0.0688651	0.97402	0.562	0.24	1
Psmc2	0.0691153	1.21037	0.375	0.12	1
Tagln2	0.0691592	0.884031	0.562	0.36	1
Trappc9	0.0696852	0.649574	1	0.92	1
Med10	0.0697002	-0.889285	0.312	0.64	1
Thoc2	0.0698903	-1.5588	0.25	0.28	1
Ttc17	0.0700011	1.19853	0.312	0.12	1
I830012O16Rik	0.0700833	-1.61723	0.188	0.4	1
Trim27	0.0702605	-0.92436	0.188	0.44	1
Rpl3	0.0703493	-0.277136	0.688	1	1
Sgk1	0.0706729	2.57626	0.375	0.04	1
Lman2	0.0707028	0.854777	0.562	0.36	1
Pi4ka	0.0709349	-1.09489	0.312	0.36	1
Setd1b	0.0710582	-0.561466	0	0.24	1
Tatdn1	0.0712235	1.75409	0.25	0.08	1
Hdac4	0.0715775	0.445082	0.375	0.08	1
Gpr174	0.0716143	1.08905	0.312	0.04	1
Tmem164	0.0717343	-0.557361	0.062	0.16	1
Tyw1	0.0717759	-1.65808	0	0.16	1
C330024D21Rik	0.0718839	0.730103	0.688	0.72	1
Rnf31	0.0719741	1.30478	0.438	0.12	1
Tpm1	0.072306	1.00379	0.438	0.16	1
Arglu1	0.07253	-1.20343	0.5	0.52	1
5830416P10Rik	0.0725776	0.626293	0.562	0.32	1
Rassf1	0.0725904	0.956064	0.438	0.12	1
Sec11a	0.0725927	1.17788	0.438	0.2	1
Ttc3	0.072908	-0.836286	0.062	0.2	1
Vamp4	0.0729869	0.39876	0.25	0.04	1
Prickle3	0.0730782	1.4063	0.438	0.24	1
Ska2	0.0731997	-1.65189	0	0.16	1
Sh3gl2	0.073317	0.352731	0.875	0.72	1
Lancl1	0.073384	1.44002	0.25	0.04	1
Glb1	0.0733904	-1.62577	0	0.16	1
Sp3	0.0734172	1.66508	0.25	0.08	1
Lrrc33	0.0735894	-0.932246	0.188	0.24	1
Tfg	0.0738214	0.991123	0.438	0.2	1
Havcr2	0.0741076	1.94404	0.312	0.08	1
Sfxn1	0.0741947	1.6017	0.375	0.24	1
Hexb	0.0744031	1.9851	0.312	0.16	1
Slc35c2	0.0744184	2.07054	0.25	0.04	1
Srp9	0.074745	1.10551	0.438	0.16	1
Samd3	0.0749391	1.93273	0.312	0.04	1
Slx4	0.0750955	1.05058	0.25	0	1
Usp20	0.0755985	-1.55535	0.125	0.28	1
AI450353	0.0756133	1.31686	0.25	0.04	1
Cln3	0.0758368	2.05469	0.312	0.12	1
Bcl9l	0.0760924	-0.901974	0.125	0.2	1
Sirt6	0.0762679	-1.95271	0.188	0.24	1
Stat4	0.0764055	0.613303	0.562	0.32	1
Rab8b	0.0768974	1.29423	0.438	0.16	1
Yipf6	0.0769661	-0.723735	0	0.16	1
BC026590	0.0771021	-0.401029	0	0.16	1
Pou2f1	0.0772164	-0.379553	0	0.16	1
Ier5	0.0772186	1.73297	0.25	0.08	1
Wnk1	0.0772706	-1.40839	0.562	0.68	1
Gm14005	0.0773177	1.99428	0.75	0.6	1
Slc16a6	0.0776868	-1.8192	0.062	0.2	1
Cep85	0.0779417	1.28904	0.25	0.12	1
Egr1	0.0780367	1.66548	0.625	0.32	1
Fam13b	0.0780559	-1.04906	0.062	0.2	1
Il27ra	0.0781463	1.28545	0.5	0.2	1
Gnas	0.0782554	1.28461	0.625	0.28	1
BC064078	0.0784521	-0.865565	0.062	0.2	1
Zfp329	0.0785015	-0.836247	0.062	0.28	1
Suox	0.07874	1.66826	0.25	0	1
Med23	0.0787542	1.42695	0.25	0.08	1
H13	0.0791142	-0.693654	0.375	0.6	1
Dusp2	0.0791963	0.703836	0.562	0.28	1
AI314180	0.0793385	1.29164	0.25	0	1
Rab10	0.0795343	1.72213	0.312	0.08	1
Ric8	0.0795808	0.885399	0.438	0.12	1
2610002M06Rik	0.0797879	1.00705	0.25	0	1
Spty2d1	0.0799325	-0.872107	0.062	0.2	1
Slmo2	0.080129	1.15451	0.312	0.08	1
Zfp451	0.0802845	-0.529333	0	0.16	1
Hnrnpa3	0.0804878	0.545535	0.75	0.6	1
Arf6	0.0808337	-0.852533	0.375	0.48	1
Ifrd1	0.0810885	0.884337	0.312	0.08	1
Sike1	0.0811359	-1.19456	0	0.16	1
Pmepa1	0.0814746	-1.19643	0.125	0.32	1
Irgm2	0.0818218	-1.145	0	0.16	1
Aldh3a2	0.0825826	1.80275	0.188	0	1
Cltb	0.0826176	1.61848	0.188	0	1
Sertad3	0.0827873	2.11623	0.188	0	1
Ube2k	0.0828335	1.14243	0.438	0.08	1
Meaf6	0.0828482	1.62563	0.312	0.12	1
Med7	0.0828596	1.81151	0.312	0.08	1
Stra13	0.0829713	1.75676	0.25	0.04	1
Trub2	0.0830083	-1.72882	0.062	0.2	1
Sppl3	0.0830285	-1.49973	0	0.12	1
Fam78a	0.0830447	-1.07545	0.312	0.48	1
Isca2	0.0830472	1.29657	0.312	0.04	1
A430005L14Rik	0.0830886	1.64734	0.188	0	1
Hist1h4c	0.0831076	-1.89623	0	0.12	1
Reep4	0.0831641	-1.56084	0	0.12	1
Irf2	0.0831665	0.792305	0.562	0.36	1
1600012H06Rik	0.0831982	-2.10745	0	0.12	1
4930470H14Rik	0.0832108	0.688966	0.875	0.8	1
Stx11	0.0833389	-1.97603	0	0.12	1
Phxr4	0.0833412	1.24315	0.375	0.04	1
Ugcg	0.0833449	0.412701	0.438	0.2	1
Soat2	0.0834921	1.06691	0.812	0.72	1
Csda	0.0835264	1.00925	0.375	0.16	1
Gins4	0.0835344	-1.33435	0	0.12	1
Nipa2	0.0835586	-1.65434	0	0.12	1
Zfp407	0.0835839	-1.05463	0	0.12	1
Samd10	0.0836449	-2.24181	0	0.12	1
Nudt8	0.0836508	-2.10958	0	0.12	1
Dbndd2	0.0836656	-0.851296	0	0.12	1
Zrsr1	0.0837578	-0.789176	0	0.12	1
Acads	0.0838654	-1.17154	0	0.12	1
Sesn1	0.083877	-1.85545	0	0.12	1
Ppard	0.0839206	-0.546339	0	0.12	1
Mlxip	0.0839728	0.956236	0.562	0.24	1
Cd1d1	0.0840621	2.6775	0.188	0	1
Oas2	0.0840758	-1.34758	0	0.12	1
Hist1h4i	0.0841288	-2.44224	0	0.12	1
Gpr18	0.084244	0.786729	0.688	0.44	1
Crtc2	0.0843264	1.8488	0.312	0.08	1
Atf1	0.0843342	-1.68975	0	0.16	1
Ppa2	0.0845331	2.27115	0.188	0	1
Lmna	0.0846412	-2.14642	0	0.12	1
Rrs1	0.084705	2.14606	0.188	0	1
Setd1a	0.0847063	-0.450362	0	0.12	1
Fam196b	0.084854	-0.896498	0.125	0.24	1
Slc35e2	0.0849413	1.0962	0.5	0.6	1
Sil1	0.0850076	2.48256	0.188	0	1
Npepl1	0.0850335	-1.54808	0	0.12	1
Rbm14	0.0850613	0.802534	0.188	0	1
Traf5	0.085182	1.77699	0.188	0	1
Dnajc30	0.0851934	-1.3432	0.062	0.2	1
Ubr1	0.085215	0.682191	0.438	0.12	1
Cdh1	0.0852532	-1.29124	0	0.12	1
Rab3a	0.0853017	-1.23668	0	0.12	1
Bckdk	0.0853204	-1.79582	0.312	0.32	1
Prkab1	0.0854268	0.294795	0.5	0.12	1
Mtx1	0.0854324	1.16378	0.312	0.04	1
Tmem194b	0.0855018	-2.49123	0	0.12	1
Saysd1	0.0855582	1.39851	0.375	0.16	1
1700086O06Rik	0.08566	-1.50014	0	0.12	1
Prmt6	0.0858456	1.62222	0.188	0	1
Arl6ip6	0.0859102	-1.46802	0	0.12	1
Nudt16	0.0859299	-1.86966	0	0.12	1
Rprd2	0.0859763	1.20257	0.438	0.24	1
Amz2	0.0860012	-1.32858	0	0.12	1
Slco3a1	0.0860676	-0.900901	0.062	0.4	1
Adrbk1	0.0860697	0.891282	0.688	0.32	1
Papd5	0.0860774	1.83157	0.25	0	1
Fam173b	0.0860924	1.67546	0.188	0	1
H2-Q9	0.0860982	0.292335	1	0.8	1
Lpp	0.0862981	-0.889234	0.5	0.48	1
Slc46a3	0.0863881	-1.27088	0	0.12	1
Acadvl	0.0864304	1.76045	0.188	0	1
Hectd3	0.0864446	0.779742	0.25	0.04	1
Mterfd1	0.0864534	-1.76293	0	0.12	1
Gpatch11	0.0865079	1.26225	0.562	0.4	1
Mthfd1	0.0865167	0.933369	0.188	0	1
Ascc1	0.0866785	1.94397	0.188	0	1
Rrp1b	0.0867383	-0.617113	0.188	0.28	1
Gm8580	0.0867466	0.704454	0.312	0.2	1
Rnf185	0.0867757	-1.401	0	0.12	1
Cdc42se2	0.0868324	-1.17108	0.375	0.52	1
Elmo2	0.0868538	-0.410608	0.625	0.16	1
Apol9b	0.086893	-1.43695	0	0.12	1
Plxdc2	0.0869469	-0.66629	0	0.12	1
Cish	0.0870163	0.757791	0.688	0.36	1
G6pdx	0.0870397	1.73337	0.188	0	1
Pef1	0.0870675	2.59059	0.188	0	1
Parp4	0.0871288	-0.830258	0.125	0.32	1
Kdsr	0.0871371	-0.965631	0.062	0.2	1
Lcp2	0.0872132	0.281903	0.75	0.4	1
Sun1	0.0872467	-1.47857	0	0.16	1
Nfkbiz	0.0874906	0.912073	0.688	0.44	1
Appl1	0.0875098	-0.937645	0	0.12	1
Slc39a3	0.0876376	-1.09603	0	0.12	1
Zfp322a	0.0877229	1.54858	0.375	0.12	1
Cxx1c	0.0878377	1.54131	0.188	0	1
Arpc5l	0.0880355	0.711287	0.438	0.16	1
Apoe	0.0882441	-2.21738	0.125	0.32	1
Arid1a	0.0882636	0.906104	0.438	0.44	1
2810008D09Rik	0.0883827	-1.9186	0	0.12	1
Smyd4	0.0884237	-1.52576	0.125	0.24	1
Ptplad1	0.0885083	-1.02488	0.125	0.2	1
Rnf38	0.0885992	-1.61456	0.062	0.12	1
Romo1	0.0886449	-1.84092	0.188	0.32	1
Tmem185b	0.0889654	-1.4061	0	0.12	1
Cdca4	0.0890009	-1.46351	0.188	0.28	1
Sucla2	0.0890346	1.28587	0.188	0	1
Fem1a	0.0891932	-0.745417	0	0.12	1
Nfyc	0.0891986	-1.88533	0.062	0.2	1
Tmem184c	0.0892665	0.891229	0.188	0	1
Lrrc59	0.0893535	1.66628	0.188	0	1
Pam16	0.0895414	1.17648	0.312	0.08	1
Crebrf	0.0895738	-1.13836	0	0.16	1
Sirt2	0.0896262	-0.927946	0.062	0.28	1
Mbip	0.089708	2.43201	0.188	0	1
Srp19	0.0897614	-1.09267	0.312	0.52	1
Nol8	0.0899386	-1.09507	0	0.12	1
Npm3	0.0899722	-2.00579	0	0.16	1
Rhot1	0.0900021	0.950147	0.25	0.04	1
Dennd4a	0.0902509	0.651456	0.875	0.48	1
Zfx	0.0904299	-0.930651	0	0.16	1
Gpx8	0.0904433	-1.94734	0	0.12	1
Ptpn18	0.0905109	0.691958	0.938	0.64	1
Pgap1	0.0906108	-0.289574	0	0.12	1
Cdkn2c	0.0906571	1.74279	0.188	0	1
3110001I22Rik	0.0908075	-1.86929	0	0.12	1
Ttc1	0.0909093	2.02928	0.25	0.04	1
Cdc123	0.0910757	-1.10745	0.625	0.8	1
Thap3	0.0912819	-2.35826	0.062	0.24	1
Med29	0.0914056	-1.23642	0	0.12	1
Dusp19	0.0914744	-0.702166	0	0.12	1
Gosr1	0.0915589	1.61004	0.312	0.08	1
Pin1	0.0916097	-0.900888	0.188	0.28	1
Hbs1l	0.0916098	-1.38835	0.188	0.28	1
Ciao1	0.091671	1.17339	0.312	0.04	1
Hilpda	0.0918368	2.04308	0.25	0.04	1
0610009O20Rik	0.0920654	-1.00023	0.062	0.16	1
Pdgfb	0.0921037	1.11153	0.188	0	1
Mrpl27	0.0921225	1.69576	0.5	0.2	1
Gmnn	0.0923372	-1.40868	0	0.12	1
H2-T9	0.0923959	-1.05307	0.562	0.72	1
Nek6	0.0924803	-1.4596	0.062	0.12	1
Adrm1	0.0926089	0.72133	0.5	0.24	1
Tmem19	0.0926696	1.35572	0.25	0	1
Tnfrsf10b	0.0926791	0.432638	0.938	0.84	1
Arhgef4	0.0927532	-1.49885	0	0.16	1
Timm21	0.0928208	-1.65651	0	0.12	1
Ift20	0.0928251	1.42347	0.375	0.12	1
Mul1	0.092863	-0.965457	0.062	0.12	1
Ncor1	0.0928934	-1.15025	0.375	0.76	1
Tom1	0.0930841	1.17129	0.188	0.04	1
Rfx7	0.0933057	-0.670626	0	0.24	1
Gm8898	0.0933116	0.276007	0.375	0.2	1
Rcn1	0.0933477	1.97311	0.25	0.12	1
Cyp4f16	0.0934532	-1.54082	0	0.12	1
Gm5424	0.0935362	-1.36778	0.062	0.2	1
Fam3c	0.0936047	-0.899643	0.125	0.16	1
Dnmt1	0.0936954	0.948475	0.375	0.12	1
Mob3a	0.093773	-1.2324	0.188	0.4	1
Mrpl41	0.0938226	-1.0792	0	0.12	1
Plekhf2	0.0939025	-1.60205	0	0.12	1
Med13	0.0939313	0.95109	0.312	0.04	1
Nop56	0.0942604	1.08911	0.5	0.32	1
Klra7	0.0943378	1.82043	0.25	0.04	1
Cpped1	0.094379	1.91322	0.188	0	1
Rps19bp1	0.0943805	1.61571	0.188	0	1
Smyd3	0.0944318	-1.00482	0.062	0.16	1
R3hdm1	0.0946878	-0.768399	0.25	0.24	1
Ctr9	0.0947316	-1.15318	0	0.12	1
Nampt	0.0948175	-1.30825	0.062	0.12	1
Gm12657	0.0948637	0.691886	0.375	0.16	1
Mrps18b	0.0949877	-2.20403	0.062	0.12	1
Tmub2	0.0951272	-1.59119	0.062	0.2	1
Ascc2	0.0951969	1.1481	0.312	0.08	1
Itpr2	0.0953414	0.446753	0.562	0.2	1
Dtnb	0.095347	1.43678	0.188	0	1
Tm9sf2	0.0953656	-0.754943	0.188	0.36	1
Tbc1d15	0.0953897	-1.64167	0.062	0.12	1
Cpsf3l	0.0954368	0.468194	0.375	0.16	1
Mki67ip	0.0954532	1.16501	0.25	0.08	1
Plgrkt	0.0955007	-1.92329	0.062	0.24	1
Cry1	0.0956585	-1.64578	0.125	0.2	1
Efcab4b	0.095667	-2.03159	0.062	0.16	1
Fam219b	0.0956927	-0.316474	0	0.2	1
Skint4	0.095811	0.329849	0.625	0.56	1
Pkn2	0.0958218	0.596085	0.25	0	1
Tmem88	0.0959695	0.69383	0.188	0.04	1
Ccng2	0.0960119	-1.38473	0	0.12	1
Lysmd2	0.0960192	1.45255	0.188	0	1
Chid1	0.0962103	-1.34292	0	0.12	1
Abhd8	0.0963744	-1.37085	0.125	0.32	1
Golph3l	0.0964211	1.9797	0.188	0	1
A230050P20Rik	0.0964873	-1.38017	0.125	0.28	1
Rbm12	0.0966035	-1.28728	0.062	0.16	1
Rab14	0.0968585	-1.38498	0.188	0.44	1
Spry1	0.0969837	-1.25162	0	0.12	1
Ahcyl1	0.0972289	2.50179	0.188	0	1
Gbp4	0.0974201	0.764864	0.688	0.64	1
Zfp131	0.0974511	0.670088	0.312	0.12	1
Agps	0.0974988	-0.748222	0	0.16	1
Tmem63a	0.0977634	-1.441	0	0.12	1
Tmem154	0.0979167	-1.49865	0	0.12	1
Tln1	0.0981758	0.403893	0.812	0.6	1
Pygo2	0.0982209	-1.40273	0	0.12	1
Zfyve1	0.0982817	0.679104	0.25	0.04	1
Trmt13	0.0983029	0.776828	0.188	0	1
Eno3	0.0984717	1.36751	0.188	0	1
Pacsin1	0.0988629	1.47568	0.188	0	1
Dffa	0.099022	-0.51045	0	0.12	1
Usf2	0.099073	-1.54732	0	0.12	1
Jun	0.0991176	0.806419	0.812	0.64	1
Pion	0.0991976	1.3281	0.188	0.04	1
Rcsd1	0.0993128	0.696232	0.438	0.16	1
Ldb1	0.0993645	-1.43933	0.25	0.28	1
Ift46	0.099381	1.27502	0.25	0.2	1
Rnf6	0.0995633	-1.10388	0	0.12	1
Itgav	0.0996344	0.799022	0.312	0.08	1
Zfp382	0.0997179	-1.75293	0.062	0.12	1
Fam134c	0.0998336	0.973466	0.312	0.08	1
Josd2	0.0999377	1.4382	0.25	0.08	1
AA467197	0.100029	1.60143	0.312	0.08	1
Tmem138	0.10007	1.83844	0.188	0.04	1
Ero1l	0.100866	1.13162	0.188	0	1
Zfp426	0.101404	-1.66064	0	0.12	1
Rnf44	0.101407	-0.381166	0.312	0.56	1
Slfn1	0.101504	-1.014	0.438	0.56	1
Helq	0.101626	-0.468002	0	0.12	1
Gm10804	0.102078	1.05163	0.188	0	1
Abce1	0.102166	-1.36532	0.062	0.12	1
Slc2a9	0.102172	-0.748866	0	0.12	1
Cnpy2	0.102797	1.23282	0.25	0.04	1
Srsf1	0.102848	1.71204	0.312	0.16	1
Ppt1	0.103445	0.497967	0.438	0.32	1
Adam10	0.103463	1.30613	0.312	0.2	1
Myh9	0.103619	0.736916	0.875	0.96	1
Arf5	0.10369	1.01863	0.5	0.24	1
Fgfr3	0.103729	-0.259344	0	0.12	1
Rps6kb2	0.103759	1.1394	0.312	0.04	1
Xdh	0.103841	-0.769293	0	0.16	1
Ptp4a3	0.103887	1.08276	0.562	0.36	1
Acox1	0.104196	1.03451	0.25	0.08	1
Nek7	0.104277	-1.26085	0.312	0.24	1
Aimp2	0.104281	1.63773	0.188	0	1
Zfp444	0.104287	-1.10916	0.25	0.2	1
Cant1	0.104552	-1.23708	0.125	0.2	1
Sec23ip	0.104582	1.41211	0.812	0.8	1
Cpne8	0.105098	0.449326	0.938	0.88	1
Neat1	0.105108	0.688423	0.688	0.44	1
Cdc27	0.105154	-1.27979	0.062	0.16	1
Glipr2	0.105176	0.604009	0.562	0.32	1
Txk	0.105181	1.10903	0.312	0.12	1
Bcl2a1c	0.105193	1.03275	0.312	0.08	1
Hsf2	0.10532	-0.693238	0.062	0.16	1
Mtch2	0.105322	0.985216	0.25	0.04	1
Snx20	0.105398	1.63799	0.312	0.2	1
Klhl25	0.105479	0.928891	0.25	0.08	1
Oas1a	0.105595	-1.29011	0.188	0.44	1
Cers5	0.105607	-1.17636	0.062	0.24	1
Gpr180	0.105726	-1.39945	0	0.16	1
2310008H04Rik	0.105919	-0.711851	0	0.12	1
Tmem179b	0.106112	-0.41926	0.062	0.28	1
Ampd2	0.106114	-1.66481	0	0.12	1
Prkar1a	0.106519	-0.485006	0.688	0.84	1
Bud31	0.106575	-1.17978	0.125	0.36	1
Plekhg2	0.106792	-1.227	0.125	0.24	1
Mbnl3	0.106961	-0.383874	0	0.12	1
Atf7	0.107488	-1.33255	0.188	0.16	1
Clcc1	0.107788	-1.82818	0.062	0.2	1
Gfm2	0.107878	-0.800707	0.062	0.16	1
Trim36	0.107909	0.280381	0.438	0.32	1
Trps1	0.108008	0.710235	0.312	0.12	1
Dcaf6	0.108336	-0.264375	0.062	0.2	1
Lrrc58	0.108439	-0.394956	0.625	0.8	1
Rxrb	0.108879	-1.01798	0	0.12	1
Ccr7	0.108985	-1.72442	0.062	0.12	1
Ovca2	0.109092	1.01158	0.188	0	1
Usp4	0.109201	-0.920314	0.188	0.32	1
Actn4	0.109216	0.910133	0.562	0.24	1
Ubl3	0.109225	1.16469	0.188	0	1
Parn	0.10936	0.864392	0.188	0.08	1
Echs1	0.109651	-1.51419	0	0.12	1
Lgals8	0.109693	-1.29028	0.062	0.16	1
Tnf	0.110006	0.793291	0.375	0.12	1
Strn3	0.110469	1.56661	0.25	0.08	1
Hcfc2	0.110482	-0.845697	0	0.12	1
Rbm15	0.110532	-1.04701	0.188	0.28	1
Tbck	0.11069	-1.20327	0	0.12	1
Nup88	0.110828	-1.98159	0.125	0.12	1
Ssbp4	0.110832	-1.15318	0.062	0.16	1
Zfp839	0.111018	0.43252	0.438	0.24	1
Ube2m	0.111239	1.13419	0.25	0.04	1
Chfr	0.111245	1.9869	0.438	0.2	1
Acot13	0.111351	1.68274	0.25	0.08	1
Adam8	0.111438	2.20998	0.188	0.04	1
Ccpg1	0.111535	2.03511	0.25	0.04	1
Invs	0.11174	-0.471727	0	0.16	1
Nop16	0.111775	1.02512	0.25	0.08	1
Chst11	0.111794	0.379421	0.188	0	1
Tmsb4x	0.111795	0.353397	1	0.96	1
Dhx35	0.111838	-1.07943	0	0.12	1
Ccdc97	0.111935	1.58267	0.25	0.12	1
Mettl20	0.112142	-1.62473	0.062	0.12	1
Smim4	0.112146	-1.12695	0.062	0.28	1
Upf3b	0.112189	1.49556	0.188	0.04	1
Swi5	0.11221	-1.36833	0.25	0.44	1
Dpm2	0.112275	0.951624	0.375	0.12	1
Pten	0.112699	-0.553159	0.062	0.28	1
Trerf1	0.11292	-0.780455	0.062	0.16	1
Ppm1m	0.113024	-0.620166	0.062	0.28	1
Aim2	0.113265	-1.61459	0.5	0.6	1
1110007C09Rik	0.113275	-1.6459	0.062	0.2	1
Tbc1d1	0.113309	-1.06814	0.062	0.12	1
Tbk1	0.11347	-0.926538	0.062	0.16	1
Cox7b	0.113594	1.16407	0.562	0.32	1
Cnpy3	0.113917	2.29939	0.188	0	1
Emc7	0.113998	-1.64142	0.062	0.16	1
Taf13	0.114007	1.05717	0.25	0.04	1
Zfp930	0.114059	-0.922682	0.125	0.28	1
Fdps	0.114131	1.8872	0.188	0.04	1
Wwp1	0.114467	1.30639	0.25	0	1
Usp19	0.114724	-0.772663	0.125	0.28	1
Lrpap1	0.11477	-2.22434	0	0.12	1
1600014C10Rik	0.114865	-0.880582	0.125	0.28	1
Tsnax	0.114949	1.71158	0.312	0.12	1
Fubp3	0.115106	-0.612826	0	0.12	1
Pkmyt1	0.115107	-1.34037	0	0.12	1
1700037H04Rik	0.115107	0.970626	0.25	0.04	1
Sec23b	0.115144	1.0756	0.375	0.04	1
Myo18a	0.115283	0.642246	0.188	0.04	1
Ciapin1	0.115303	0.925074	0.375	0.16	1
Letm1	0.115481	-1.59549	0.062	0.2	1
Lrch3	0.115538	-1.00057	0.062	0.12	1
Dhrs1	0.115597	1.7213	0.188	0	1
Hist1h2ap	0.115635	-0.630633	0	0.12	1
Pfdn1	0.115659	-1.01673	0.188	0.4	1
Capn2	0.115697	1.22613	0.312	0.08	1
Cpsf2	0.115713	-0.311945	0	0.12	1
Ctdp1	0.115937	-1.37312	0	0.12	1
Ppp2cb	0.116007	-0.911222	0	0.12	1
Fh1	0.11616	1.19352	0.188	0	1
Snap23	0.116297	-1.58369	0	0.12	1
Sos2	0.116691	-0.504366	0.062	0.24	1
Tcta	0.116846	-1.49914	0	0.12	1
Eapp	0.116879	-1.12763	0.062	0.24	1
Letm2	0.11702	-0.823157	0	0.12	1
Psmc4	0.117236	-1.35617	0.25	0.36	1
Ppm1k	0.117254	0.532217	0.688	0.6	1
Leo1	0.117299	0.641623	0.188	0	1
Map2k3	0.117333	-1.78828	0.062	0.12	1
Ifitm3	0.117358	1.92699	0.312	0.08	1
Rexo4	0.11739	1.20039	0.312	0.12	1
Prkaca	0.117607	-1.14904	0	0.12	1
Arpc2	0.117656	-0.847516	0.75	0.84	1
Eif3j2	0.117974	1.02629	0.188	0	1
Nol9	0.118137	1.32094	0.25	0.28	1
Eif4h	0.118193	0.564931	0.562	0.32	1
Ddx31	0.118395	-1.67209	0.062	0.2	1
Heatr6	0.118631	1.22908	0.25	0.08	1
Gbp10	0.118636	-1.41909	0.062	0.24	1
Rab37	0.118659	0.552309	0.375	0.12	1
Slc38a6	0.118694	-0.280545	0.188	0.28	1
Ewsr1	0.118695	-1.01809	0.5	0.72	1
Samhd1	0.119051	-0.917485	0.438	0.76	1
Mmgt2	0.119122	-1.75148	0.062	0.2	1
Kpna1	0.119303	0.376465	0.188	0	1
P4hb	0.119577	-1.02704	0.312	0.52	1
Nbeal2	0.119591	-1.21494	0.438	0.48	1
Dnase2a	0.119778	1.47429	0.5	0.28	1
Pip4k2a	0.120065	1.42063	0.188	0.08	1
Narg2	0.120186	-1.57847	0	0.12	1
Fryl	0.120206	0.911333	0.688	0.48	1
Stat2	0.12026	1.04762	0.438	0.2	1
Rnft1	0.120278	-1.04097	0	0.12	1
2200002D01Rik	0.120288	-0.466347	0	0.12	1
Ing4	0.120816	1.92872	0.375	0.12	1
Rps2	0.120818	0.457264	0.938	0.8	1
Ythdf2	0.120867	1.49883	0.438	0.16	1
Baz1a	0.121207	1.68029	0.375	0.16	1
Klrc3	0.121319	2.588	0.188	0.04	1
Magohb	0.121375	-2.16749	0.062	0.16	1
Tomm7	0.121668	0.583201	0.562	0.36	1
Ccdc59	0.121826	1.06185	0.375	0.16	1
Casp1	0.121914	-1.268	0.062	0.28	1
Clasp2	0.12197	-1.48973	0.188	0.2	1
Pja2	0.122188	1.52452	0.188	0	1
Naga	0.122193	1.86967	0.188	0.08	1
Hspa14	0.122295	0.746616	0.25	0.04	1
Btbd9	0.122569	-0.328987	0	0.12	1
Sptan1	0.122662	0.469818	0.312	0.08	1
Ndufa8	0.123056	-1.14439	0.25	0.4	1
Unc45a	0.12315	-1.32058	0.125	0.24	1
Tmem59	0.123164	-1.05594	0.188	0.4	1
Ifi27l2a	0.123237	-0.684448	0.562	0.8	1
Dazap2	0.123386	0.361099	0.75	0.6	1
Inpp5e	0.123389	-0.481166	0	0.12	1
Gatad1	0.123408	1.05528	0.188	0.04	1
Cdk12	0.123555	1.46729	0.375	0.12	1
Ifit3	0.123705	-0.312847	0.375	0.6	1
Suv420h1	0.123776	-1.04035	0.438	0.76	1
Zfp931	0.12381	0.691394	0.188	0.04	1
Dusp1	0.123838	0.742439	0.75	0.52	1
Zc3hav1	0.124108	-0.962177	0.562	0.72	1
Snrpf	0.124156	-0.817505	0.5	0.64	1
A730017L22Rik	0.124189	0.514977	0.938	0.96	1
Minpp1	0.124204	-1.29673	0	0.12	1
6030458C11Rik	0.124205	0.782411	0.438	0.4	1
H2afy	0.124452	0.791918	0.562	0.28	1
Ccdc55	0.124512	-1.51726	0.062	0.2	1
Ndufs7	0.124523	0.463041	0.562	0.28	1
Tnpo1	0.124708	0.526729	0.188	0.08	1
Atp9b	0.124836	0.571197	0.25	0.12	1
Sephs1	0.124937	0.579595	0.188	0.04	1
Paip1	0.125022	0.426144	0.562	0.32	1
Lin7c	0.125141	0.66749	0.25	0.08	1
Cfl2	0.125169	1.59544	0.188	0	1
Ssbp2	0.125361	-0.256563	0	0.12	1
Sh3glb2	0.125519	1.40659	0.375	0.08	1
C230081A13Rik	0.125557	0.420959	0.562	0.36	1
Il2ra	0.125581	1.41929	0.375	0.12	1
P2rx4	0.125815	-1.54697	0	0.12	1
Arhgap39	0.125823	-0.820805	0	0.12	1
Capza1	0.125868	0.560476	0.625	0.44	1
Mll5	0.125914	-1.16584	0.5	0.56	1
Sfi1	0.126032	1.65839	0.375	0.12	1
Mark4	0.126044	-1.57755	0	0.12	1
Atp2b1	0.126119	0.912667	0.5	0.24	1
Fam149b	0.12615	-1.12566	0.188	0.28	1
Lars	0.126187	1.08537	0.312	0.12	1
Nsun4	0.126234	0.440189	0.188	0	1
Ogfod1	0.126238	1.20663	0.188	0	1
Cad	0.126437	0.656451	0.188	0	1
Fbxo6	0.126812	-1.53625	0.062	0.12	1
Zc3h13	0.12696	-0.668896	0	0.16	1
Scyl2	0.127065	0.841459	0.188	0	1
Il21r	0.127128	0.646448	0.688	0.4	1
Fgr	0.127154	1.48994	0.188	0	1
Fas	0.127253	2.1053	0.188	0	1
Mthfsd	0.127355	-1.14389	0	0.12	1
Slc9a9	0.127463	0.982351	0.438	0.28	1
Hat1	0.12765	1.93474	0.188	0.04	1
Atg10	0.127656	1.17563	0.188	0	1
Rnf19a	0.127758	0.75527	0.375	0.12	1
LOC100503496	0.127878	-0.536072	0	0.12	1
Dym	0.12805	1.00678	0.188	0.04	1
B3gnt3	0.128233	1.00824	0.188	0.04	1
Mon2	0.128288	0.32211	0.25	0.04	1
Mvd	0.128421	-1.66183	0.062	0.12	1
Lamtor1	0.128623	0.731774	0.375	0.12	1
Arid3a	0.128756	-0.487991	0	0.12	1
Smg9	0.128762	-1.34771	0.188	0.4	1
Dlst	0.128958	-0.366184	0.125	0.36	1
Zcchc11	0.12914	1.08329	0.25	0.16	1
Supt4a	0.129198	0.442817	0.562	0.36	1
Cbx7	0.129344	2.05316	0.25	0.16	1
Ppp1r10	0.129351	1.5404	0.25	0.16	1
Ciz1	0.129589	-1.13308	0.188	0.32	1
Gm16062	0.129721	-0.570844	0	0.12	1
Mtif3	0.129937	-0.281777	0.062	0.16	1
Dock5	0.130046	0.332088	0.188	0	1
Zfp511	0.130125	0.817961	0.188	0	1
Tgtp1	0.13039	-1.67865	0.438	0.48	1
Ly75	0.130415	1.32478	0.188	0	1
Slc25a38	0.130657	-1.63326	0	0.12	1
Npepps	0.130716	0.508818	0.25	0.08	1
Plk1s1	0.130748	-1.93256	0	0.12	1
Fbxo31	0.131031	-1.17655	0	0.12	1
Dhrsx	0.131286	1.0279	0.188	0	1
Tmc6	0.131496	1.48983	0.312	0.12	1
Cmip	0.131497	0.736917	0.438	0.2	1
Gm14446	0.131629	-0.942267	0.125	0.36	1
Chchd2	0.131834	0.402786	0.812	0.6	1
Rabep1	0.131864	-0.564541	0	0.12	1
Manf	0.131876	1.17247	0.375	0.16	1
Pinx1	0.132362	1.22563	0.188	0	1
Slc25a19	0.132566	1.20879	0.375	0.12	1
Gid8	0.132678	1.32371	0.25	0.08	1
Rab11fip1	0.132742	-0.607507	0.188	0.36	1
Asun	0.132824	-1.31089	0	0.12	1
Trnau1ap	0.132916	1.14643	0.312	0.08	1
Ftsjd2	0.133068	-0.833008	0.188	0.36	1
Ehd1	0.133239	-1.23454	0.062	0.2	1
Snf8	0.133282	-0.926209	0	0.12	1
Dvl3	0.133382	-1.01651	0.125	0.16	1
Armc8	0.133675	1.18187	0.312	0.12	1
Rnps1	0.133774	1.0057	0.5	0.32	1
Evi2a	0.133779	-1.38317	0.125	0.28	1
Zfp292	0.134028	0.876081	0.312	0.12	1
Cog4	0.134142	-0.774008	0	0.12	1
Gltscr1	0.134205	-0.865744	0.062	0.2	1
Fam65a	0.134209	-0.997975	0.062	0.16	1
Usp40	0.134478	-0.715711	0	0.12	1
Prrc2b	0.134504	0.581846	0.5	0.36	1
Pnpla6	0.134505	0.77294	0.188	0	1
Leng8	0.134538	0.364366	0.812	0.48	1
Cdkn1b	0.134791	-0.717977	0.688	0.72	1
Casc3	0.134814	1.65765	0.25	0.08	1
Dcp1b	0.134893	-1.06381	0	0.16	1
Mbd5	0.134921	0.874296	0.188	0	1
Man2a1	0.135034	0.951594	0.312	0.04	1
Eif4e3	0.135431	0.955855	0.25	0.04	1
9030617O03Rik	0.135699	-0.55013	0.062	0.12	1
Zfp606	0.135828	-0.381746	0	0.12	1
Aco2	0.135991	1.05274	0.375	0.08	1
Gm11346	0.136002	2.17287	0.25	0.08	1
Znfx1	0.136114	-0.588618	0	0.12	1
Mrps7	0.136126	0.869406	0.25	0.08	1
Nagk	0.136268	-1.50817	0.062	0.16	1
Gm3604	0.13628	-1.25363	0	0.12	1
Mmd	0.136396	-1.41269	0.188	0.24	1
Slc5a3	0.136461	0.955746	0.375	0.12	1
Bcap31	0.136463	0.509371	0.438	0.24	1
Ncdn	0.136548	-1.15443	0	0.16	1
Gpatch4	0.136755	-1.82261	0.062	0.12	1
Irak1	0.136776	-1.54124	0.438	0.68	1
Sprtn	0.136868	1.81177	0.188	0.04	1
Lsm14a	0.136991	1.66963	0.25	0.08	1
4930581F22Rik	0.137112	1.06858	0.188	0.04	1
Stxbp3a	0.137122	-1.91206	0.062	0.2	1
Ppp1r11	0.137187	0.871318	0.25	0.12	1
2310008H09Rik	0.137236	0.648234	0.312	0.16	1
Eef1g	0.137364	-0.375587	0.562	0.76	1
Imp3	0.137396	1.36664	0.375	0.16	1
Scamp2	0.137504	-1.84591	0.312	0.24	1
Asxl2	0.137552	-0.526855	0.375	0.88	1
Smad5	0.137622	-0.547867	0	0.16	1
Ptar1	0.137935	-1.86141	0.062	0.12	1
Fosb	0.13794	1.12803	0.562	0.2	1
Rer1	0.13798	0.575524	0.438	0.2	1
Oas1g	0.138075	-1.04497	0	0.16	1
Dgat1	0.138138	0.644035	0.688	0.36	1
Tex10	0.138139	-1.3846	0.062	0.2	1
Mcts1	0.138203	1.10057	0.25	0.08	1
Irf3	0.138251	1.14247	0.312	0.16	1
Cenpl	0.138266	-1.97192	0.188	0.24	1
Nufip1	0.138316	-0.994952	0.062	0.2	1
Sap30bp	0.138525	-0.375968	0	0.12	1
Tmed10	0.138678	0.650705	0.438	0.28	1
Cd82	0.138808	0.558599	0.562	0.4	1
BC004004	0.138883	1.00662	0.375	0.16	1
B4galnt4	0.138955	1.19362	0.188	0	1
Snx15	0.139073	-1.3766	0	0.12	1
Ngly1	0.139236	-0.438151	0.062	0.32	1
Zfp944	0.139268	-0.702246	0	0.16	1
Tnik	0.139676	-1.11818	0.25	0.36	1
Shkbp1	0.139783	-1.57927	0.125	0.2	1
2610020H08Rik	0.139923	-0.825142	0.125	0.28	1
Cdc42ep3	0.139948	-1.36735	0.062	0.24	1
Slc4a8	0.140133	-0.303359	0	0.12	1
Pdhb	0.140207	-1.78716	0.125	0.28	1
Gm10406	0.140561	-0.39797	0	0.12	1
Gfi1	0.140619	-0.944995	0	0.12	1
Ttll4	0.140772	0.712337	0.188	0	1
Fyco1	0.140829	0.84116	0.625	0.6	1
Snx18	0.14088	0.556299	0.188	0.04	1
Cd8b1	0.140927	-0.3903	0.812	0.8	1
Trex1	0.140931	-1.53715	0.125	0.28	1
Clasp1	0.141315	-0.473032	0.062	0.16	1
Fam211a	0.141393	1.07455	0.188	0	1
1110002L01Rik	0.141614	-0.839559	0.062	0.12	1
Ano10	0.141699	1.29956	0.25	0.08	1
Eif3a	0.141839	-1.02232	0.438	0.56	1
Gpr160	0.141992	-2.20288	0	0.12	1
Eif3f	0.142029	-0.387542	0.625	0.76	1
Zmym4	0.142048	-0.375418	0	0.12	1
Dnajc3	0.142255	0.860589	0.312	0.08	1
Maea	0.142377	-1.896	0.125	0.24	1
Lin37	0.142603	-1.29353	0.062	0.2	1
Galk2	0.142761	0.615685	0.25	0.04	1
Kdm3b	0.142922	-0.650522	0.062	0.28	1
Vps37a	0.143035	0.704056	0.188	0	1
Copg1	0.143344	1.58716	0.25	0.08	1
Aftph	0.143511	-1.82598	0.312	0.32	1
Zfp653	0.143515	-1.21528	0.062	0.2	1
Ebp	0.143623	0.995666	0.375	0.16	1
Rnf8	0.143643	-0.704463	0	0.12	1
Rbck1	0.143842	-0.51416	0.375	0.72	1
2310010M20Rik	0.143958	0.397262	1	1	1
Mrpl10	0.144214	-1.09368	0.5	0.72	1
Commd5	0.144295	2.39017	0.188	0.04	1
Lax1	0.144308	0.948796	0.562	0.32	1
Oas1b	0.144511	1.0088	0.375	0.32	1
1810058I24Rik	0.144537	1.58826	0.375	0.16	1
Trim44	0.144558	-1.10626	0.062	0.12	1
Akt2	0.144744	0.749251	0.375	0.12	1
2010111I01Rik	0.144769	0.451005	0.625	0.36	1
Irf4	0.144781	1.72364	0.188	0.08	1
Fam120b	0.144866	1.12993	0.312	0.08	1
Rev3l	0.145122	-0.449342	0	0.12	1
Nagpa	0.145149	-1.24073	0	0.12	1
2810408M09Rik	0.145249	1.90791	0.188	0.08	1
Polr2d	0.145767	2.04502	0.188	0	1
Klhl15	0.146292	0.602778	0.188	0	1
Arfgef1	0.146322	0.434566	0.188	0.04	1
Mfsd1	0.146406	0.746618	0.312	0.08	1
Ccdc125	0.146475	-0.833083	0	0.12	1
Slc25a39	0.146817	1.1611	0.312	0.12	1
Cenpb	0.146941	-0.862265	0	0.12	1
Farsa	0.147316	-1.17537	0.188	0.28	1
Idh3b	0.147337	-0.936233	0.312	0.52	1
Cetn2	0.147394	0.915446	0.375	0.16	1
Wdr45	0.147501	-1.52703	0.062	0.12	1
Mettl7a1	0.147832	-0.680933	0	0.12	1
Sytl3	0.147846	0.486661	0.5	0.2	1
Zfp943	0.147888	1.93245	0.188	0.08	1
Bcs1l	0.147966	0.834529	0.188	0.04	1
Nfatc1	0.148077	-0.771944	0.5	0.64	1
Lig1	0.148109	-0.511577	0	0.12	1
Cdc25a	0.148182	-0.417262	0	0.12	1
Dctn6	0.148206	1.71116	0.312	0.16	1
Wdr75	0.148367	0.517156	0.188	0	1
Sys1	0.14847	-0.98151	0.062	0.24	1
Sell	0.148552	1.59455	0.25	0.04	1
Prkcd	0.148764	1.28577	0.188	0.12	1
Psme1	0.148823	-0.4329	0.812	0.92	1
Itgb1	0.148962	0.463629	0.5	0.2	1
Zc3h14	0.148983	-1.20564	0	0.12	1
Lyst	0.149014	1.06303	0.438	0.12	1
Tor1b	0.149087	1.17881	0.25	0.04	1
Bsg	0.149089	0.574008	0.5	0.24	1
Bpnt1	0.149252	-0.296889	0.625	0.68	1
Ttpal	0.149335	0.528162	0.188	0	1
Brd9	0.149544	-1.85337	0.188	0.36	1
Znhit3	0.149698	-1.63571	0	0.12	1
Eif1ax	0.149788	0.769427	0.312	0.12	1
Tmem161b	0.149875	-0.440798	0	0.12	1
Cox17	0.150051	0.453099	0.625	0.36	1
Sp1	0.150234	-0.726724	0	0.12	1
Uqcrb	0.150404	1.2163	0.375	0.2	1
Slk	0.15046	-0.600315	0.062	0.12	1
Ei24	0.150481	-1.21944	0	0.12	1
Acin1	0.150585	0.985717	0.438	0.32	1
Rbm41	0.150636	-1.14109	0.5	0.52	1
Cradd	0.150733	-1.73044	0	0.12	1
Nus1	0.150842	-0.811943	0	0.12	1
Nme7	0.151038	1.26134	0.312	0.28	1
Uqcrc1	0.151136	0.25531	0.5	0.24	1
BC068281	0.151173	-0.597046	0.062	0.16	1
Sfswap	0.151435	1.11237	0.188	0.08	1
Ptp4a2	0.151435	0.733182	0.625	0.48	1
Rhoh	0.151626	0.623293	0.625	0.4	1
Actr10	0.151674	0.754392	0.812	0.56	1
Cyb5r1	0.151747	-1.28485	0.062	0.24	1
Snx19	0.152212	1.37835	0.188	0.12	1
Tsc2	0.152837	0.312666	0.312	0.08	1
Gm14306	0.152839	1.44014	0.312	0.08	1
Surf2	0.152985	0.675051	0.25	0.04	1
Ccl4	0.153093	-1.42244	0.5	0.6	1
Foxj3	0.153153	1.00471	0.25	0.08	1
1110054M08Rik	0.153342	-0.338784	0	0.12	1
Arrdc3	0.153521	1.81039	0.188	0.04	1
Srebf1	0.153834	0.93262	0.5	0.24	1
Phf21a	0.153836	-0.836089	0.188	0.24	1
2210018M11Rik	0.153918	1.14861	0.25	0.04	1
Nsmce4a	0.154007	1.99531	0.188	0	1
Mavs	0.154013	-1.16128	0	0.12	1
B3galt6	0.154166	-1.42312	0	0.12	1
Gigyf2	0.154196	-1.70319	0.25	0.32	1
Cxcr6	0.154263	1.38612	0.5	0.32	1
Uap1	0.154385	-0.968306	0	0.12	1
1810035I16Rik	0.154831	-0.465038	0.25	0.32	1
Mad2l2	0.154832	1.71529	0.188	0	1
Emd	0.15491	0.652075	0.25	0.04	1
Atp2a3	0.154949	0.607229	0.562	0.24	1
Hcfc1	0.154995	0.662779	0.438	0.24	1
Serpinb6a	0.155029	1.61746	0.188	0.04	1
Gm10069	0.155183	0.254068	0.188	0.04	1
Ralbp1	0.155218	0.975182	0.188	0.04	1
Klf2	0.155233	-1.736	0.188	0.24	1
Hells	0.1553	0.809316	0.188	0.04	1
Aff4	0.155387	1.11075	0.188	0.08	1
Ndufv2	0.155436	-0.41194	0.25	0.48	1
Smad4	0.155547	-1.53314	0.062	0.16	1
Cisd2	0.155616	1.06588	0.312	0.08	1
F8a	0.155624	1.6805	0.188	0.04	1
Ubl7	0.155672	0.36653	0.562	0.24	1
Hspa1a	0.155736	1.19044	0.562	0.36	1
Armc2	0.155836	-0.451446	0	0.12	1
Tmem30a	0.155856	0.985169	0.375	0.12	1
Mcl1	0.155921	1.362	0.438	0.28	1
1110008P14Rik	0.155925	0.366844	0.5	0.24	1
Rin3	0.156153	0.932908	0.5	0.32	1
Nme3	0.156296	1.64223	0.188	0.04	1
Nsf	0.156303	0.260679	0.312	0.04	1
Kat7	0.156466	-0.74462	0	0.12	1
Syne1	0.156858	0.477323	0.875	0.84	1
Pmaip1	0.156861	-1.90559	0.062	0.2	1
Fam129a	0.156917	-0.896464	0	0.12	1
Lpgat1	0.157007	-0.632138	0.062	0.2	1
Phf8	0.157019	-0.802059	0.062	0.2	1
Nipal3	0.157046	-0.65123	0.062	0.32	1
Adpgk	0.157101	1.9274	0.188	0	1
Gpd2	0.157283	1.23959	0.25	0.08	1
AU022252	0.157292	0.99006	0.188	0.04	1
Hivep2	0.157618	-0.883549	0.375	0.36	1
Tmem206	0.157796	-0.879594	0.438	0.6	1
Taf1	0.157858	1.48118	0.25	0.24	1
Trmt10c	0.157917	1.36539	0.188	0.04	1
Gm15446	0.1581	0.912109	0.25	0.12	1
Tmem181b-ps	0.158174	-0.865086	0.625	0.6	1
Stam	0.158195	-0.311979	0.125	0.12	1
Tfe3	0.158414	-1.03497	0.062	0.16	1
Axin1	0.158596	-0.738885	0	0.12	1
Cdc37	0.158704	1.00757	0.5	0.4	1
Zer1	0.15904	0.628642	0.188	0	1
Map1lc3b	0.159257	0.326492	0.562	0.24	1
Csnk1g1	0.159369	-0.915824	0.188	0.32	1
Pan2	0.15956	1.03523	0.188	0.04	1
Manea	0.160355	1.5013	0.25	0.04	1
Txlng	0.160379	1.54678	0.25	0.12	1
Wsb2	0.160429	-1.58045	0.125	0.12	1
Srpr	0.160496	0.690512	0.375	0.12	1
Mapk6	0.160746	1.20518	0.188	0.04	1
Hps6	0.160763	-1.79496	0	0.12	1
Snd1	0.160855	-0.940842	0.125	0.28	1
Foxk1	0.161131	-1.62919	0.062	0.16	1
Kdm5c	0.161203	1.43384	0.312	0.08	1
Gapvd1	0.161231	0.700223	0.25	0.04	1
Git2	0.161518	-0.918256	0.062	0.32	1
Sap25	0.161535	-1.30687	0.312	0.28	1
Zfp955b	0.161651	-2.05898	0	0.12	1
Polr3c	0.161847	0.830534	0.375	0.2	1
Cpne1	0.16197	-0.953355	0	0.12	1
Zfp169	0.162091	1.32218	0.188	0.08	1
Bcl7b	0.162097	1.10356	0.312	0.08	1
Ipcef1	0.16223	0.843837	0.375	0.2	1
Hsbp1	0.162255	-0.679307	0.25	0.48	1
Ncoa4	0.162523	-1.28819	0.125	0.24	1
Slc39a9	0.162923	-0.338185	0	0.16	1
Rnf214	0.162951	-0.769126	0	0.16	1
Cops4	0.162983	1.95671	0.188	0.04	1
Cflar	0.163119	-1.33831	0.812	0.84	1
Ccdc115	0.163272	-1.44498	0.125	0.28	1
Pgm2	0.163346	1.75384	0.188	0.08	1
Coa3	0.163368	-1.67671	0.125	0.24	1
Lysmd1	0.163372	1.56982	0.188	0.04	1
Mllt11	0.163408	1.00507	0.312	0.2	1
Mnt	0.163806	-0.849705	0.062	0.24	1
Dimt1	0.163877	0.921428	0.125	0	1
2610301B20Rik	0.163878	0.940642	0.125	0	1
Ppm1d	0.163879	0.754683	0.125	0	1
Cers6	0.163882	0.416652	0.125	0	1
Kcna3	0.163882	1.16376	0.125	0	1
Enoph1	0.163903	1.25549	0.125	0	1
Tmem243	0.163906	1.41732	0.125	0	1
Lpcat4	0.163906	1.13909	0.125	0	1
Pigq	0.163908	-1.06225	0.062	0.28	1
Serpina3f	0.16391	-1.57732	0.062	0.12	1
E430025E21Rik	0.163928	0.510313	0.125	0	1
Bloc1s4	0.163937	1.39563	0.125	0	1
4933411K20Rik	0.163941	0.372382	0.125	0	1
Tgds	0.163956	1.36996	0.125	0	1
Zfp182	0.163961	0.726098	0.125	0	1
Il3ra	0.163987	0.457187	0.125	0	1
2210417K05Rik	0.163994	1.42382	0.125	0	1
Zxdc	0.164011	1.5418	0.125	0	1
Zfp281	0.164076	1.11118	0.125	0	1
Dph1	0.164122	1.65381	0.125	0	1
P2rx7	0.164141	1.24484	0.125	0	1
Nup43	0.16416	2.13175	0.125	0	1
Mmab	0.164164	1.00919	0.125	0	1
Rpl23a	0.164234	0.322828	1	0.96	1
Bag5	0.164247	1.30788	0.125	0	1
4930432K21Rik	0.164304	0.828333	0.125	0	1
Alg12	0.164335	1.91038	0.125	0	1
Esm1	0.164336	1.9388	0.125	0	1
Cited2	0.164421	0.51488	0.125	0	1
Mrps11	0.164429	1.46056	0.125	0	1
Sdhaf1	0.164429	1.51572	0.125	0	1
Hccs	0.164475	1.42308	0.125	0	1
Vhl	0.16454	1.35012	0.125	0	1
Tamm41	0.164606	1.30835	0.125	0	1
Irs2	0.164616	0.363427	0.125	0	1
Slc11a2	0.164621	1.0734	0.125	0	1
Smg8	0.164627	0.833344	0.125	0	1
Mapre2	0.164816	-1.05457	0.062	0.2	1
2700049A03Rik	0.164858	0.422568	0.125	0	1
Ncor2	0.165056	-0.531441	0.062	0.2	1
Hspe1	0.165081	0.597368	0.688	0.48	1
Tbcc	0.165154	1.0494	0.125	0	1
Golga4	0.165249	0.252557	0.125	0	1
Ufsp2	0.165253	0.718267	0.125	0	1
Dpagt1	0.165398	0.929281	0.125	0	1
Wasf2	0.165455	0.994938	0.5	0.44	1
Cops7a	0.165506	0.777115	0.125	0	1
Arntl	0.165528	0.448764	0.125	0	1
C330018D20Rik	0.165677	2.28602	0.125	0	1
Mcmbp	0.165689	-1.0805	0.188	0.36	1
Vmn1r-ps79	0.165732	0.629175	0.125	0	1
l7Rn6	0.165827	1.36956	0.125	0	1
Ccnc	0.165891	1.05755	0.125	0	1
Gm19345	0.165944	1.11073	0.125	0	1
Tbce	0.166087	2.08539	0.188	0.08	1
Mx1	0.166218	-0.347653	0.25	0.4	1
Rfesd	0.166252	1.59137	0.188	0.04	1
Wbp1	0.166318	1.74565	0.125	0	1
Nt5c2	0.166439	1.68871	0.188	0	1
Mcm3	0.166519	1.09795	0.125	0	1
Mllt4	0.166522	0.36772	0.125	0	1
Polr3f	0.166584	0.397567	0.562	0.48	1
Ece2	0.166607	1.70343	0.188	0	1
Cmtm3	0.166755	0.673646	0.125	0	1
Uba3	0.166867	1.17366	0.125	0	1
Psme2	0.166877	0.685745	0.812	0.68	1
Herpud2	0.166919	-0.539763	0	0.12	1
Zc3h7a	0.166932	0.596565	0.688	0.56	1
Errfi1	0.166969	0.979312	0.125	0	1
Arid3b	0.167101	0.83649	0.125	0	1
1810043H04Rik	0.167102	2.46038	0.125	0	1
Extl3	0.167226	1.19371	0.25	0.04	1
Zfp157	0.16732	0.955031	0.125	0	1
Il18r1	0.167337	1.03762	0.312	0.12	1
Ndufc2	0.167445	-1.6001	0.125	0.28	1
Ppp1r2	0.167552	1.11362	0.188	0	1
Tnfaip1	0.167594	1.43425	0.125	0	1
Gbas	0.167606	1.05259	0.125	0	1
Tmem5	0.167771	1.62728	0.125	0	1
Ypel3	0.167785	1.93166	0.25	0.12	1
Pex5	0.167934	1.87171	0.188	0.04	1
Birc3	0.168023	1.77459	0.125	0	1
Rqcd1	0.168034	-1.00057	0.062	0.12	1
Rabac1	0.168245	-0.952387	0.188	0.4	1
Ndufaf3	0.168246	1.36802	0.188	0.04	1
Tpd52	0.168334	1.45379	0.125	0	1
Actn1	0.168337	0.383894	0.188	0.04	1
Uck1	0.168353	0.471868	0.25	0.16	1
Casp8ap2	0.168357	0.345936	0.125	0	1
Gpr89	0.168407	1.11893	0.125	0	1
Ccdc137	0.168438	0.386155	0.125	0	1
2310033P09Rik	0.168495	-1.56252	0.062	0.2	1
1810009A15Rik	0.168543	0.286764	0.438	0.2	1
Mrps31	0.168554	1.72968	0.188	0.04	1
Asb6	0.168679	2.18062	0.125	0	1
Thoc1	0.16871	1.69314	0.188	0.08	1
Usp53	0.168833	1.13844	0.125	0.04	1
Folr4	0.168933	2.28073	0.188	0.04	1
Ddrgk1	0.168967	0.868575	0.375	0.16	1
Rpf2	0.169018	1.20126	0.188	0.04	1
Gcnt1	0.169039	1.04656	0.188	0.04	1
Dda1	0.169097	1.00355	0.312	0.16	1
Asb1	0.169195	0.354303	0.188	0	1
E030030I06Rik	0.169207	0.366885	0.562	0.2	1
AW549877	0.169273	1.98532	0.188	0	1
Cxcl10	0.169384	1.85979	0.125	0	1
1110012L19Rik	0.169384	1.69473	0.125	0	1
Asf1a	0.169427	0.894045	0.125	0	1
Gjc3	0.169874	0.399873	0.938	0.92	1
Slc35a3	0.169885	0.864392	0.125	0	1
Tmem238	0.169898	1.13346	0.125	0	1
Tmem140	0.169996	-1.3125	0.125	0.28	1
Tmem160	0.17002	0.614585	0.375	0.12	1
Trim41	0.170094	1.17733	0.125	0	1
Ash1l	0.170261	0.552867	0.25	0.08	1
Gpr155	0.170333	-1.99265	0.125	0.12	1
Cmpk2	0.170378	1.96963	0.125	0	1
Pnpo	0.170383	1.15521	0.125	0	1
Psmf1	0.170523	-1.11443	0.125	0.16	1
Dnase1l1	0.170563	1.89482	0.125	0	1
Upf1	0.170594	-0.963439	0.188	0.28	1
Gm19705	0.170758	1.23453	0.125	0	1
2610001J05Rik	0.171073	1.44677	0.25	0.08	1
Xpo6	0.171123	0.893764	0.188	0.04	1
2810004N23Rik	0.17124	1.08627	0.312	0.12	1
Ppapdc1b	0.171303	1.51916	0.125	0.04	1
Sars2	0.17148	0.50565	0.125	0	1
Tank	0.171538	1.27796	0.375	0.24	1
Ece1	0.171563	0.676351	0.125	0	1
2010016I18Rik	0.1719	-0.763082	0.375	0.52	1
Ly6i	0.17204	0.266183	0.375	0.16	1
Zfp330	0.17207	1.02356	0.312	0.08	1
Dmap1	0.172109	1.75644	0.188	0.04	1
Slc30a5	0.172231	0.816931	0.188	0.04	1
Nop9	0.172256	0.845416	0.125	0.04	1
Fbxl8	0.172383	1.83202	0.188	0.04	1
Tmem57	0.172495	1.25314	0.125	0	1
Mepce	0.172544	1.6414	0.125	0	1
Golph3	0.172691	0.374834	0.125	0	1
Ddit3	0.172788	-0.929549	0.188	0.44	1
Afmid	0.172804	-1.20744	0.125	0.32	1
Arpp19	0.17284	0.774463	0.438	0.28	1
Zbtb33	0.172916	0.729778	0.25	0.12	1
St8sia4	0.172993	2.578	0.188	0.04	1
Tbc1d10b	0.17307	-0.88878	0	0.12	1
Gimap6	0.173083	0.364823	0.938	0.92	1
2210404J11Rik	0.173083	1.76901	0.125	0	1
Gemin7	0.173121	-1.08738	0.125	0.28	1
Wbp1l	0.173252	-1.17219	0.25	0.2	1
Fkbp1a	0.173301	0.344669	0.562	0.28	1
Ctnnb1	0.1736	1.48195	0.125	0	1
Zfp869	0.173767	1.7571	0.125	0	1
2010320M18Rik	0.173772	2.52281	0.125	0	1
Snrpd3	0.174012	-1.25086	0.375	0.48	1
Klhl22	0.174169	-1.26564	0	0.12	1
Tmbim6	0.174209	-0.640175	0.562	0.68	1
Hist1h4m	0.174319	-1.5785	0.125	0.24	1
Rab3gap2	0.174391	0.264957	0.125	0	1
Zfp652	0.174426	1.51075	0.25	0.08	1
Mdp1	0.174463	-1.33165	0.188	0.28	1
Plin3	0.174477	0.852976	0.25	0.16	1
Gnl1	0.174661	-1.14614	0.062	0.12	1
Rnf187	0.174832	0.387615	0.312	0.16	1
Drg1	0.174943	0.517795	0.312	0.12	1
Prep	0.175051	0.88524	0.25	0.08	1
Gale	0.175114	1.67244	0.188	0.04	1
Riok3	0.175231	0.462002	0.812	0.64	1
Stard7	0.175422	-1.11804	0.062	0.16	1
Otud7b	0.175459	-0.360906	0.062	0.16	1
Elac2	0.175548	0.739315	0.125	0	1
Snx16	0.175852	0.908208	0.125	0	1
Cog1	0.175866	0.62754	0.25	0.08	1
Cfdp1	0.175895	1.05629	0.312	0.12	1
Ada	0.175903	2.16595	0.125	0	1
Psip1	0.175952	1.08932	0.125	0	1
Lsr	0.176029	0.797141	0.125	0	1
Msantd2	0.176136	1.99998	0.125	0	1
Neu1	0.176424	-0.670949	0.062	0.2	1
Siva1	0.176605	-1.29425	0.062	0.2	1
Dtd2	0.176747	0.5285	0.188	0.04	1
Parp1	0.176764	0.863562	0.188	0.04	1
Wdr11	0.176893	0.638427	0.125	0	1
Lin52	0.176965	1.70133	0.125	0	1
Cd3eap	0.17705	-1.36389	0.188	0.12	1
Clec2g	0.177524	-0.826285	0.188	0.28	1
Stip1	0.177525	0.275172	0.438	0.2	1
Fbxl3	0.17753	0.899108	0.312	0.44	1
Cpsf7	0.177664	0.862201	0.312	0.12	1
Ldoc1l	0.177777	-1.00783	0.062	0.12	1
Rap1gds1	0.177822	1.08034	0.25	0.12	1
Diap1	0.177874	0.591385	0.312	0.08	1
Farp1	0.177884	1.27422	0.125	0.04	1
Cox20	0.177976	0.954046	0.438	0.24	1
Fam20b	0.178027	1.19883	0.125	0.04	1
Zmat2	0.178033	-1.20847	0.125	0.24	1
Cln8	0.178039	0.600994	0.375	0.24	1
Zbtb6	0.178049	-0.496694	0	0.16	1
1110038B12Rik	0.178174	-1.47302	0.062	0.16	1
Man2b2	0.178365	-1.5644	0.25	0.32	1
Nudcd1	0.178418	1.17955	0.125	0.04	1
Zfp748	0.178456	-0.569104	0.062	0.12	1
Cx3cr1	0.178552	-0.479335	0.062	0.2	1
Zfp263	0.17857	-1.3245	0.062	0.16	1
Cdk5rap1	0.178636	-1.29889	0.062	0.12	1
Cul4b	0.178647	1.64452	0.188	0.04	1
Aebp2	0.178722	-0.676147	0.062	0.16	1
Cox6b1	0.178851	0.49506	0.625	0.36	1
Lag3	0.178986	0.863289	0.625	0.36	1
Sepp1	0.178991	-1.71279	0.062	0.12	1
Utp3	0.17912	0.73209	0.312	0.12	1
Ankrd54	0.179148	1.01298	0.25	0.08	1
Nfil3	0.179351	1.5439	0.188	0	1
Zbtb25	0.179403	2.27694	0.125	0	1
Limd1	0.179467	0.930339	0.188	0.04	1
Twf2	0.179565	-0.267122	0.062	0.28	1
Zfand2a	0.179599	1.62625	0.188	0.08	1
Runx1	0.179696	-0.472661	0.062	0.12	1
Itprip	0.179892	0.476889	0.25	0.12	1
Tox4	0.17993	0.272177	0.562	0.36	1
Wars	0.179952	0.995979	0.188	0.08	1
Atf2	0.180132	-1.0768	0.312	0.36	1
Mms19	0.180227	1.51407	0.25	0.12	1
Mitd1	0.180365	-1.24022	0.188	0.32	1
Epb4.1l2	0.180389	0.864792	0.312	0.04	1
Ddx6	0.180465	0.712891	0.5	0.4	1
Arf2	0.180838	0.769037	0.125	0	1
Bzw2	0.181382	-1.02393	0.188	0.32	1
Apobr	0.181421	-1.07216	0.125	0.16	1
Smim13	0.181619	0.735428	0.125	0	1
Rrp9	0.181878	1.32494	0.188	0.04	1
Iqgap2	0.18192	1.25795	0.125	0	1
Krtcap3	0.181937	2.31588	0.125	0	1
Hdac7	0.182233	0.834007	0.438	0.36	1
Pdxdc1	0.182287	0.589456	0.438	0.32	1
Atp10d	0.182298	-0.262861	0.062	0.2	1
Cep350	0.182473	-0.899406	0.188	0.2	1
Knstrn	0.182477	0.721644	0.125	0	1
Akap10	0.182536	0.508924	0.125	0	1
Snapc4	0.182609	1.4059	0.125	0	1
Tbc1d13	0.182671	-0.283915	0	0.12	1
Lyrm9	0.182684	1.41215	0.312	0.24	1
Psme3	0.182822	0.955854	0.125	0.04	1
4930562F07Rik	0.18297	0.5976	0.125	0	1
Atp6v1e1	0.182991	1.14907	0.375	0.16	1
Slc1a4	0.183215	0.317271	0.125	0	1
Rnf141	0.183311	0.894607	0.125	0	1
Lysmd4	0.183313	0.633895	0.125	0	1
1810013L24Rik	0.183324	0.676083	0.25	0.16	1
Laptm5	0.183425	-0.365621	0.875	1	1
Pms1	0.18345	-1.01704	0	0.12	1
Trib1	0.183523	0.596877	0.125	0	1
Rnf115	0.183691	0.664071	0.25	0.04	1
3110040N11Rik	0.183709	-1.67842	0.125	0.16	1
Rdh9	0.183846	0.338505	0.25	0.08	1
A930041C12Rik	0.183847	0.955439	0.125	0	1
Rbm8a	0.184041	0.643672	0.5	0.36	1
Srrm1	0.184124	-0.782755	0.375	0.44	1
1110065P20Rik	0.184198	1.53106	0.125	0	1
Znf512b	0.184218	-0.380892	0.062	0.16	1
Snx3	0.184271	0.718517	0.625	0.36	1
Gorasp2	0.184331	1.21639	0.188	0.04	1
Pias2	0.184414	0.807619	0.125	0	1
Pitrm1	0.184427	1.80619	0.125	0	1
Gm6644	0.184535	-1.14593	0.25	0.44	1
Stau1	0.184544	1.40982	0.25	0.16	1
Naa38	0.184568	0.812044	0.375	0.2	1
Abhd14b	0.184583	2.32768	0.125	0	1
Rsph3a	0.184754	0.784158	0.125	0	1
Tasp1	0.184977	1.95179	0.125	0.04	1
Dnmbp	0.185157	1.79555	0.188	0	1
Trappc11	0.185167	-0.799343	0.062	0.12	1
Fundc2	0.185303	0.882865	0.312	0.2	1
Hook3	0.18532	-0.488018	0.062	0.12	1
Mfsd11	0.185349	0.417618	0.875	0.72	1
Klhl21	0.185587	-1.09248	0.125	0.16	1
Nedd9	0.185638	0.269106	0.562	0.28	1
Pwp1	0.185978	1.77035	0.125	0.04	1
Hsd17b12	0.186416	1.69964	0.125	0.08	1
Mrps14	0.186544	-0.793257	0.125	0.28	1
Ceacam16	0.186651	1.34989	0.125	0.04	1
Mcm3ap	0.186813	0.95377	0.375	0.16	1
Cct5	0.186909	0.600132	0.5	0.4	1
Taf2	0.186955	0.68136	0.25	0.08	1
Zfp595	0.187041	0.47887	0.125	0	1
Sypl	0.18712	0.618039	0.188	0.08	1
Acap3	0.187135	1.10428	0.125	0.04	1
Rbm28	0.187158	0.882083	0.812	0.72	1
Crnkl1	0.187419	0.521365	0.188	0.04	1
Dtymk	0.187433	-1.22833	0.062	0.2	1
Ncoa3	0.187559	0.481403	0.5	0.24	1
Hnrnpl	0.18768	0.502562	0.625	0.48	1
Zkscan3	0.187844	1.17923	0.125	0	1
Arfip1	0.187985	0.431759	0.125	0.04	1
Gm20831	0.188102	1.16419	0.125	0	1
Mtg1	0.188277	1.58236	0.125	0.04	1
Grhpr	0.188321	0.860276	0.125	0	1
Zc3h6	0.188328	1.56213	0.125	0.08	1
Ndor1	0.188371	-0.265068	0	0.12	1
Smurf2	0.188548	-1.04175	0.062	0.12	1
Psme4	0.188603	0.750011	0.312	0.08	1
Ggh	0.188605	1.5266	0.188	0.04	1
Usp8	0.188706	-0.717567	0	0.12	1
Ddx19a	0.188829	-0.255417	0	0.12	1
Med6	0.188862	1.38436	0.125	0	1
Cxcl16	0.188897	-1.34819	0	0.12	1
Igflr1	0.188946	1.12761	0.375	0.24	1
Csnk1d	0.189012	1.00457	0.375	0.24	1
Bclaf1	0.189073	0.349525	0.438	0.24	1
Tmed9	0.189371	0.851237	0.25	0.12	1
Zfp282	0.189392	0.260343	0.188	0	1
Khdrbs1	0.189476	1.40766	0.312	0.16	1
Nom1	0.189511	-0.57592	0.438	0.56	1
Ccdc124	0.189517	0.548894	0.438	0.2	1
Gga3	0.189564	-0.555354	0.062	0.16	1
Gpaa1	0.189772	-1.07849	0.188	0.28	1
Wdr24	0.189796	0.799078	0.188	0.04	1
Ap3b1	0.189814	-1.30051	0.25	0.24	1
Gm14308	0.189819	0.37215	0.188	0.04	1
Klc1	0.189861	0.322826	0.375	0.08	1
Paf1	0.189973	1.72738	0.375	0.2	1
Tmf1	0.190164	-1.15748	0.312	0.36	1
Mrpl9	0.190165	-0.771405	0.438	0.6	1
9630033F20Rik	0.190269	0.286775	0.125	0	1
Camsap2	0.190676	-0.548445	0	0.12	1
Aldh9a1	0.190689	-1.41006	0.062	0.16	1
Traf4	0.190741	0.411387	0.25	0.04	1
Rnaset2a	0.190771	-0.679577	0.375	0.56	1
Mrps16	0.190907	-1.00527	0.25	0.44	1
Pxmp4	0.191252	0.735158	0.562	0.44	1
Tgm2	0.191325	2.02866	0.125	0	1
Polg2	0.191367	0.797276	0.312	0.16	1
Zfp68	0.19155	0.946505	0.125	0	1
Oraov1	0.191563	0.542115	0.188	0.04	1
9430023L20Rik	0.191575	1.22949	0.188	0.08	1
Dctn3	0.191681	1.12552	0.312	0.16	1
Ndufa4	0.191748	-0.730188	0.438	0.56	1
Pafah1b3	0.191815	2.24474	0.188	0.08	1
Smg1	0.192178	0.604748	0.438	0.24	1
E330033B04Rik	0.192228	0.513633	0.312	0.08	1
Sh3glb1	0.192798	-1.22422	0.188	0.32	1
Zfp384	0.192913	0.514917	0.125	0	1
Slc39a13	0.192945	-0.32648	0	0.12	1
Tgif1	0.193042	0.654976	0.438	0.16	1
Ubl5	0.193109	-0.587268	0.625	0.72	1
Stim1	0.193232	-1.4088	0.125	0.24	1
Ercc6	0.193329	0.88088	0.375	0.08	1
Csprs	0.193465	1.40903	0.188	0.12	1
Gtf2e1	0.193526	2.07263	0.125	0.04	1
Ndufb6	0.19356	0.747731	0.312	0.12	1
Zfp91	0.193578	0.997594	0.125	0	1
Zswim4	0.193639	0.35202	0.125	0	1
Mitf	0.193903	0.324752	0.125	0	1
Zfand4	0.193922	0.708282	0.125	0	1
Sssca1	0.193959	1.60193	0.125	0.04	1
Prpf38b	0.193985	-0.801577	0.375	0.44	1
Zkscan6	0.194023	1.13645	0.25	0.04	1
Casp3	0.194038	-1.1086	0.125	0.36	1
Rhot2	0.194053	-1.15474	0.125	0.16	1
Tmem39b	0.194104	0.287479	0.125	0	1
Dguok	0.194179	1.11854	0.312	0.12	1
Golgb1	0.194209	1.42275	0.188	0	1
Phlda1	0.194462	0.363928	0.25	0.08	1
Mga	0.194716	-0.434733	0.312	0.36	1
Erc1	0.194913	0.339813	0.125	0.04	1
F830016B08Rik	0.195051	0.347937	0.688	0.56	1
Mob3c	0.195094	-1.06379	0	0.28	1
Mcu	0.195151	1.04102	0.125	0.04	1
Ctdsp2	0.195479	1.28326	0.125	0.08	1
Dpp3	0.195489	0.512913	0.25	0.04	1
Cutc	0.195606	0.996349	0.125	0	1
Ahctf1	0.195887	-0.938884	0.125	0.28	1
Card6	0.196024	-0.70324	0.062	0.24	1
Tuba1a	0.196026	-0.545168	0.188	0.4	1
Ankrd27	0.196167	0.672551	0.125	0.04	1
Pag1	0.196189	0.784548	0.438	0.12	1
A430088P11Rik	0.196319	0.405757	0.125	0	1
Tk2	0.196408	1.37075	0.188	0.08	1
Mbd1	0.196468	0.972012	0.188	0.08	1
Tmem135	0.196715	-1.32531	0.188	0.16	1
Sephs2	0.196807	0.673712	0.312	0.16	1
Tigit	0.196849	0.474109	0.562	0.32	1
4933407K13Rik	0.197016	0.449083	0.125	0	1
Gbp5	0.197109	-0.750636	0.062	0.16	1
Cdc25b	0.197214	2.11167	0.125	0	1
Bad	0.197239	0.90993	0.188	0.04	1
Slc25a17	0.197426	-1.68883	0.062	0.16	1
Sin3a	0.197644	0.328382	0.25	0.08	1
Rufy2	0.197647	-0.959548	0.188	0.28	1
Mrpl48	0.19765	0.839714	0.25	0.08	1
Jmjd6	0.197718	0.728244	0.25	0.12	1
Stt3b	0.197735	0.964559	0.125	0.08	1
Tcea2	0.197871	1.41039	0.125	0	1
Vps26a	0.197969	-0.96767	0.062	0.16	1
1700011J10Rik	0.198026	0.353206	0.125	0	1
Ubxn6	0.198247	-1.1324	0.125	0.28	1
Zfp553	0.198281	-0.335615	0	0.12	1
Gtpbp3	0.198309	0.976797	0.125	0.12	1
Pnpla8	0.198353	1.60308	0.125	0	1
Mrpl24	0.19848	-1.21325	0.25	0.4	1
Prdm4	0.198696	0.689766	0.188	0	1
Nosip	0.198804	0.523358	0.438	0.28	1
Ikzf1	0.198831	0.631188	0.562	0.44	1
Dhx40	0.198869	-0.681618	0.188	0.2	1
Triobp	0.198869	0.824312	0.188	0.04	1
Prkca	0.198932	-0.92662	0.188	0.24	1
Prrc2a	0.199012	-0.728941	0.5	0.48	1
Synrg	0.199369	0.634988	0.125	0	1
Sirt3	0.199512	1.21499	0.188	0	1
Tars	0.199575	0.509469	0.312	0.12	1
Eea1	0.19963	0.86405	0.188	0	1
Atad1	0.199657	1.03718	0.25	0.04	1
Ccnl2	0.199721	1.47109	0.5	0.36	1
Bcl11b	0.199947	-0.665645	0.25	0.24	1
Mblac2	0.199947	0.315571	0.125	0.04	1
Mta2	0.20007	0.717767	0.625	0.4	1
Atad2	0.200146	-0.495421	0.25	0.44	1
Fbxl5	0.20018	0.624591	0.5	0.16	1
Camk2d	0.200187	0.404702	0.125	0.04	1
Smg7	0.200898	-0.703721	0.188	0.24	1
Zkscan8	0.201036	0.93012	0.125	0	1
Ppid	0.201269	-1.24366	0.188	0.24	1
Slfn10-ps	0.201525	1.99037	0.125	0	1
Zfand2b	0.20188	0.674653	0.25	0.04	1
Orc5	0.202091	-1.65395	0.062	0.16	1
D730005E14Rik	0.202272	-0.850339	0	0.12	1
H2-Ke2	0.202841	0.589836	0.375	0.16	1
Tmod3	0.202885	0.552977	0.375	0.44	1
Xylt2	0.203022	1.36488	0.125	0	1
Khnyn	0.203043	-1.07449	0.188	0.2	1
Utp18	0.20318	0.46671	0.125	0.04	1
Gstp1	0.203419	0.667602	0.5	0.36	1
Kpna2	0.203433	1.63392	0.125	0	1
Fbxw17	0.203608	1.52217	0.188	0.08	1
Gng3	0.203802	0.38471	0.125	0	1
Esco1	0.204044	-1.34882	0.25	0.2	1
Slc4a1ap	0.204095	-1.04119	0.125	0.16	1
Lpar6	0.204183	1.20651	0.312	0.12	1
Nucks1	0.204228	-1.30649	0.125	0.28	1
Mios	0.204332	0.737664	0.188	0.04	1
Parp6	0.204496	-0.587908	0.062	0.2	1
Ndufs8	0.204602	0.607093	0.312	0.16	1
Cks2	0.20485	-1.5002	0.125	0.24	1
Pphln1	0.204923	1.50349	0.188	0.16	1
Neb	0.204976	0.677759	0.188	0.04	1
Tnfrsf9	0.205026	1.75291	0.25	0.16	1
Exoc6	0.205088	0.747809	0.312	0.16	1
C1galt1	0.205164	1.02007	0.125	0	1
Med12	0.205231	1.08054	0.375	0.24	1
Fastkd1	0.205349	0.941341	0.125	0.08	1
Ankle2	0.205413	-1.02589	0.062	0.32	1
Stk24	0.205528	0.858206	0.375	0.2	1
Mark3	0.205702	-0.95886	0.188	0.32	1
Usp42	0.205861	0.925845	0.125	0	1
Tmem242	0.205896	1.06746	0.188	0.04	1
Api5	0.205965	0.65704	0.375	0.16	1
Slc18a2	0.206082	0.966699	0.125	0	1
E330020D12Rik	0.206286	0.333738	0.562	0.28	1
Tfb1m	0.206299	1.59575	0.125	0.04	1
Hipk3	0.206533	0.737947	0.125	0.04	1
Ssr1	0.206605	-0.606158	0.75	0.68	1
Snx14	0.20701	1.11787	0.188	0.08	1
Scaf11	0.207363	-0.67068	0.25	0.4	1
Map4k1	0.207397	0.289051	0.562	0.36	1
Art2a-ps	0.207631	1.4147	0.188	0	1
Rnpepl1	0.207709	-0.755012	0.062	0.2	1
Maf1	0.207823	-0.810006	0.125	0.36	1
Rilpl2	0.208102	1.05604	0.375	0.16	1
Mrpl49	0.208193	-1.51906	0.062	0.12	1
Sp4	0.208255	-0.732849	0.125	0.28	1
Prepl	0.20838	0.875312	0.125	0	1
4933426M11Rik	0.208396	-1.68706	0.062	0.16	1
Psmd5	0.208452	1.134	0.188	0.08	1
Bcl10	0.208698	-1.48348	0.125	0.2	1
Pex16	0.208851	-1.42716	0.062	0.12	1
Ddx41	0.209094	0.679798	0.25	0.08	1
Tmx4	0.209361	-0.278942	0.125	0.28	1
Trmt2b	0.209452	0.732344	0.188	0.04	1
Asb3	0.209559	-2.13343	0.188	0.12	1
D17Wsu92e	0.209563	0.789957	0.312	0.12	1
Rsl24d1	0.209697	0.948792	0.312	0.16	1
Dctn2	0.209713	-1.03005	0.188	0.32	1
Gcdh	0.209965	2.19042	0.125	0	1
2610008E11Rik	0.21016	2.46747	0.125	0	1
Isg20	0.210343	0.939111	0.375	0.2	1
Pla2g6	0.210444	-0.585892	0.062	0.12	1
Abcg1	0.210981	-0.823461	0.312	0.32	1
Ap2b1	0.211368	0.893982	0.375	0.08	1
Atp11c	0.21139	0.595913	0.125	0	1
Ict1	0.211475	0.637546	0.375	0.24	1
Rasa2	0.211661	0.504112	0.438	0.28	1
Supv3l1	0.211802	0.733427	0.188	0.04	1
Dnaja1	0.21187	0.52253	0.75	0.68	1
Gnptab	0.212054	1.04005	0.312	0.2	1
Sirt7	0.212123	0.599086	0.438	0.28	1
Nup188	0.212328	0.320349	0.125	0.08	1
Pknox1	0.212745	1.05601	0.188	0	1
Sbno1	0.212826	0.414218	0.312	0.24	1
Habp4	0.212889	-0.796714	0	0.16	1
Ttc38	0.21305	0.615297	0.125	0.04	1
Htt	0.213098	-0.851965	0.188	0.32	1
Gbp11	0.213487	0.584555	0.188	0.12	1
Dcaf13	0.214059	0.851542	0.25	0.08	1
Sgsh	0.21406	-0.782769	0	0.12	1
Tprgl	0.214087	1.82147	0.125	0.04	1
Nme2	0.21411	0.787248	0.688	0.48	1
Ifitm1	0.214124	0.618903	0.438	0.16	1
F730043M19Rik	0.214293	0.811424	0.125	0.08	1
Gnl3l	0.214332	0.251711	0.562	0.4	1
2700060E02Rik	0.214385	0.629106	0.562	0.36	1
Srebf2	0.214468	0.746324	0.25	0.08	1
AI837181	0.214571	0.488311	0.125	0	1
Alg13	0.214978	-1.33521	0.062	0.12	1
Naa25	0.214995	-1.48219	0.062	0.12	1
Parp3	0.215118	-0.910311	0.125	0.24	1
Mctp2	0.215253	-1.37978	0.25	0.2	1
Zfp609	0.215311	0.679681	0.125	0.04	1
Vapa	0.215316	1.15551	0.25	0.08	1
Ldlrad4	0.215392	1.17227	0.188	0.04	1
Art2b	0.215736	0.796634	0.125	0	1
Ptpn21	0.216361	-0.304215	0	0.12	1
Mir703	0.216606	-0.405031	0.562	0.72	1
Glb1l	0.216683	1.27271	0.188	0.04	1
Sqstm1	0.21674	0.620283	0.688	0.48	1
Ppm1g	0.217084	0.880453	0.312	0.12	1
Fam168b	0.217122	-1.03965	0.125	0.24	1
Tspo	0.217438	0.353672	0.688	0.56	1
Mrpl17	0.217531	0.904941	0.375	0.16	1
Myo1f	0.217554	0.675291	0.625	0.32	1
Timm17b	0.217918	-1.09447	0.188	0.4	1
Max	0.21805	1.27128	0.375	0.24	1
Sumo2	0.218104	-0.434815	0.688	0.84	1
Ccdc86	0.218122	0.805387	0.125	0	1
2022-09-06	0.218225	-1.20072	0.312	0.44	1
Dnajc7	0.218472	-0.906903	0.438	0.72	1
Dapk2	0.218577	-1.14942	0	0.12	1
Stk40	0.21864	1.88235	0.125	0.12	1
Pfdn5	0.218896	0.411405	0.75	0.56	1
Abcd4	0.219092	-0.878001	0.062	0.16	1
Cep110	0.219239	-0.600188	0.438	0.56	1
Cnot6l	0.21931	0.838252	0.438	0.28	1
Mtif2	0.219396	0.618464	0.25	0.16	1
Serpina3g	0.219539	-1.13873	0.25	0.36	1
Rsl1d1	0.219915	-1.20243	0.188	0.36	1
Tsc22d4	0.220113	-1.11031	0.312	0.48	1
Ctdnep1	0.220404	-0.675373	0.062	0.2	1
Fdx1l	0.220616	0.767933	0.188	0.04	1
Rbmx	0.220684	1.99182	0.188	0.08	1
Erich1	0.220778	-1.38175	0.188	0.12	1
Smchd1	0.220784	-1.26029	0.25	0.32	1
Adprh	0.22081	0.6316	0.25	0.08	1
Rgs14	0.220829	1.47785	0.25	0.08	1
1700052N19Rik	0.220929	0.907125	0.188	0.04	1
Gltp	0.221411	-1.35331	0.188	0.32	1
Papd4	0.221798	-0.908728	0.188	0.28	1
Nrip1	0.221891	-0.516651	0.062	0.16	1
Stoml2	0.221971	0.642348	0.312	0.12	1
Exosc2	0.22215	1.06262	0.375	0.44	1
Ifi35	0.222328	-0.632549	0.25	0.44	1
Sh3gl1	0.222365	-1.26783	0.188	0.32	1
Spg21	0.223131	0.705475	0.25	0.04	1
Slc12a7	0.223153	-0.910935	0.188	0.2	1
Ap1g1	0.223254	0.252279	0.188	0.04	1
Gtf3c3	0.22333	-0.929089	0	0.12	1
Rfx5	0.223489	0.273694	0.125	0	1
Sec61a2	0.223528	2.35031	0.125	0	1
Cxcr4	0.224029	0.251756	0.188	0.04	1
Zfp874a	0.224304	-1.35039	0.125	0.08	1
Ap5z1	0.224444	1.07393	0.25	0.2	1
Tmx1	0.224684	0.354603	0.375	0.16	1
Eif2c2	0.224985	0.28183	0.375	0.16	1
Pigp	0.224989	1.36187	0.188	0.04	1
Aco1	0.225437	-0.80876	0.188	0.32	1
Chmp2b	0.225621	0.507632	0.25	0.08	1
Rsph3b	0.225788	0.803521	0.125	0.04	1
Gpbp1	0.226027	-1.34436	0.125	0.32	1
Cnpy4	0.226051	1.12871	0.188	0.08	1
Pdcd11	0.226074	0.425872	0.125	0.04	1
Ehbp1l1	0.226167	1.22491	0.812	0.64	1
Setd3	0.226214	0.26777	0.125	0.04	1
Rps7	0.22633	-0.510137	0.812	0.88	1
Neu3	0.226376	0.743535	0.938	0.88	1
Ptger2	0.226698	0.488864	0.25	0.04	1
Cog5	0.226984	1.12503	0.25	0.12	1
Eif2s2	0.227054	-0.389336	0.375	0.56	1
Rbbp4	0.227056	0.725075	0.312	0.24	1
Nudt9	0.227306	1.93844	0.188	0.04	1
Klrd1	0.227329	1.00452	0.75	0.56	1
Crtc3	0.227343	0.28954	0.312	0.08	1
Pts	0.227814	0.955479	0.25	0.16	1
Tmem70	0.22786	-1.3104	0.125	0.32	1
Chchd7	0.22793	-1.68704	0.062	0.12	1
Slc12a6	0.228001	1.56223	0.188	0.08	1
Zbtb32	0.228138	0.550478	0.188	0.04	1
2310009A05Rik	0.22821	1.12129	0.25	0.12	1
Igf2r	0.228227	1.45422	0.25	0.24	1
Cep68	0.22844	0.314081	0.125	0	1
Ell	0.228865	-1.39202	0.062	0.16	1
Pik3r4	0.229277	-0.895993	0.062	0.12	1
Klhl12	0.229308	0.764217	0.125	0	1
Neurl3	0.229504	0.480419	0.625	0.56	1
Zc3h18	0.229533	1.12982	0.25	0.08	1
Tuba4a	0.229537	0.924776	0.312	0.24	1
Flad1	0.229642	-1.57099	0.062	0.16	1
Gm9855	0.229905	0.435238	0.125	0.08	1
Gfpt1	0.230134	0.652104	0.125	0.04	1
Eif1	0.230215	0.435134	0.938	0.92	1
Tspan14	0.23048	1.1302	0.125	0.04	1
Klk8	0.230863	-1.25435	0.312	0.4	1
Cblb	0.230956	0.919831	0.812	0.6	1
Txndc15	0.230979	0.61559	0.188	0.04	1
Ifnar2	0.231098	-1.77932	0.125	0.2	1
Dscr3	0.23117	0.927056	0.188	0.04	1
Txn1	0.231233	1.04449	0.562	0.52	1
Gzmk	0.23124	-0.293187	0.312	0.56	1
Ppp1r21	0.23131	0.56605	0.125	0.04	1
Rc3h1	0.231576	0.433601	0.312	0.16	1
Poll	0.231688	-1.18869	0.062	0.12	1
Krit1	0.232087	0.606232	0.25	0.04	1
Cpne3	0.232206	-0.960474	0.062	0.16	1
Fam111a	0.23238	0.345439	0.25	0.12	1
Piezo1	0.232412	0.642038	0.188	0.12	1
Frmd8	0.232577	-1.33659	0.312	0.36	1
Xpnpep3	0.232627	-1.13005	0	0.12	1
Glipr1	0.232627	-0.684244	0.188	0.36	1
Dpm3	0.232644	-1.09968	0.125	0.28	1
Pafah1b1	0.233029	0.926369	0.25	0.12	1
Dom3z	0.233094	-1.23907	0.062	0.12	1
2610002J02Rik	0.233178	0.616536	0.125	0	1
Gata3	0.233304	0.848893	0.312	0.12	1
Paics	0.233397	0.389252	0.312	0.12	1
Gbp2	0.233516	0.713859	0.25	0.08	1
Foxred2	0.23358	1.55507	0.125	0.08	1
Tmsb10	0.233615	0.426273	1	0.96	1
A130077B15Rik	0.2337	0.453731	1	1	1
Atp5j	0.233755	-0.866923	0.562	0.64	1
Snrnp27	0.233882	0.584318	0.438	0.2	1
Sp100	0.234153	-0.825154	0.75	0.76	1
Ttyh1	0.234156	0.777331	0.125	0.32	1
Mus81	0.234236	-1.41334	0.125	0.2	1
Lrp10	0.234404	0.6743	0.5	0.32	1
Mir682	0.234404	0.775814	0.375	0.2	1
Rwdd1	0.234426	0.886255	0.25	0.12	1
Tmco4	0.234507	1.07086	0.125	0	1
Acsl5	0.234731	1.09949	0.25	0.16	1
Cmc1	0.235006	-1.31881	0.125	0.12	1
Mboat7	0.235019	1.02628	0.188	0.08	1
Ermp1	0.235026	0.275783	0.125	0	1
Eif4a3	0.235108	0.515391	0.5	0.28	1
AU019823	0.235207	-0.716707	0	0.12	1
Tagap	0.235282	0.817357	0.562	0.32	1
Prkar2a	0.235495	-0.305895	0	0.12	1
1700095A21Rik	0.235531	0.3568	0.125	0	1
Gtpbp8	0.235768	2.40501	0.188	0	1
Marcksl1	0.235837	0.800964	0.125	0	1
Prkd3	0.23593	-0.461647	0.062	0.12	1
Dnajc14	0.235945	0.696095	0.125	0.04	1
Rfxank	0.23624	0.731756	0.5	0.36	1
Ykt6	0.236684	0.374872	0.25	0.12	1
S100a11	0.236948	0.439106	0.938	0.76	1
Aasdhppt	0.237086	0.778551	0.312	0.04	1
Cdkn2aipnl	0.23801	-1.35217	0.25	0.32	1
Vac14	0.238061	0.319953	0.125	0	1
Fam160a2	0.23898	0.420862	0.188	0.04	1
Fancg	0.23936	1.09989	0.125	0.08	1
Smarca5	0.239515	1.23017	0.25	0.12	1
Zmynd11	0.239822	0.796747	0.25	0.12	1
Txndc9	0.239836	0.723074	0.312	0.12	1
Polr2h	0.239944	0.938128	0.188	0.04	1
Kdm6a	0.239969	-1.01201	0.062	0.12	1
Pcmtd2	0.240098	-1.28259	0.125	0.16	1
Rab18	0.240177	0.290638	0.312	0.16	1
Rffl	0.240238	-0.290589	0.062	0.12	1
Nrbf2	0.240241	1.18553	0.188	0.08	1
3010026O09Rik	0.240376	2.24847	0.188	0.04	1
Fam214b	0.240488	0.558007	0.125	0	1
Arl14ep	0.240581	2.16219	0.125	0.04	1
Golim4	0.240946	0.258173	0.125	0	1
Pkd2	0.241026	-0.584849	0	0.16	1
Celsr1	0.241065	-0.484508	0.125	0.16	1
Senp5	0.24139	0.993516	0.188	0.04	1
Ccl3	0.241706	1.19892	0.312	0.2	1
Acsl4	0.241741	-0.452786	0.188	0.24	1
Dock9	0.2418	0.575829	0.312	0.24	1
Wdr34	0.242013	-0.259805	0.625	0.72	1
Gde1	0.242136	0.837994	0.25	0.08	1
Gdi1	0.242416	0.345583	0.625	0.4	1
Etfa	0.242458	-1.29051	0.188	0.32	1
Mien1	0.242518	0.878735	0.375	0.2	1
2022-09-07	0.242788	0.463808	0.375	0.2	1
Pdk1	0.242802	1.08692	0.125	0	1
Prkcsh	0.243036	0.736544	0.438	0.28	1
Tdg	0.243068	1.28494	0.125	0	1
Ip6k2	0.243285	-0.279611	0.062	0.12	1
Narfl	0.2436	0.974135	0.188	0	1
Rad23a	0.243762	0.652698	0.375	0.16	1
Orc3	0.243889	0.319554	0.562	0.28	1
Ubash3b	0.244052	-1.39752	0.125	0.16	1
Jmjd1c	0.244063	0.636561	0.438	0.32	1
Polr2i	0.24428	0.860965	0.188	0.08	1
Pycr1	0.244347	1.20714	0.188	0.12	1
Timmdc1	0.244669	0.758026	0.375	0.4	1
Sf3a1	0.244674	-0.986631	0.25	0.2	1
Alad	0.245077	0.603476	0.125	0.04	1
Zfp644	0.24548	1.74777	0.125	0	1
E130311K13Rik	0.245617	0.624017	0.125	0.04	1
Txndc11	0.24589	1.17521	0.188	0.04	1
Cbx4	0.245904	1.034	0.25	0.12	1
Dopey2	0.245961	1.17322	0.188	0.2	1
Slc15a2	0.24607	1.71597	0.188	0.04	1
Msl3	0.246235	-0.88864	0.062	0.12	1
Supt20	0.246405	0.990714	0.312	0.08	1
Zcchc8	0.246472	1.11727	0.312	0.12	1
Gin1	0.246617	0.348057	0.125	0	1
Mbd6	0.247026	-1.2975	0.125	0.16	1
Pgm1	0.247282	0.825847	0.25	0.12	1
Cysltr2	0.247438	0.426933	0.312	0.12	1
Coa5	0.247528	-1.09121	0.312	0.4	1
Rpl6	0.247589	-0.44879	0.938	0.96	1
3110062M04Rik	0.247833	0.714633	0.125	0	1
Eif3b	0.247841	-1.0213	0.125	0.16	1
Pdcd1lg2	0.248002	1.24236	0.188	0.08	1
Slc25a12	0.248268	-1.55213	0.062	0.12	1
Rps6ka4	0.248368	1.3745	0.25	0.08	1
Fxr1	0.248389	-1.46071	0.188	0.32	1
Crcp	0.248459	0.714475	0.25	0.08	1
Pde12	0.248658	0.41881	0.312	0.12	1
Zfp597	0.248665	0.76174	0.125	0	1
Rheb	0.248728	-0.893072	0.188	0.28	1
Acss2	0.248797	-1.14276	0.062	0.16	1
Ulk3	0.248859	-1.07902	0.062	0.24	1
Yipf1	0.248861	0.469936	0.312	0.16	1
Rbks	0.24899	0.575138	0.125	0	1
Hist1h3e	0.249036	0.527424	0.125	0	1
Sar1a	0.249053	0.563351	0.375	0.2	1
Mynn	0.249069	0.304651	0.188	0.04	1
Pfkp	0.249565	0.688649	0.625	0.48	1
E030024N20Rik	0.249854	1.41036	0.938	0.84	1
Tsc22d3	0.250036	-1.12111	0.375	0.44	1
5430427O19Rik	0.250119	-0.295532	0.062	0.2	1
2022-09-02	0.250281	0.752029	0.625	0.56	1
Hdhd2	0.250346	1.15336	0.125	0.04	1
Pdik1l	0.250376	0.794864	0.125	0.04	1
Scyl3	0.250465	-0.896806	0	0.12	1
1700123O20Rik	0.250516	1.31136	0.25	0.16	1
Polr2a	0.250637	-0.768134	0.438	0.4	1
Phf6	0.250666	0.533847	0.188	0.08	1
Ppp2r5d	0.250807	2.06468	0.125	0	1
Epc1	0.250857	1.02619	0.188	0.08	1
A430090L17Rik	0.250983	0.805108	0.125	0	1
Hagh	0.251124	0.998202	0.188	0.04	1
Orc2	0.251396	1.93016	0.125	0.08	1
Slc26a11	0.251667	0.570806	0.188	0.04	1
Arhgap17	0.251777	0.591688	0.312	0.16	1
Commd8	0.252015	0.28793	0.25	0.16	1
Trappc3	0.252284	0.424561	0.25	0.12	1
Atp1b3	0.252377	-1.19856	0.438	0.48	1
Abca2	0.252409	-0.641343	0.312	0.32	1
Hmga1	0.252479	-1.01742	0.125	0.2	1
Hspa4l	0.252585	-0.820178	0.062	0.12	1
Moap1	0.252915	-0.26543	0.062	0.2	1
Cnot7	0.253027	1.107	0.188	0.08	1
Eny2	0.253133	-0.795649	0.125	0.2	1
Sec22b	0.253211	1.08755	0.312	0.12	1
Senp2	0.253236	-0.589813	0.125	0.12	1
Tomm40l	0.253737	-0.790565	0.062	0.16	1
Cs	0.25399	0.996946	0.375	0.2	1
Sap18	0.254309	-0.94059	0.688	0.72	1
Gnl3	0.254315	0.544903	0.25	0.08	1
Abi2	0.254372	-0.280569	0.25	0.24	1
Pim1	0.254466	0.566477	0.375	0.08	1
2610035D17Rik	0.254534	1.16202	0.188	0.08	1
Srp68	0.254549	-0.971152	0.125	0.2	1
Ost4	0.254623	-0.893031	0.438	0.44	1
Zfp655	0.254639	0.380779	0.188	0.04	1
Zfp266	0.254656	-1.18365	0.188	0.24	1
Ctsc	0.254694	-1.4493	0.125	0.16	1
Akt1	0.254731	0.961481	0.25	0.12	1
Ppcdc	0.254862	0.558527	0.438	0.24	1
Vps13d	0.255145	-0.513403	0.312	0.28	1
Qpct	0.255159	1.33027	0.125	0	1
Eif1b	0.2555	0.2938	0.312	0.12	1
Srpk2	0.255557	0.718473	0.375	0.2	1
Psmb7	0.255626	0.539286	0.375	0.16	1
Usp37	0.255896	0.420083	0.188	0.08	1
Cebpz	0.255954	0.463726	0.25	0.08	1
Dad1	0.25606	0.402307	0.75	0.6	1
Zfp84	0.256656	0.375648	0.5	0.28	1
Ubfd1	0.256765	1.07172	0.125	0.08	1
Prelid1	0.256867	-0.383988	0.438	0.6	1
Wnt4	0.256871	0.496984	0.562	0.48	1
Abcc4	0.256912	0.452658	0.188	0.04	1
Pigk	0.256939	0.437341	0.188	0.04	1
U2af1	0.257427	0.354493	0.375	0.2	1
Apc	0.257457	0.356182	0.25	0.04	1
Rgs11	0.257564	0.937223	0.125	0.04	1
Grk4	0.258451	0.351665	1	1	1
Dpm1	0.258458	0.818641	0.25	0.08	1
Adam19	0.258472	-0.633731	0.625	0.76	1
Afg3l1	0.258495	0.387291	0.312	0.12	1
Psmg3	0.258728	2.06918	0.188	0.08	1
Oxsr1	0.258757	0.963277	0.188	0.04	1
Pmel	0.258914	0.931734	0.125	0.04	1
Hip1	0.259039	0.544908	0.438	0.24	1
Slc38a1	0.259108	0.452979	0.375	0.2	1
Eri3	0.259221	-1.12643	0.125	0.12	1
Abcc5	0.259644	1.75632	0.125	0.04	1
Ctla2b	0.259683	0.504515	0.5	0.28	1
Arhgef18	0.259712	0.519276	0.188	0.12	1
Fiz1	0.259846	0.636933	0.188	0.04	1
Cd7	0.259973	-0.588384	0.125	0.28	1
Cdk19	0.26007	-1.23728	0.062	0.12	1
St8sia1	0.260225	-0.556663	0	0.2	1
[truncated: 2,807 more rows]

## Sheet: Los+aPD1 vs Los
	p_val	avg_logFC	pct.1	pct.2	p_val_adj
Csk	6.9993e-06	-1.98628	0.25	1	0.15234
Acadl	2.44016e-05	-1.45834	0.375	1	0.5311
Gpr18	5.96594e-05	4.25821	0.688	0	1
Plac8	0.000110277	4.83753	0.688	0	1
Arhgap9	0.000115693	2.85867	0.688	0	1
Atp5a1	0.00023427	-1.30201	0.562	1	1
Ppp1r15a	0.000263576	3.82257	0.625	0	1
Serpinb9	0.000385315	3.13479	0.688	0.2	1
Capzb	0.000401283	-1.47903	0.688	1	1
Fcrl6	0.000438024	1.20618	0.75	0	1
Bhlhe40	0.000477121	3.59401	0.625	0	1
Npm1	0.000608265	-0.922533	0.75	1	1
U2af2	0.000673028	-0.74601	0.5	1	1
Ndufs7	0.000687811	3.48294	0.562	0	1
Trpv2	0.000802939	2.51217	0.625	0	1
Gdi1	0.000874542	2.75686	0.625	0.2	1
Arpc1b	0.00108947	-0.889986	0.938	1	1
Gm13363	0.00109162	2.94552	0.562	0	1
Wdr43	0.00112881	2.45048	0.75	0.4	1
Ubr4	0.00120947	1.87919	0.812	0.4	1
Irf1	0.00128499	3.61758	0.562	0.2	1
Cdc37	0.00136425	-1.35402	0.5	1	1
Dusp2	0.0014417	3.1722	0.562	0	1
Mrfap1	0.00145744	2.98436	0.625	0	1
Eef2	0.0015284	-0.956729	0.938	1	1
Mfsd11	0.00153394	1.49395	0.875	0.6	1
Gadd45g	0.00174956	4.39793	0.5	0	1
Mdm4	0.00184304	1.59445	0.75	0.2	1
Esd	0.00186554	2.83813	0.5	0	1
Orc3	0.00187382	1.96983	0.562	0	1
Serf2	0.00189383	-1.2515	0.75	1	1
Adrm1	0.00190066	2.9808	0.5	0	1
Eef1g	0.00202856	-0.50643	0.562	1	1
Slc39a1	0.00204846	1.40804	0.5	0	1
Ubxn1	0.00231142	3.24318	0.5	0	1
Gpi1	0.00240305	-0.779331	0.812	1	1
Ubl7	0.00243518	2.56645	0.562	0	1
Rbx1	0.0027134	2.34771	0.562	0.2	1
Fbxl6	0.00284518	2.60174	0.5	0	1
Cd28	0.00311523	2.59828	0.625	0.4	1
BC056474	0.00311905	3.10679	0.5	0	1
Ccnt2	0.00320133	1.95347	0.5	0	1
Rpl13	0.00325929	-0.533094	1	1	1
Batf	0.00349045	3.6516	0.5	0	1
Hspa1a	0.00351157	5.13892	0.562	0.2	1
Rps21	0.00355484	-0.900436	0.812	1	1
Gnai2	0.00361563	2.58187	0.625	0.2	1
Becn1	0.00388688	3.37863	0.562	0	1
B4galnt1	0.00391267	-0.415029	0.562	1	1
Arpc1a	0.00426927	3.01447	0.438	0	1
Mfng	0.00428019	2.83933	0.5	0	1
Gzma	0.00447245	5.73012	0.438	0	1
Mrps34	0.00457407	2.79191	0.438	0	1
Gabarap	0.00462463	2.59354	0.75	0.2	1
Zdhhc20	0.00468247	2.28661	0.75	1	1
Athl1	0.00488542	1.77924	0.438	0	1
Chsy1	0.00494988	2.01582	0.562	0	1
Ppdpf	0.00497996	2.67172	0.438	0	1
Prkar1a	0.00509399	-0.93856	0.688	1	1
Srp9	0.00512692	2.76795	0.438	0	1
Znhit1	0.00521464	1.90179	0.438	0	1
Hnrnph2	0.00531888	3.11791	0.5	0.2	1
Myl12b	0.00545057	-0.856036	0.875	1	1
Lilrb4	0.0054848	2.67489	0.75	0.4	1
Magoh	0.00563539	2.88776	0.438	0	1
BC021614	0.00563561	3.59897	0.438	0	1
Aurkaip1	0.00582186	3.10044	0.438	0	1
Psd4	0.00592676	1.99995	0.5	0	1
E4f1	0.00596441	3.01654	0.438	0.2	1
Med28	0.00606151	1.89663	0.438	0	1
Nufip2	0.0061311	1.63658	0.562	0	1
Apol7e	0.00633725	2.44026	0.562	0.4	1
Sbno2	0.00642087	1.18113	0.625	0	1
Fam102a	0.00652183	2.28535	0.438	0	1
Mll1	0.00673355	1.53667	0.5	0.2	1
Synj2bp	0.00676741	0.509034	1	1	1
Pnrc2	0.00703484	2.71979	0.438	0	1
Tmem161a	0.00704867	2.03106	0.438	0	1
Gm9846	0.00742134	-0.538737	0.562	1	1
Rgs19	0.00755132	2.63924	0.438	0	1
Glrx	0.00759609	3.76111	0.438	0	1
Hnrnpa2b1	0.00760076	-0.693685	1	1	1
Sash3	0.00760731	2.93514	0.438	0	1
Tmem69	0.00763959	0.721133	1	1	1
H2-T9	0.0076684	2.70133	0.562	0.4	1
Cbx3	0.00767071	-1.14104	0.75	1	1
Rps6	0.00770669	-0.642299	0.875	1	1
Ccl4	0.00797093	3.71348	0.5	0	1
Ppcdc	0.0079843	2.09327	0.438	0	1
Shisa5	0.00805124	-0.771854	0.938	1	1
Rsbn1l	0.00827249	1.44742	0.562	0	1
Tmem9b	0.00848785	2.60589	0.5	0.2	1
Grb2	0.0085311	2.09924	0.438	0	1
Tgif1	0.00855475	3.33195	0.438	0	1
H2afy	0.00876833	2.35115	0.562	0.2	1
Actb	0.00886812	-0.696384	1	1	1
Eef1a1	0.00906738	-0.6042	1	1	1
Ywhag	0.00909868	1.9962	0.438	0	1
Crot	0.00915136	1.97839	0.438	0.2	1
Pgam1	0.00925986	2.82204	0.375	0	1
Sqstm1	0.00942629	-0.623399	0.688	1	1
Tnfsf10	0.00944091	1.15681	0.938	0.6	1
C230081A13Rik	0.00949111	1.73591	0.562	0.2	1
Gbp8	0.00952088	2.27648	0.438	0	1
Eef1b2	0.0095911	-0.915892	0.812	1	1
Abcb9	0.00965835	2.61275	0.375	0	1
Rap1b	0.00983804	2.57943	0.438	0	1
Anapc13	0.00985457	2.26006	0.375	0	1
Hmgb1-rs17	0.00999665	0.295232	0.375	0	1
Cmip	0.0100041	1.5532	0.438	0.2	1
Mrps17	0.0100064	2.21076	0.375	0	1
Ict1	0.0100255	3.24062	0.375	0	1
Arpc2	0.0100404	-0.638508	0.75	1	1
Snrpb	0.0101989	-0.534511	0.688	1	1
Nras	0.0102975	1.7107	0.5	0.2	1
Gem	0.0104151	3.5917	0.438	0	1
Rpl4	0.0104717	-0.399863	1	1	1
Il17ra	0.010512	2.5185	0.438	0.2	1
Mrpl15	0.0106126	1.81711	0.375	0	1
Nop10	0.0107767	3.24673	0.375	0	1
Stat2	0.0109043	2.35155	0.438	0	1
Tram1	0.0112849	2.4951	0.375	0	1
Gadd45b	0.0113602	3.12014	0.375	0	1
Rabggtb	0.0114783	3.31458	0.375	0	1
Sfxn1	0.0116828	2.18949	0.375	0	1
Emp3	0.0117846	2.71982	0.375	0	1
Kdelc2	0.0117877	0.299303	0.625	0.2	1
Atp6v0c-ps2	0.0118631	2.24222	0.375	0	1
Ciapin1	0.011948	1.85696	0.375	0	1
Nosip	0.0122206	2.16233	0.438	0	1
Safb2	0.0123126	2.53687	0.375	0.2	1
Arpc5	0.0125999	-0.620269	0.938	1	1
Rab8b	0.0126498	2.20317	0.438	0.2	1
Gm13544	0.0127533	0.428042	0.438	0	1
Scp2	0.0131537	2.08615	0.375	0	1
Nub1	0.0133008	1.69602	0.375	0	1
Rnf138	0.0134608	2.24785	0.5	0.2	1
Rpl8	0.0137398	-0.53168	1	1	1
Brd2	0.0137528	1.66166	0.438	0	1
Vars	0.0138176	1.58135	0.375	0	1
Elmo2	0.0138656	1.76858	0.625	0.6	1
Ncstn	0.0140867	2.50171	0.375	0	1
Actr3	0.0143486	-0.543228	0.75	1	1
Tnrc6b	0.0144898	-0.543837	0.438	1	1
Atp2a3	0.0148046	2.17171	0.562	0.2	1
Rps27l	0.014813	3.1425	0.375	0	1
Naa38	0.0148228	3.15242	0.375	0.2	1
Dhx9	0.0148232	1.48949	0.438	0	1
Ost4	0.0149383	2.1895	0.438	0	1
Cpsf3l	0.0149714	2.18405	0.375	0	1
Psmb7	0.0149898	2.47951	0.375	0	1
Fus	0.0152055	1.68009	0.375	0	1
Arl16	0.0152529	2.1733	0.5	0.2	1
Rpl5	0.0153848	-0.575786	1	1	1
Eef1d	0.0154321	-0.841157	0.562	1	1
Mkrn1	0.0155145	2.47108	0.375	0	1
Ubl4	0.0158366	2.55321	0.375	0	1
Kdm2a	0.0158808	1.34869	0.438	0	1
Rin3	0.0160616	1.76932	0.5	0.2	1
Api5	0.0163635	1.82271	0.375	0	1
Cd68	0.0168453	2.83594	0.375	0	1
Srpr	0.016888	2.13634	0.375	0	1
Tmem208	0.0169928	2.47674	0.375	0	1
Sh3gl2	0.0171044	0.727814	0.875	0.2	1
Icam1	0.0171752	2.37723	0.375	0	1
Psma2	0.0173373	-0.815589	0.688	1	1
Rps14	0.0173555	-0.407016	1	1	1
Actr10	0.017473	1.75315	0.812	0.6	1
AI607873	0.0175255	1.06398	0.375	0	1
Hdac4	0.0177283	0.777603	0.375	0	1
Rps6kb1	0.0177857	1.64944	0.375	0	1
Itpk1	0.0179951	2.36558	0.375	0	1
Zc3h15	0.0181519	3.32798	0.375	0.2	1
Arid4b	0.018239	1.2762	0.375	0	1
Rpl3	0.0184656	-0.31158	0.688	1	1
Ddx3x	0.018523	2.06693	0.375	0	1
Ndufs3	0.0186446	3.28585	0.375	0.2	1
2610044O15Rik8	0.0186515	1.73727	0.438	0	1
Tmx1	0.0188527	1.80097	0.375	0	1
Gm10653	0.0189131	0.38959	0.438	0	1
Chtop	0.019126	2.18349	0.438	0.2	1
Cep110	0.0195107	1.98096	0.438	0	1
Phip	0.0196234	1.59073	0.375	0	1
Tceb3	0.0196361	1.54422	0.375	0	1
Car5b	0.0198774	0.388054	0.688	0.6	1
Ube2k	0.019922	1.87152	0.438	0	1
Mpc1	0.0199818	2.47111	0.312	0	1
Med10	0.0200644	2.66313	0.312	0	1
Hmg20b	0.020067	1.89504	0.375	0	1
Odc1	0.0200994	1.79429	0.562	0.2	1
Tcof1	0.0201538	1.68862	0.438	0.2	1
Gzmk	0.0201645	3.94875	0.312	0	1
Pglyrp2	0.0202246	1.84694	0.375	0	1
Rps7	0.0204035	-0.556807	0.812	1	1
Pkp3	0.0204395	2.20292	0.375	0	1
Ube2e1	0.0204538	2.2582	0.375	0	1
Ubr2	0.0204596	0.606159	0.438	0	1
Ufc1	0.0207725	2.09784	0.312	0	1
Mia3	0.0208382	1.93104	0.688	0.4	1
Eif4e	0.021045	1.8298	0.375	0	1
Chfr	0.0211506	2.9631	0.438	0	1
Eif1ax	0.0211802	2.94457	0.312	0	1
Suclg1	0.0212692	2.47953	0.312	0	1
Tmem14c	0.0213164	2.52795	0.312	0	1
Bnip2	0.0214261	2.05294	0.375	0	1
Pdcd5	0.0214988	2.64122	0.312	0	1
Rbmxl1	0.0216046	2.72612	0.312	0	1
Necap2	0.021639	2.8887	0.375	0	1
Dda1	0.0216848	2.57168	0.312	0	1
Polr2e	0.0217328	2.74585	0.375	0	1
Fundc2	0.021942	1.7558	0.312	0	1
2310045N01Rik	0.0220063	1.95062	0.312	0	1
Ipcef1	0.0220121	2.07283	0.375	0	1
Higd2a	0.0220159	2.7551	0.312	0	1
Atg2a	0.0220896	0.682086	0.312	0	1
Slmo2	0.0221153	2.71003	0.312	0	1
Slc25a39	0.0222211	2.48404	0.312	0	1
Max	0.0222706	2.35163	0.375	0	1
Hexb	0.0222978	2.81468	0.312	0	1
Stoml2	0.0223572	2.32157	0.312	0	1
Zfp131	0.0224369	1.47571	0.312	0	1
Nipsnap3b	0.0224966	2.45302	0.312	0	1
Eif2s3y	0.022518	2.23546	0.312	0	1
Ylpm1	0.0225258	0.687915	0.375	0	1
Ms4a4c	0.0227165	1.33354	0.5	0	1
AA467197	0.0231689	3.74129	0.312	0	1
Pydc4	0.0232274	2.1105	0.5	0.2	1
Zmynd8	0.0233565	0.858957	1	1	1
1110059G10Rik	0.0233861	0.887814	0.312	0	1
Ier3	0.0234045	2.61466	0.312	0	1
Wdfy1	0.0234179	2.10589	0.312	0	1
Rprd2	0.0234467	1.52345	0.438	0.2	1
Glyr1	0.0235884	1.73228	0.375	0.2	1
Exoc6	0.0237008	1.8323	0.312	0	1
Dnajc19	0.0239184	2.32096	0.312	0	1
Atxn2l	0.0239782	1.51716	0.75	0.2	1
2310008H09Rik	0.0240028	1.47783	0.312	0	1
Sf3b4	0.0240836	2.11962	0.312	0	1
Sp140	0.0241432	1.77768	0.375	0	1
Sh3bp1	0.0242748	1.91643	0.312	0	1
Cfdp1	0.0243929	2.78224	0.312	0	1
6030458C11Rik	0.0247552	1.92603	0.438	0.6	1
Dpcd	0.0248248	-1.76016	0.125	0.8	1
Apbb1ip	0.0248453	1.62612	0.312	0	1
Asrgl1	0.0248472	2.54585	0.312	0	1
Chd3	0.0248881	0.60592	0.438	0	1
2810004N23Rik	0.0249094	2.57422	0.312	0	1
1810058I24Rik	0.0251064	3.26004	0.375	0.2	1
Sft2d2	0.0251352	1.38103	0.312	0	1
Crlf2	0.0251745	1.75826	0.375	0	1
Tmem30a	0.0253988	2.56228	0.375	0	1
Hmgcr	0.0254672	1.72945	0.375	0	1
Pde12	0.0255044	2.3662	0.312	0	1
Gmfb	0.0255958	1.55558	0.312	0.2	1
Zcchc2	0.025659	0.683602	0.375	0	1
Ascc2	0.0258814	1.74037	0.312	0	1
Dock9	0.0259109	1.19498	0.312	0	1
D17Wsu92e	0.0260504	1.83118	0.312	0	1
Adam17	0.0261544	0.666386	0.375	0	1
Gm14403	0.0262667	0.434178	0.625	0.4	1
Tmem160	0.0262791	2.04983	0.375	0.2	1
Lars	0.0265884	1.60272	0.312	0	1
C330006A16Rik	0.0267411	1.59079	0.375	0	1
Abca7	0.0269046	1.57897	0.312	0	1
Mau2	0.027029	1.51229	0.5	0.6	1
Nmt1	0.0271657	1.43998	0.438	0	1
Hcfc1r1	0.0272027	2.07991	0.312	0	1
Rbm26	0.0274444	1.80584	0.375	0.2	1
Slc35b2	0.02773	1.99713	0.312	0	1
2410004N09Rik	0.0277662	2.87842	0.312	0	1
Ppp1r12c	0.0278183	1.55236	0.375	0	1
Pum2	0.0281093	0.863944	0.312	0	1
Lyst	0.0281382	1.81484	0.438	0.4	1
Tuba1b	0.0283319	3.17379	0.312	0	1
Rpsa	0.0285072	-0.406349	0.938	1	1
Riok1	0.0285932	1.73751	0.312	0	1
Sh3glb2	0.0287397	2.48106	0.375	0	1
Apopt1	0.0287794	1.58895	0.688	0.6	1
Lag3	0.029125	2.86383	0.625	0.4	1
Cnppd1	0.0292656	1.80832	0.375	0	1
Mrpl17	0.0299776	1.45616	0.375	0	1
Dync1i2	0.0300226	1.84117	0.438	0	1
Klc1	0.0300973	1.45953	0.375	0	1
BC031181	0.0302946	2.10502	0.312	0	1
Psmb4	0.0305723	2.41845	0.5	0.2	1
Trps1	0.0306153	1.01966	0.312	0	1
Mical1	0.0306383	2.05887	0.375	0	1
Nktr	0.0306815	2.114	0.438	0	1
Ifitm3	0.0306876	4.15378	0.312	0	1
Tbrg1	0.0313702	1.92706	0.375	0	1
Ifitm1	0.0315458	4.75623	0.438	0	1
Tradd	0.0316404	1.52062	0.312	0	1
Tab2	0.0316901	1.55531	0.375	0	1
Tox4	0.0318394	1.2948	0.562	0.4	1
Mpc2	0.0319098	2.24664	0.312	0	1
Aco2	0.0319167	2.2608	0.375	0.2	1
Gatad2a	0.0319747	1.2801	0.312	0	1
Srsf11	0.0321678	2.05837	0.438	0	1
Ube2g2	0.0321957	2.29481	0.312	0.2	1
Mtx1	0.0323611	2.27279	0.312	0	1
Isca2	0.0324508	2.49823	0.312	0	1
Dnajc3	0.0324625	1.5527	0.312	0	1
Atxn10	0.0324851	1.8172	0.375	0	1
Acly	0.0325638	1.60923	0.375	0	1
Tmem167	0.0326957	1.01763	0.375	0	1
Ptk2b	0.0327999	1.78466	0.438	0.4	1
Nfatc1	0.0328023	-0.884188	0.5	1	1
Ccl3	0.0328136	4.52935	0.312	0	1
4933421O10Rik	0.0337413	0.820932	0.875	0.8	1
Pde3b	0.0338649	1.25232	0.375	0	1
Sbf1	0.0339837	1.06785	0.312	0	1
Zfp53	0.0342245	1.84299	0.375	0	1
Pnkp	0.03448	1.4702	0.312	0	1
Sec13	0.0345006	-2.26053	0.25	0.8	1
Stx5a	0.034551	2.53161	0.312	0	1
Vps4b	0.0346702	2.14359	0.312	0	1
Bcl7b	0.0347782	2.51109	0.312	0	1
Srrm2	0.0349554	1.20949	0.938	0.8	1
Ip6k1	0.0349823	2.30998	0.312	0	1
Ciao1	0.035215	2.01738	0.312	0	1
Fam120b	0.03536	1.90194	0.312	0	1
Gbp9	0.0354048	2.76479	0.375	0.2	1
Crlf3	0.0355752	2.50633	0.375	0	1
Rps3a1	0.0355853	-0.27102	1	1	1
Srpk2	0.035861	1.39215	0.375	0	1
Nsf	0.0360177	0.834457	0.312	0	1
2810403A07Rik	0.0360876	1.48934	0.5	0.2	1
Lck	0.0363728	-0.295568	0.875	1	1
Sugp1	0.0364862	2.32551	0.312	0	1
Armc8	0.0365897	2.21565	0.312	0	1
Snx20	0.0369079	2.53828	0.312	0.2	1
Polr2a	0.0370301	0.475652	0.438	0	1
Hltf	0.0370753	1.61322	0.5	0.4	1
Pcif1	0.0374161	0.466168	0.375	0	1
Atp6ap2	0.037464	2.59668	0.312	0	1
Nckap1l	0.0376637	2.33093	0.375	0	1
Sgk1	0.0378168	3.35507	0.375	0	1
Eif4enif1	0.0378637	1.79118	0.375	0	1
Zfand5	0.0380502	0.429959	0.375	0.2	1
Mat2b	0.038085	2.19634	0.312	0	1
Clic4	0.038129	1.41309	0.312	0	1
Ubxn4	0.0381392	1.86623	0.625	0.2	1
Mier1	0.0381494	1.65582	0.312	0	1
Exoc4	0.0382269	1.03563	0.375	0	1
AI506816	0.0389452	0.553849	0.312	0	1
Pcnp	0.0389567	1.65263	0.625	0.2	1
Ftl1	0.0392349	-0.392388	0.938	1	1
Arhgap17	0.0393655	1.31753	0.312	0	1
Arid5a	0.0394504	1.66165	0.688	0.4	1
Gpatch11	0.0395331	1.50477	0.562	0.4	1
Gm15421	0.0396612	0.904021	0.5	0.2	1
Coro2a	0.0399725	1.53521	0.312	0	1
Ccdc47	0.0399951	1.01901	0.312	0	1
Atp5b	0.0401877	-0.564132	0.688	1	1
Rps6kb2	0.0402096	1.89917	0.312	0	1
Bcl2a1c	0.040282	1.27493	0.312	0	1
Bub3	0.0403188	2.20728	0.312	0	1
Fbrs	0.0404183	1.43322	0.312	0	1
Kansl1	0.0404674	1.72146	0.312	0	1
Sec16a	0.0404757	0.683002	0.312	0	1
Soat1	0.0405651	1.37277	0.375	0.2	1
Ddx17	0.0407459	2.03527	0.438	0	1
Ube2i	0.0409612	-0.818653	0.75	1	1
Xbp1	0.0410936	2.27744	0.312	0	1
Chmp2b	0.0411661	2.00686	0.25	0	1
Hist2h2aa1	0.041189	3.04955	0.25	0	1
Mrps18a	0.0412476	2.01347	0.25	0	1
Cmpk1	0.0412476	2.04092	0.25	0	1
Sh2d1a	0.0413367	3.2821	0.25	0	1
Mrps36	0.0413889	2.74464	0.25	0	1
Glo1	0.0414752	1.46826	0.25	0	1
E330023G01Rik	0.0416118	0.715673	0.375	0	1
Gsdmd	0.0416733	1.44126	0.312	0	1
Ppp1r11	0.0416798	1.23258	0.25	0	1
Pold4	0.0417319	2.2423	0.25	0	1
Ly9	0.0419912	1.36157	0.25	0	1
Mtch2	0.0420083	1.61291	0.25	0	1
2700029M09Rik	0.0420093	2.00899	0.25	0	1
Uck1	0.0420414	1.35907	0.25	0	1
Atox1	0.0420624	2.60265	0.25	0	1
Nxt1	0.0420655	2.28905	0.25	0	1
Pgm1	0.0420908	2.22949	0.25	0	1
Gtpbp1	0.0421091	2.05425	0.25	0	1
Ifit1	0.0421587	2.99824	0.25	0	1
Zdhhc18	0.042231	1.26077	0.312	0	1
Arrdc1	0.0422783	-0.873277	0.188	0.8	1
Snrpa	0.0423324	2.06893	0.25	0	1
P4hb	0.0423852	-1.80836	0.312	0.8	1
Tomm5	0.0424809	2.4841	0.25	0	1
Rcn1	0.0425354	2.40331	0.25	0	1
Acin1	0.0425539	1.79837	0.438	0.2	1
Mrpl23	0.0427507	2.4339	0.25	0	1
Mocs2	0.0427802	1.43291	0.25	0	1
Rn45s	0.0430354	0.39565	1	1	1
Timm17a	0.04304	-1.56218	0.25	0.8	1
Gba	0.0430828	2.32211	0.312	0	1
Scamp3	0.043126	2.45493	0.312	0	1
Sf3a3	0.0431389	2.16159	0.25	0	1
Taok1	0.0431846	-0.739662	0.188	0.8	1
Galnt2	0.0432621	1.68206	0.312	0	1
Polr2f	0.0432655	1.73487	0.25	0	1
Josd2	0.0433039	1.72965	0.25	0	1
Taf13	0.0433153	2.2184	0.25	0	1
Rps6ka1	0.043371	2.17851	0.25	0	1
Nap1l4	0.0435846	1.67218	0.688	0.2	1
Mageb16-ps1	0.0437425	0.299255	0.5	0.2	1
Ccndbp1	0.0437576	2.23032	0.25	0	1
Ubtf	0.0437686	1.37762	0.312	0	1
Dnajb9	0.0438971	1.84287	0.25	0	1
Fam78a	0.0439379	1.58112	0.312	0	1
Hdlbp	0.044136	0.835038	0.312	0.2	1
Nelfa	0.0441687	2.30133	0.25	0	1
Cstb	0.0442905	2.06881	0.25	0	1
Tmem147	0.0444864	2.31856	0.25	0	1
Add1	0.0444907	2.15705	0.25	0	1
Creb1	0.0445215	0.90171	0.375	0	1
Rictor	0.0445449	0.414912	0.375	0.2	1
Tbpl1	0.0445467	1.5572	0.25	0	1
0610031J06Rik	0.0445513	2.77869	0.25	0	1
Rpp14	0.0446037	1.68298	0.25	0	1
Fastk	0.0446642	1.99446	0.25	0	1
Klhl25	0.0446662	1.2619	0.25	0	1
Mrps16	0.0446774	2.50382	0.25	0	1
Cnpy2	0.044681	1.8607	0.25	0	1
Med30	0.0446944	-1.9497	0.188	0.8	1
Hilpda	0.0448511	2.96956	0.25	0	1
Nudt21	0.044853	2.47644	0.25	0	1
Ttc1	0.0450186	2.91297	0.25	0	1
Ankrd54	0.0450626	1.82079	0.25	0	1
Myo1e	0.0450879	0.530628	0.438	0	1
Nrd1	0.0451394	1.57063	0.312	0	1
Nt5c3	0.0451638	3.02925	0.25	0	1
Mrps23	0.0452155	1.55613	0.312	0	1
Cep85	0.0452679	1.41137	0.25	0	1
Ccny	0.0455137	1.29185	0.25	0	1
H60b	0.0456764	1.21721	0.25	0	1
Vamp8	0.0457927	2.90867	0.25	0	1
Znrd1	0.0458029	2.55322	0.25	0	1
Gnptab	0.0459462	2.05542	0.312	0.2	1
Rnpc3	0.0460088	2.34518	0.25	0	1
Trabd	0.0460227	1.68568	0.312	0	1
Itprip	0.0460279	1.95858	0.25	0	1
Armc7	0.0460393	2.10788	0.25	0	1
Arhgef2	0.0460867	2.25274	0.438	0.2	1
Frmd4b	0.0461317	0.852392	0.25	0	1
Gosr1	0.046147	1.96429	0.312	0	1
Sp3	0.0464031	1.81787	0.25	0	1
Sdhb	0.0464967	2.45117	0.5	0.2	1
Gm11346	0.0465364	3.38281	0.25	0	1
Mllt3	0.0465475	0.548266	0.25	0	1
Prep	0.0465574	1.67707	0.25	0	1
Tmem222	0.0465623	1.8493	0.25	0	1
Nfatc2	0.0465856	1.24499	0.312	0.2	1
Rangap1	0.0467085	2.178	0.312	0.2	1
Gbp2	0.0468012	2.73908	0.25	0	1
Nmi	0.046826	2.33411	0.25	0	1
Zfp839	0.0469129	0.503574	0.438	0	1
Slc5a3	0.0470089	1.35712	0.375	0	1
Usp10	0.0470394	1.1175	0.312	0	1
Ndufa11	0.0470655	1.51185	0.25	0	1
Iscu	0.0470899	2.66494	0.25	0	1
Slc48a1	0.0471171	2.02551	0.25	0	1
Gna15	0.0471572	1.54121	0.25	0	1
Gtf2a2	0.0472141	2.38159	0.25	0	1
Fbxw5	0.047349	1.07394	0.312	0	1
Arsb	0.0474012	1.80438	0.25	0	1
Crcp	0.0475022	2.42615	0.25	0	1
Map4k2	0.0476745	1.75381	0.312	0.2	1
Zfyve1	0.0476815	0.832202	0.25	0	1
Zfp825	0.0479014	2.12681	0.312	0.4	1
N6amt2	0.0479879	2.14887	0.25	0	1
Rabac1	0.0481001	-1.46653	0.188	0.8	1
Rhot1	0.0481017	1.1232	0.25	0	1
Ier5	0.0481918	1.91193	0.25	0	1
Med23	0.0482625	1.56291	0.25	0	1
Nop16	0.0485544	1.35796	0.25	0	1
Txndc9	0.0487128	1.29613	0.312	0	1
Surf2	0.0488944	2.05246	0.25	0	1
Card11	0.0489228	1.42281	0.312	0	1
Bend4	0.048996	0.694053	0.25	0	1
Cog5	0.0490508	2.19964	0.25	0	1
Desi1	0.0491666	1.70551	0.25	0	1
Vps25	0.0495487	2.52426	0.25	0	1
Mgat4a	0.0496966	0.707173	0.312	0	1
Fam53a	0.0497297	1.91958	0.25	0	1
Clcn3	0.0498419	0.940276	0.25	0	1
Vps72	0.0499216	2.1211	0.25	0	1
Ufd1l	0.0499879	2.86404	0.375	0.2	1
Hmmr	0.0499916	0.264818	0.938	0.8	1
Klhdc3	0.0500127	2.75119	0.25	0	1
Eci2	0.0500683	2.14951	0.25	0	1
Havcr2	0.0500837	2.07605	0.312	0	1
Kat6a	0.0500844	0.496486	0.25	0	1
Rpl36	0.0502095	0.740205	1	1	1
Cenpq	0.0502665	1.89241	0.25	0	1
Hspa1b	0.0502761	2.8077	0.312	0.2	1
Txlng	0.050387	2.12073	0.25	0	1
H2afv	0.0503935	1.6257	0.25	0	1
Gjc3	0.0504753	0.662217	0.938	1	1
Emd	0.0506073	1.76816	0.25	0	1
Efcab14	0.050632	1.05202	0.312	0	1
Slc35c2	0.0507105	2.23568	0.25	0	1
Brf1	0.0507611	1.38193	0.25	0	1
Sema4b	0.0510101	1.34167	0.625	0.4	1
Cbx4	0.0510974	1.80991	0.25	0	1
Hectd3	0.0512591	0.875234	0.25	0	1
Lypla1	0.0513462	-1.43997	0.438	1	1
Gid8	0.0517248	1.65867	0.25	0	1
B3gnt2	0.0517919	2.23694	0.25	0.2	1
Banp	0.0517946	1.15747	0.25	0	1
Nbas	0.0522875	0.643741	0.312	0.2	1
Csnk2a1	0.0524213	0.980931	0.25	0	1
Lsm14a	0.0527623	2.17594	0.25	0	1
Phlda1	0.0528089	0.536603	0.25	0	1
Mapkapk3	0.0531274	-1.41855	0.438	0.8	1
Taf12	0.053155	2.98704	0.25	0	1
Ccnk	0.0534481	1.43981	0.312	0.2	1
Ndufc1	0.0534518	3.55704	0.312	0	1
Atf3	0.0535559	3.45973	0.25	0.2	1
Ndufv2	0.0536231	-0.775303	0.25	0.8	1
Rbl2	0.0536796	2.05961	0.25	0	1
Chordc1	0.0537591	1.82683	0.25	0	1
Rsl24d1	0.0538523	-2.03302	0.312	0.8	1
Taf7	0.0540381	1.98042	0.25	0	1
Uba1	0.0540727	-1.35315	0.5	0.8	1
Stt3a	0.0541192	2.08763	0.375	0	1
Tubb4b	0.054123	1.96255	0.312	0	1
Vimp	0.0544526	1.72168	0.25	0	1
Hdac1	0.0544679	2.4198	0.438	0.2	1
Lonp2	0.0544894	2.25917	0.25	0	1
Tbrg3	0.0546355	0.893563	0.25	0.2	1
Sptan1	0.0546464	0.560865	0.312	0	1
Fam53c	0.0547799	1.32943	0.25	0	1
Etf1	0.0549365	1.70114	0.25	0	1
Surf4	0.0551141	-1.50441	0.312	0.8	1
Uqcrfs1	0.0552233	2.32612	0.25	0	1
Cog1	0.0553596	1.58663	0.25	0	1
Suco	0.0554933	1.22873	0.312	0.4	1
Xiap	0.0555736	0.74158	0.25	0	1
Gm7609	0.055641	0.80294	0.438	0.2	1
Myg1	0.056183	1.76382	0.25	0	1
Zcchc11	0.0564635	1.24748	0.25	0	1
Aars	0.0566391	1.60805	0.312	0	1
Tm9sf1	0.0569202	1.97788	0.25	0	1
2610301G19Rik	0.0571684	1.88209	0.375	0.2	1
Cysltr2	0.0571932	1.72774	0.312	0.2	1
Saysd1	0.0572084	1.47621	0.375	0	1
Abtb2	0.0572972	1.31364	0.25	0	1
Scamp2	0.0573625	0.631737	0.312	0	1
Kdelr2	0.0575929	2.54588	0.25	0	1
Agfg1	0.0578156	1.75074	0.25	0	1
Mrpl51	0.0582344	1.06125	0.75	0.4	1
Cetn2	0.0582786	2.52068	0.375	0.2	1
Elf2	0.0584045	1.26369	0.25	0	1
Impdh1	0.0585114	1.32726	0.25	0	1
Mcm4	0.0585574	1.53887	0.25	0	1
Herc2	0.0585627	0.939201	0.25	0	1
Pdia4	0.058609	1.72147	0.312	0	1
Acbd5	0.0590595	1.11358	0.312	0	1
Ecm1	0.0590706	0.622658	0.25	0	1
Polr3f	0.059103	0.476933	0.562	0	1
Med25	0.0591258	1.13767	0.25	0	1
Rplp0	0.0592374	-0.42552	1	1	1
Akt1	0.0592495	1.57626	0.25	0.2	1
Ahsa1	0.0592522	-1.60231	0.312	0.8	1
Hps3	0.0595031	2.07286	0.25	0	1
Tbl1xr1	0.0596425	0.908623	0.312	0.2	1
Vps11	0.0597119	1.52771	0.25	0	1
Diap1	0.0601142	0.935088	0.312	0	1
Abcc1	0.0603656	0.80116	0.25	0	1
Cct3	0.0605007	-2.06278	0.438	0.8	1
Sub1	0.0605062	1.46071	0.875	0.4	1
Ccdc104	0.0605436	1.58297	0.25	0	1
Gtf2h5	0.0607929	-2.002	0.125	0.8	1
Skap2	0.061017	1.78681	0.25	0	1
Mrps25	0.0610518	1.41421	0.25	0	1
Tnrc6a	0.0612601	1.00199	0.562	0.2	1
Supt4a	0.061428	1.89944	0.562	0.2	1
Osbpl3	0.061444	1.69051	0.312	0	1
Depdc5	0.0616114	0.468323	0.375	0	1
Ypel3	0.0619897	2.44161	0.25	0	1
Usp5	0.0620205	1.35812	0.25	0	1
Hif1an	0.0625727	0.699719	0.312	0	1
Gtf2h1	0.0626209	2.2413	0.25	0	1
Fndc3a	0.0627981	0.861869	0.312	0.2	1
Pfkp	0.0630766	1.8338	0.625	0.2	1
Akap9	0.0630992	1.43846	0.312	0	1
Chchd3	0.0637509	-1.40567	0.25	0.8	1
Lims1	0.0637981	2.13669	0.25	0.2	1
Capn7	0.0638139	1.57413	0.25	0	1
Nabp1	0.0641599	1.87634	0.25	0.2	1
Arap1	0.0642584	1.15672	0.312	0	1
Ubap2l	0.0646522	2.54183	0.25	0.2	1
Wdr34	0.0647174	-0.490387	0.625	1	1
Ppp2ca	0.0648958	1.78362	0.312	0.2	1
Fam49b	0.0649092	1.37262	0.312	0	1
Sf3b2	0.0650664	-1.83082	0.438	0.8	1
S100a4	0.0651344	2.54796	0.5	0.2	1
Tgtp1	0.0652177	1.57044	0.438	0.2	1
Letm1	0.0655018	-2.00052	0.062	0.8	1
Tln1	0.0656148	-0.699745	0.812	1	1
Pola2	0.0656345	0.82735	0.438	0	1
Gtf2ird2	0.0658464	1.42024	0.25	0	1
Atg4d	0.0659922	1.78745	0.25	0	1
Gsk3b	0.0660244	-0.842492	0.312	0.8	1
Mki67ip	0.0660602	1.23975	0.25	0	1
Zzef1	0.0661381	0.50297	0.25	0	1
Hint1	0.0665557	-1.24497	0.312	0.8	1
1700037H04Rik	0.0665601	1.48672	0.25	0.2	1
Gm6644	0.0666638	2.26969	0.25	0.2	1
Prpsap1	0.0667796	1.68379	0.25	0	1
Pts	0.0670663	1.84375	0.25	0	1
Ddx50	0.0670937	1.0027	0.25	0	1
Casp4	0.0672273	3.03777	0.25	0	1
Zfand2b	0.0673513	1.76324	0.25	0	1
Irf2	0.067562	1.28087	0.562	0.2	1
Pabpn1	0.0682785	1.68607	0.25	0.2	1
Cdc123	0.0683	-2.61605	0.625	1	1
Taf2	0.0683158	1.13193	0.25	0	1
Ap2a1	0.0685335	-1.99972	0.188	0.8	1
Trip4	0.0686973	1.40347	0.562	0.4	1
Mettl21e	0.0687787	0.533748	0.25	0	1
Znrf2	0.0690926	1.45709	0.312	0	1
Prdm1	0.0691208	0.909669	0.25	0	1
Ubqln4	0.0691571	1.18576	0.25	0	1
Gon4l	0.0692384	1.04556	0.312	0	1
Mapre1	0.0697558	-0.89468	0.5	0.8	1
Safb	0.0700247	2.03932	0.375	0.2	1
Commd8	0.070274	1.03867	0.25	0.2	1
Macf1	0.0703331	0.977652	0.688	0.6	1
Itgal	0.0705636	1.31682	0.812	0.4	1
Baz1a	0.0709897	1.97479	0.375	0.4	1
Lrwd1	0.0716933	2.44715	0.25	0	1
Opa1	0.0717283	0.896114	0.375	0	1
Ints3	0.0718338	-2.43216	0	0.6	1
Pet100	0.0719114	1.69411	0.25	0	1
H2-Q8	0.0719139	-1.49122	0.312	0.8	1
Rnasel	0.0721342	1.03176	0.375	0.4	1
Gm14288	0.0723487	1.57909	0.25	0	1
Brcc3	0.0724248	1.98302	0.25	0	1
Skint4	0.0725526	0.369159	0.625	0.6	1
Rfxank	0.072952	1.19736	0.5	0.2	1
Apol7b	0.0731795	0.678258	0.312	0.4	1
Il2rg	0.0731963	-0.823719	0.875	1	1
Tiprl	0.0732617	1.60412	0.312	0	1
Tmppe	0.0732983	1.67693	0.562	0.4	1
Polr2g	0.0733287	2.14449	0.25	0	1
Deb1	0.0733582	2.21019	0.25	0	1
Anapc5	0.0734884	1.52423	0.25	0	1
Ptger2	0.0735153	1.08715	0.25	0	1
A630001G21Rik	0.0735999	2.14026	0.25	0	1
Mrpl27	0.0738194	2.2203	0.5	0.4	1
Brix1	0.0738802	1.20874	0.25	0	1
Dnajc11	0.0739344	0.869409	0.25	0	1
Nans	0.0739528	1.69918	0.312	0	1
Ttc5	0.0743872	1.48758	0.375	0.2	1
Rnf10	0.0745009	1.22768	0.25	0	1
Dnajc9	0.0748374	2.41357	0.25	0	1
Slx4	0.0750955	1.05058	0.25	0	1
2010016I18Rik	0.0752406	-1.598	0.375	0.8	1
Dennd4a	0.0753996	-0.44814	0.875	1	1
Aff1	0.0755148	0.777517	0.312	0	1
C230091D08Rik	0.0755214	0.268736	0.75	0.4	1
Gnai3	0.0755536	1.91237	0.25	0	1
Rgs10	0.0756169	2.97726	0.25	0	1
Ier3ip1	0.0761182	-2.65629	0	0.6	1
Uvssa	0.0761813	0.780964	0.312	0.2	1
Naa20	0.0761814	-0.694192	0.312	0.8	1
Keap1	0.0762692	1.71432	0.25	0	1
Gzmb	0.0762817	1.46746	0.938	0.6	1
Ndufb5	0.0764514	2.35866	0.25	0	1
Tmco1	0.0765516	0.54841	0.438	0	1
AI450353	0.0766676	1.31913	0.25	0.2	1
Ehmt2	0.0767035	2.02973	0.312	0	1
Sec23ip	0.0767242	1.50602	0.812	0.8	1
Trim14	0.0767409	2.30193	0.25	0	1
Epb4.1l2	0.0771451	1.3252	0.312	0	1
Jun	0.0772339	1.53721	0.812	0.2	1
Pgam5	0.0773536	2.00105	0.25	0	1
Mybbp1a	0.0774748	1.52535	0.25	0	1
Ehbp1l1	0.0775937	1.79567	0.812	0.8	1
Setd2	0.07771	0.837031	0.25	0	1
Erap1	0.0777572	1.02378	0.312	0.2	1
Tubgcp4	0.0779652	0.757383	0.25	0	1
Casc3	0.0783122	1.85431	0.25	0	1
Gm5148	0.0783987	0.420674	0.375	0.4	1
Rnf41	0.0784489	0.836002	0.25	0	1
Bloc1s3	0.078507	0.284368	0.625	0.4	1
Prrc2b	0.0785696	1.16096	0.5	0.2	1
Trappc6a	0.0786249	2.30756	0.25	0	1
Ppp6c	0.0787941	1.56769	0.25	0	1
Zbtb33	0.0790382	0.848146	0.25	0	1
AI314180	0.0793385	1.29164	0.25	0	1
Npepps	0.0793824	0.565349	0.25	0	1
Vps13b	0.0794723	1.36394	0.312	0.2	1
Ptpn2	0.07956	1.79162	0.25	0	1
Sfi1	0.0795907	1.92021	0.375	0.4	1
Ap5z1	0.0798151	1.93235	0.25	0	1
Polr2c	0.0798329	1.86615	0.25	0	1
Acox1	0.080051	1.07841	0.25	0	1
Gm4070	0.0803061	1.38773	0.938	1	1
Plagl2	0.0803359	0.581936	0.25	0	1
Brox	0.0803407	2.12743	0.25	0	1
Ap2a2	0.0803929	0.380404	0.25	0	1
Tmem126a	0.0804503	-3.8749	0.125	0.6	1
2810407C02Rik	0.0804624	1.39005	0.25	0	1
H2afj	0.0806044	1.14407	0.688	0.2	1
Zfp322a	0.0809002	1.5622	0.375	0	1
Nol9	0.080941	1.38767	0.25	0	1
Afg3l2	0.0809976	1.09913	0.25	0	1
Olfr613	0.0811876	0.806649	0.938	0.8	1
Wasf2	0.0813152	1.34294	0.5	0.2	1
Spg21	0.0813478	1.638	0.25	0	1
Ythdf3	0.0813711	0.652846	0.25	0	1
Zfp330	0.0814292	2.59062	0.312	0.2	1
Psme4	0.0818214	0.903281	0.312	0	1
Idh3a	0.0819161	1.20247	0.25	0	1
2210018M11Rik	0.0820537	1.38399	0.25	0	1
Txlna	0.0825448	1.06936	0.188	0	1
Mrpl32	0.0826277	1.55573	0.188	0	1
Clns1a	0.0826516	1.73383	0.312	0.4	1
Apc	0.0827464	0.7231	0.25	0	1
Zfp169	0.0827541	1.52493	0.188	0	1
Nrbf2	0.0827615	2.31433	0.188	0	1
Sertad3	0.0827873	2.11623	0.188	0	1
Myo18a	0.0828309	0.68848	0.188	0	1
Zkscan6	0.0828629	1.8008	0.25	0	1
Slc30a5	0.0829003	1.08656	0.188	0	1
Hmga1-rs1	0.08299	1.17598	0.188	0	1
Trmt2b	0.0829944	1.33296	0.188	0	1
A430005L14Rik	0.0830886	1.64734	0.188	0	1
C1d	0.0831234	1.16837	0.188	0	1
Ostc	0.083132	2.34225	0.188	0	1
Nop14	0.0831654	1.67084	0.188	0	1
3230401D17Rik	0.0832261	2.40117	0.188	0	1
Prkcd	0.0832809	1.41485	0.188	0	1
Kcnq1ot1	0.083295	0.480901	1	1	1
Lmf2	0.0833116	1.1454	0.25	0	1
Dera	0.083313	1.4885	0.188	0	1
Fbxw17	0.0833149	1.97312	0.188	0	1
Agxt2l2	0.0833292	1.87843	0.188	0	1
Cnpy4	0.0833837	1.75236	0.188	0	1
Ddx56	0.0834199	1.35638	0.188	0	1
B3gnt3	0.083479	1.11522	0.188	0	1
Eif4g1	0.0835212	1.0192	0.312	0.2	1
Fam193b	0.0836026	0.895807	0.25	0	1
Wdr24	0.0836083	1.18257	0.188	0	1
Inpp1	0.0836228	2.34369	0.188	0	1
Polr2i	0.0836748	1.29181	0.188	0	1
Trappc1	0.0837642	1.65466	0.188	0	1
Fyttd1	0.0837691	0.8403	0.188	0	1
Tmem183a	0.0838206	1.43173	0.188	0	1
Ercc1	0.0838516	1.53906	0.188	0	1
Lamtor3	0.0838714	2.48869	0.188	0	1
Rhbdl2	0.0838973	0.263229	0.188	0	1
Zfp655	0.083904	1.59902	0.188	0	1
Ccs	0.0840018	2.32383	0.188	0	1
Naga	0.0840671	2.00125	0.188	0	1
Spag7	0.0840742	1.88339	0.188	0	1
Vps37c	0.0841272	1.47031	0.188	0	1
Ndufb8	0.0842189	2.25743	0.188	0	1
Cnot7	0.0842494	1.75959	0.188	0	1
Gltp	0.0843	1.48947	0.188	0	1
Ankrd11	0.0843096	0.827218	0.438	0.2	1
Mios	0.0843142	1.1987	0.188	0	1
Rnf5	0.0843357	2.1939	0.188	0	1
BC029722	0.0843502	0.88838	0.188	0	1
Pigv	0.0843657	1.95654	0.812	0.6	1
Gadd45gip1	0.0844005	1.11428	0.188	0	1
Zfp943	0.0844528	2.15223	0.188	0	1
D19Bwg1357e	0.0845719	1.56592	0.188	0	1
Dalrd3	0.0845763	1.54052	0.188	0	1
Aagab	0.0845902	1.40902	0.188	0	1
Vrk3	0.0845997	1.84421	0.188	0	1
Tom1	0.0846068	1.18693	0.188	0	1
Gpn3	0.0846788	1.34023	0.188	0	1
Ap1s1	0.0846854	1.74949	0.188	0	1
Cdk2ap1	0.0847004	2.09513	0.188	0	1
Prkdc	0.0847977	1.23271	0.438	0	1
Clk2	0.0848222	1.22953	0.188	0	1
Sil1	0.0850076	2.48256	0.188	0	1
Traf5	0.085182	1.77699	0.188	0	1
Pycr2	0.0852076	2.3091	0.188	0	1
Lcmt1	0.0852779	1.37642	0.188	0	1
Mrpl24	0.0853092	-2.08671	0.25	0.8	1
Aip	0.0853233	1.52088	0.188	0	1
Fam92a	0.0853266	2.08289	0.188	0	1
Ahsa2	0.0853523	2.06222	0.188	0	1
Dusp6	0.0854097	1.20438	0.25	0	1
Mrps24	0.0854292	2.19854	0.25	0.2	1
Dmap1	0.0854772	2.61926	0.188	0	1
Glrx2	0.0854856	0.517509	0.875	1	1
Tmem242	0.0855374	2.11573	0.188	0	1
Nsfl1c	0.0855621	1.5506	0.188	0	1
Fbxl8	0.0855732	2.76885	0.188	0	1
Rab11a	0.0855755	1.42691	0.188	0	1
Tmem138	0.0855832	1.8787	0.188	0	1
Pxmp4	0.0856118	0.989772	0.562	0.4	1
Cybrd1	0.0856179	0.262625	0.812	0.8	1
Sephs1	0.0856226	0.630706	0.188	0	1
Ankrd17	0.0857626	1.27091	0.375	0.2	1
Smek1	0.0857776	1.57101	0.188	0	1
Ercc6	0.0858043	1.16362	0.375	0	1
Prmt6	0.0858456	1.62222	0.188	0	1
Cops8	0.0859198	1.6386	0.188	0	1
Eva1b	0.0859494	2.06665	0.188	0	1
Lrrc8c	0.0859571	1.60297	0.188	0	1
Ankrd13a	0.0859777	2.07987	0.188	0	1
Tor1a	0.086062	2.6865	0.188	0	1
Papd5	0.0860774	1.83157	0.25	0	1
Rfesd	0.0861051	2.13332	0.188	0	1
Ggh	0.0861061	2.61466	0.188	0	1
Pdcd1lg2	0.0861741	1.78224	0.188	0	1
Arl4a	0.0863118	0.729057	0.188	0	1
Mrpl40	0.0863126	1.78311	0.188	0	1
Dedd2	0.0863206	1.85751	0.25	0	1
Ddx10	0.086367	1.38659	0.188	0	1
Acadvl	0.0864304	1.76045	0.188	0	1
Bak1	0.0864677	0.92416	0.188	0	1
Ap3s1	0.0864945	2.36031	0.188	0	1
Pion	0.0864958	1.35416	0.188	0	1
Mthfd1	0.0865167	0.933369	0.188	0	1
Psmg2	0.0865967	1.72101	0.188	0	1
Rab21	0.0866634	1.64107	0.188	0	1
Ascc1	0.0866785	1.94397	0.188	0	1
Sar1b	0.0866915	2.0419	0.188	0	1
Dopey2	0.0867213	1.58058	0.188	0	1
Limd1	0.086757	1.24687	0.188	0	1
Gale	0.0867575	2.41854	0.188	0	1
H2-DMa	0.086952	1.38006	0.188	0	1
Tob1	0.0869919	0.411778	0.188	0	1
Nme3	0.08701	2.02752	0.188	0	1
Glipr1	0.0871687	2.06501	0.188	0	1
Gm13826	0.0871799	1.14272	0.75	0.2	1
Abcf3	0.087214	1.36269	0.188	0	1
Slc33a1	0.0872669	1.76177	0.188	0	1
F8a	0.0873102	2.06527	0.188	0	1
Rpl10	0.0873113	-0.333377	0.938	1	1
Sugt1	0.0873705	2.24109	0.188	0	1
Parl	0.0873747	1.69488	0.188	0	1
Tubg1	0.0874372	2.03328	0.188	0	1
Pigk	0.0874767	0.987564	0.188	0	1
Arfgef2	0.0875345	0.547869	0.188	0	1
Dhx38	0.0876431	1.19366	0.188	0	1
Polg2	0.0876783	0.912709	0.312	0	1
Apool	0.0877972	2.06106	0.188	0	1
Ube2v2	0.0878104	1.25369	0.375	0.6	1
Cxx1c	0.0878377	1.54131	0.188	0	1
Plcb2	0.087862	0.921825	0.188	0	1
D10Wsu52e	0.0878823	2.01326	0.188	0	1
Cd2	0.0879293	2.04659	0.688	0.6	1
Zfp260	0.0881819	1.32663	0.188	0	1
Tmem88	0.0881937	0.703345	0.188	0	1
Hdac3	0.0881981	0.846994	0.188	0	1
Supv3l1	0.0881983	1.16039	0.188	0	1
Abcb1a	0.0882392	0.681865	0.188	0	1
Meis3	0.088423	1.5636	0.188	0	1
Zfp414	0.0886196	1.18015	0.188	0	1
Cdc42	0.0886499	-0.748227	0.625	1	1
Ccdc130	0.0888097	1.71407	0.188	0	1
Arf3	0.0888497	1.83826	0.438	0	1
Itgav	0.0889842	0.812096	0.312	0	1
Sucla2	0.0890346	1.28587	0.188	0	1
Eya3	0.0890524	1.33164	0.188	0	1
Ccdc174	0.0890692	1.26688	0.188	0	1
Dym	0.0891085	1.08652	0.188	0	1
Mylpf	0.0891221	2.24104	0.188	0	1
Brf2	0.0891299	0.552879	0.188	0	1
Nr3c1	0.0891345	0.613597	0.188	0	1
Eif2b4	0.0892616	1.66773	0.188	0	1
Tmem184c	0.0892665	0.891229	0.188	0	1
Larp1	0.0893416	0.645826	0.188	0	1
Lrrc59	0.0893535	1.66628	0.188	0	1
Ech1	0.0893923	-1.10961	0.375	0.8	1
Abcc4	0.0896912	0.947159	0.188	0	1
Mrps30	0.0897844	1.57906	0.188	0	1
Pex5	0.0899847	2.45388	0.188	0	1
Trim28	0.0900427	0.740031	0.188	0	1
Pex11b	0.0900857	2.38559	0.188	0	1
Wdr61	0.0901472	1.8182	0.188	0	1
Ap2b1	0.0901885	1.26835	0.375	0	1
Trmt1l	0.0903767	1.9055	0.188	0	1
Rnf123	0.0903988	1.44641	0.25	0.2	1
Arcn1	0.0906104	1.35571	0.188	0	1
Ppp3r1	0.0906272	1.50801	0.188	0	1
Mtfmt	0.0906425	1.21913	0.938	0.8	1
Cdkn2c	0.0906571	1.74279	0.188	0	1
Mrpl46	0.0908323	1.8008	0.188	0	1
Atad1	0.0908552	1.42733	0.25	0	1
Fam207a	0.0909083	1.50969	0.188	0	1
Rltpr	0.0909219	0.95491	0.188	0	1
Srek1ip1	0.0909762	-3.09504	0.062	0.6	1
Armc10	0.0910792	1.25133	0.188	0	1
Orai2	0.0911652	1.70048	0.25	0.2	1
Pqlc3	0.0913741	2.81505	0.188	0	1
Xpo4	0.0914211	1.29844	0.25	0	1
Mllt11	0.0914656	1.34095	0.312	0.2	1
Ppp3ca	0.0915043	1.6887	0.188	0	1
D19Ertd737e	0.0915195	1.41764	0.188	0	1
Srrt	0.0915223	2.3883	0.188	0	1
Atp11a	0.0916212	1.26147	0.25	0	1
Entpd1	0.0916216	1.61605	0.25	0	1
Gtf3c1	0.0916224	0.680885	0.25	0	1
Gatad1	0.0916565	1.11635	0.188	0	1
Smim8	0.0917458	2.01608	0.188	0	1
Polr2h	0.0917537	2.83054	0.188	0	1
2900056M20Rik	0.0918683	1.31907	0.312	0	1
Eps15l1	0.0919463	1.07698	0.188	0	1
Slc30a7	0.0919666	1.23748	0.25	0.2	1
Arrdc3	0.0919902	2.10788	0.188	0	1
Pdgfb	0.0921037	1.11153	0.188	0	1
2310036O22Rik	0.0922441	2.31224	0.188	0	1
Gpd2	0.0926567	1.36386	0.25	0	1
Tmem19	0.0926696	1.35572	0.25	0	1
Sdhaf2	0.0927769	1.05218	0.188	0	1
Myo9b	0.0927917	0.962196	0.188	0	1
Fbl	0.0928703	1.87808	0.375	0.2	1
Nup107	0.0928759	1.4044	0.188	0	1
Ifng	0.0929003	2.53806	0.188	0	1
Tmem173	0.0929588	2.16693	0.312	0.2	1
Itga4	0.0930124	1.1193	0.812	1	1
Zmiz1	0.0931634	0.640208	0.25	0	1
Ppp3cb	0.0932236	1.71407	0.188	0	1
1700113A16Rik	0.0932885	2.14617	0.188	0	1
Sdccag8	0.0933738	0.453819	0.188	0	1
Psmg4	0.0933889	2.38744	0.188	0	1
Pde2a	0.0934571	1.08797	0.188	0	1
Iqgap1	0.0934583	-2.42647	0.375	0.6	1
Glod4	0.0935117	1.00873	0.688	0.6	1
Map2k7	0.0936308	1.61198	0.188	0	1
Zfp800	0.0936937	0.478096	0.188	0	1
Zfp335	0.0937748	1.30082	0.188	0	1
Snw1	0.0938423	1.96102	0.25	0.2	1
Lmnb1	0.093935	0.500624	0.188	0	1
Gpr68	0.0940015	1.61375	0.188	0	1
Phf20l1	0.094011	1.20954	0.438	0.2	1
Mdfic	0.0940435	1.01512	0.188	0	1
Chchd10	0.0940717	1.03354	0.188	0	1
Med9	0.0941007	1.06914	0.188	0	1
Dedd	0.0941644	0.909241	0.188	0	1
Strbp	0.0943634	0.32819	0.438	0.6	1
Pafah1b3	0.0943733	2.65239	0.188	0	1
Ldb1	0.0943735	0.445287	0.25	0	1
Ghdc	0.0943781	1.00242	0.562	0.2	1
Cpped1	0.094379	1.91322	0.188	0	1
Mt1	0.094495	2.34845	0.188	0	1
Mysm1	0.0945417	1.35747	0.375	0.8	1
Csnk1g1	0.094711	0.66722	0.188	0	1
Upf3b	0.0948053	1.53254	0.188	0	1
Pgm2	0.0951591	1.93196	0.188	0	1
Cd72	0.0952919	1.61751	0.188	0	1
Lpin2	0.0953422	0.276921	0.188	0	1
Atp6v0e	0.0953921	-0.900966	0.375	0.8	1
Acaa1a	0.0953947	1.75567	0.188	0	1
Hopx	0.0955275	0.920009	0.25	0	1
Dscr3	0.0956808	1.63955	0.188	0	1
Emc4	0.0957183	1.88229	0.188	0	1
Pkn2	0.0958218	0.596085	0.25	0	1
Haus3	0.095847	-1.96935	0.062	0.6	1
Lysmd2	0.0960192	1.45255	0.188	0	1
Coro1b	0.0960441	-1.39483	0.562	0.8	1
Uggt1	0.0960604	1.04735	0.188	0.2	1
Ywhaz	0.0960753	-0.510198	0.938	1	1
Samd8	0.0961239	0.340148	0.562	0.4	1
Traf7	0.0961398	2.40729	0.188	0	1
Atp10a	0.0961633	0.610207	0.188	0	1
Ubxn7	0.0961881	0.397079	0.25	0.2	1
Tpra1	0.0962563	1.50487	0.188	0	1
Rps6ka3	0.0962706	0.881389	0.188	0	1
Fxyd5	0.0963893	-0.658667	0.938	1	1
Baz1b	0.0963992	0.261787	0.188	0	1
Golph3l	0.0964211	1.9797	0.188	0	1
Bola2	0.0964765	1.94267	0.188	0	1
Fiz1	0.0967401	1.29937	0.188	0	1
Lbh	0.096822	-1.17092	0.562	0.8	1
Mrpl35	0.0969121	0.399163	0.625	0.6	1
Vps9d1	0.09692	1.36323	0.188	0	1
Brms1	0.0969873	1.64101	0.188	0	1
Tm2d1	0.0970958	1.58299	0.188	0	1
Rara	0.0971699	-1.7984	0.125	0.6	1
Mboat7	0.0972758	1.40432	0.188	0.2	1
Cggbp1	0.097337	0.823106	0.188	0	1
Nup98	0.0973686	-1.81655	0	0.6	1
Dennd2d	0.0974621	1.91706	0.375	0.4	1
Zw10	0.097521	0.792908	0.188	0	1
Rab14	0.0975918	1.41459	0.188	0	1
Stat5a	0.0978148	1.97417	0.188	0	1
Ppib	0.0978274	0.925816	0.75	0.2	1
Eif4ebp1	0.0980193	2.85882	0.188	0	1
Itpkb	0.0980559	0.420025	0.188	0	1
Trmt13	0.0983029	0.776828	0.188	0	1
Rnf19a	0.0983269	1.52052	0.375	0.2	1
Arih1	0.0984691	0.812207	0.375	0	1
Eno3	0.0984717	1.36751	0.188	0	1
Fbxo8	0.0985654	1.70475	0.188	0	1
Ripk3	0.0988414	1.67977	0.188	0	1
Pacsin1	0.0988629	1.47568	0.188	0	1
Rbm7	0.0989528	2.34447	0.438	0.2	1
Lrrk1	0.0990773	1.29692	0.25	0	1
Gm10094	0.0995515	-1.05223	0.375	0.8	1
Sart1	0.0997406	0.668086	0.188	0	1
Rasgrp2	0.0998682	1.14341	0.188	0	1
Ftsj3	0.0999465	0.903636	0.188	0	1
Exosc10	0.100007	1.81885	0.25	0.2	1
Akirin1	0.100089	1.88025	0.188	0	1
Eya2	0.100169	0.840812	0.188	0	1
Sdhc	0.100235	2.21718	0.188	0	1
Cltc	0.100299	0.85624	0.375	0.4	1
Insl3	0.100319	2.0795	0.188	0	1
Copa	0.100496	1.33576	0.188	0.2	1
Tmem127	0.10065	1.1274	0.375	0.2	1
Ambra1	0.10066	0.336472	0.25	0	1
Hnrnpa3	0.100714	1.1175	0.75	0.4	1
Mtf2	0.100803	1.46407	0.188	0	1
Ppp1cb	0.100846	0.632667	0.188	0	1
Ero1l	0.100866	1.13162	0.188	0	1
Lars2	0.101106	0.819116	1	1	1
Ccdc50	0.101246	0.634127	0.312	0	1
Aarsd1	0.101283	2.06394	0.188	0	1
Ilf2	0.101308	1.01562	0.25	0	1
Crbn	0.101318	1.63166	0.188	0.2	1
Ccdc93	0.101388	0.95402	0.188	0	1
Tbc1d2b	0.101402	0.61407	0.188	0	1
Gm16907	0.101589	1.05128	0.25	0	1
Ak3	0.101957	1.53732	0.188	0	1
Napg	0.102002	0.269407	0.188	0	1
Gm10804	0.102078	1.05163	0.188	0	1
Col4a3bp	0.102213	0.730443	0.188	0	1
Sipa1l1	0.102378	1.70702	0.188	0	1
Sik1	0.102396	0.650455	0.312	0.2	1
Hells	0.102444	0.891486	0.188	0	1
Cwc27	0.102606	0.938346	0.25	0	1
Cd38	0.102662	0.713409	0.375	0	1
Cc2d1b	0.102663	-2.56647	0.062	0.6	1
Strip1	0.102761	0.789763	0.188	0	1
Mbnl2	0.102847	1.35152	0.25	0	1
St8sia4	0.102854	3.04126	0.188	0	1
Pik3r1	0.102878	0.572461	0.25	0	1
Fchsd2	0.102888	0.548446	0.188	0	1
Casp8	0.102933	-0.83005	0.438	0.8	1
Disp1	0.103009	0.884852	0.188	0	1
Copb2	0.103144	0.930908	0.312	0	1
Crnkl1	0.103167	0.620341	0.188	0	1
Add3	0.103204	0.946674	0.188	0	1
Syne1	0.103348	0.804688	0.875	0.8	1
Spryd3	0.103428	0.705971	0.188	0	1
Mon2	0.103548	0.337944	0.25	0	1
Ubap2	0.10359	0.825408	0.25	0	1
Nfkbid	0.10364	2.13702	0.25	0	1
Gemin2	0.10383	2.66798	0.188	0	1
Terf1	0.104256	1.26254	0.25	0	1
Higd1a	0.104947	1.01783	0.188	0	1
Ctla4	0.104954	1.504	0.625	0.2	1
Man2b1	0.105009	-2.4164	0.125	0.6	1
Ttc39b	0.105161	0.979694	0.688	0.4	1
Rad23b	0.105171	1.12888	0.25	0	1
Cul4b	0.105264	1.91171	0.188	0	1
Prkcz	0.105266	1.35038	0.188	0	1
Dnajc7	0.105368	1.50983	0.438	0.2	1
Cybasc3	0.10542	1.57003	0.188	0	1
Rnf113a2	0.105478	1.32116	0.188	0	1
Ufm1	0.10583	0.401415	0.188	0	1
Asb13	0.105841	1.12586	0.188	0	1
Senp3	0.106106	0.734259	0.188	0	1
Rsrc2	0.106206	1.81824	0.438	0.2	1
Got1	0.106249	1.99275	0.25	0	1
Pcsk7	0.106377	1.57574	0.312	0	1
Dcaf8	0.106592	0.746332	0.188	0	1
Sdf2l1	0.106652	1.60719	0.188	0	1
Wbp4	0.106673	0.91981	0.188	0	1
Aaas	0.106734	2.78538	0.188	0	1
Rac2	0.106782	-0.267708	0.812	1	1
Trappc5	0.106983	1.43137	0.188	0	1
Churc1	0.107124	1.11347	1	1	1
Ccm2	0.107187	1.9134	0.188	0	1
Napa	0.107324	2.12589	0.5	0.6	1
Gm12216	0.107565	2.16003	0.188	0	1
9530082P21Rik	0.107822	0.809913	0.375	0.2	1
Zfp12	0.107953	0.347837	1	1	1
Klrc3	0.108213	2.62217	0.188	0	1
Atp6v1c1	0.108336	1.36612	0.25	0	1
Rfc5	0.10863	1.5796	0.188	0	1
Gps2	0.108786	1.54539	0.188	0	1
Csde1	0.109034	-0.835656	0.5	0.8	1
Gramd1b	0.109036	1.24653	0.375	0.2	1
Morf4l2	0.109281	-1.45383	0.312	0.8	1
1700025N23Rik	0.109317	-0.299109	0.062	0.6	1
4930453N24Rik	0.109317	2.39387	0.25	0	1
Ptplb	0.109343	0.318226	0.188	0	1
C2cd5	0.109415	1.22997	0.25	0	1
Ctso	0.10957	1.05251	0.188	0.2	1
Zbtb7a	0.109599	0.558329	0.25	0	1
Pcf11	0.109717	1.25282	0.312	0.2	1
Cd200r2	0.10972	0.34785	0.438	0.2	1
Rnaseh2c	0.109769	1.58029	0.188	0	1
Aaed1	0.109857	1.24813	0.188	0	1
Rpl30	0.109909	2.6967	0.188	0	1
Zap70	0.110066	-1.46865	0.375	0.8	1
Ahcyl1	0.110156	2.47418	0.188	0.2	1
Malat1	0.110156	0.826914	1	1	1
Amfr	0.110173	1.60584	0.25	0	1
Tm9sf3	0.110513	1.17215	0.25	0	1
Eif2ak2	0.110656	0.377217	1	1	1
Plekhb2	0.110668	0.805576	0.5	0.4	1
Ptp4a1	0.110755	0.320452	0.25	0	1
Lamtor1	0.110905	2.06275	0.375	0.2	1
Azi2	0.111214	-1.98054	0.188	0.6	1
Med12	0.11148	-0.329484	0.375	0.8	1
Chst11	0.111794	0.379421	0.188	0	1
Smarca5	0.111794	1.58268	0.25	0	1
Prr14l	0.111941	1.24974	0.188	0	1
Man2a1	0.112042	1.02174	0.312	0.2	1
Sprtn	0.112245	1.86166	0.188	0	1
Kdm5c	0.112379	1.53264	0.312	0	1
Mettl10	0.11247	-3.04272	0	0.6	1
Rcn2	0.112541	1.2169	0.188	0	1
Parn	0.112648	0.865864	0.188	0.4	1
Zzz3	0.11273	0.752022	0.188	0.2	1
Prpf39	0.112898	1.4783	0.375	0.2	1
Arl6ip5	0.112921	-1.58073	0.375	1	1
Ide	0.113116	0.434959	0.312	0.2	1
Mid1	0.113189	-2.15866	0.188	0.8	1
Stap1	0.113431	2.57602	0.188	0	1
Gna11	0.113474	1.56287	0.188	0	1
Ckap5	0.11354	0.375307	0.25	0	1
Tyrobp	0.113625	2.82064	0.25	0	1
Zfp931	0.113719	0.701146	0.188	0	1
Cnpy3	0.113917	2.29939	0.188	0	1
Poc5	0.113991	1.0731	0.188	0	1
1810013L24Rik	0.113993	1.34997	0.25	0.2	1
Taf15	0.114009	0.561685	0.188	0	1
Romo1	0.114073	0.963794	0.188	0	1
Ppa1	0.114117	2.23581	0.188	0.2	1
Eapp	0.114383	-2.20936	0.062	0.6	1
Lysmd1	0.114435	1.69048	0.188	0	1
Neb	0.11447	0.81068	0.188	0	1
Umps	0.114502	1.20387	0.188	0	1
H2-Q9	0.114661	-0.832798	1	1	1
Il27ra	0.115146	2.01567	0.5	0.2	1
Srgap2	0.115396	1.14163	0.188	0	1
Znrf3	0.115413	0.756181	0.188	0	1
Traf2	0.115513	0.862943	0.188	0	1
Dhrs1	0.115597	1.7213	0.188	0	1
Pdcd4	0.115722	-1.8417	0.562	0.8	1
Gm11648	0.115908	1.28911	0.188	0	1
Chmp1a	0.116063	2.67226	0.188	0	1
Jhdm1d	0.116099	0.839922	0.375	0	1
Setx	0.117196	0.331141	0.25	0.2	1
Irak1	0.117263	-1.69471	0.438	0.8	1
Heatr6	0.117266	1.23188	0.25	0.2	1
Ubr5	0.117287	0.806504	0.188	0	1
Leo1	0.117299	0.641623	0.188	0	1
Atg3	0.117304	1.64302	0.25	0.2	1
Sypl	0.117661	0.689578	0.188	0	1
Prkx	0.117731	0.319589	0.312	0	1
Phgdh	0.117785	1.95549	0.188	0	1
Eif3j2	0.117974	1.02629	0.188	0	1
Med8	0.118037	1.06525	0.188	0	1
Dstn	0.118238	1.21906	0.188	0	1
Abhd16a	0.118305	1.00508	0.188	0	1
Vprbp	0.118713	-1.71567	0.125	0.8	1
Lyrm9	0.118771	1.49925	0.312	0	1
Evi2a	0.118813	-1.85096	0.125	0.6	1
Pear1	0.119144	1.26728	0.188	0	1
Ptp4a2	0.119236	-0.874076	0.625	1	1
Kpna1	0.119303	0.376465	0.188	0	1
Mrp63	0.11941	1.03869	0.188	0	1
Bax	0.119564	-1.99153	0.125	0.6	1
Ifi203	0.119913	1.27538	0.688	0.2	1
Wdr7	0.120053	0.98451	0.188	0	1
Zswim6	0.120055	0.832366	0.188	0	1
Pea15a	0.120117	-2.16974	0.125	0.6	1
Csprs	0.120401	1.57	0.188	0	1
Lemd3	0.120464	0.606738	0.25	0	1
Dhx30	0.120588	0.669527	0.25	0	1
Cdc14a	0.120634	0.803766	0.188	0	1
Ppif	0.120749	1.50178	0.188	0	1
Cacul1	0.120841	0.542397	0.188	0	1
Sf3a2	0.120913	0.611632	0.375	0.2	1
Rala	0.120999	0.447446	0.25	0	1
Alkbh8	0.121	0.336874	0.188	0	1
Phf23	0.121074	0.972506	0.188	0	1
Golga5	0.121331	1.07947	0.25	0.2	1
Snx18	0.121435	0.571897	0.188	0	1
Top2b	0.121474	1.31803	0.188	0.2	1
Jarid2	0.122082	-0.855221	0.25	0.8	1
Pja2	0.122188	1.52452	0.188	0	1
Cbx1	0.122446	1.33897	0.188	0	1
Usp48	0.122554	1.48526	0.25	0	1
Gm14306	0.123239	1.47802	0.312	0	1
Actr8	0.123255	1.31894	0.188	0	1
Mfsd10	0.12328	1.28381	0.188	0	1
Gpr171	0.123509	1.94011	0.562	0.2	1
Irf4	0.123821	1.75947	0.188	0	1
Ift46	0.124171	1.24273	0.25	0.4	1
Kdm3a	0.124281	0.917765	0.188	0	1
Kif21b	0.124523	1.3195	0.25	0	1
Med16	0.124627	0.709796	0.5	0.6	1
Nrf1	0.124883	0.865103	0.312	0	1
Lnp	0.125116	0.313167	0.188	0	1
Cfl2	0.125169	1.59544	0.188	0	1
Stk39	0.125444	1.15053	0.188	0	1
Psmd11	0.125681	-1.42116	0.125	0.6	1
Syt11	0.125697	0.576137	0.375	0.2	1
Gripap1	0.126073	1.45851	0.188	0	1
Ogfod1	0.126238	1.20663	0.188	0	1
Unc119b	0.126675	1.15389	0.188	0	1
2500004C02Rik	0.126719	-0.458122	0.25	1	1
Nudt9	0.126929	2.33697	0.188	0	1
Gpaa1	0.127082	-1.50158	0.188	0.6	1
Fgr	0.127154	1.48994	0.188	0	1
Fas	0.127253	2.1053	0.188	0	1
Mcoln1	0.127648	0.779697	0.188	0	1
Atg10	0.127656	1.17563	0.188	0	1
H2-K2	0.127751	1.8343	0.188	0.2	1
Hnrpdl	0.127988	-1.13588	0.312	0.8	1
Gpbp1	0.12822	-2.25317	0.125	0.6	1
Trim30a	0.128371	-0.646775	0.562	0.8	1
Prpsap2	0.128732	1.86905	0.188	0	1
Atp5j2	0.128843	2.0349	0.5	0.2	1
Suds3	0.128997	0.747606	0.188	0	1
Fuca1	0.129721	1.01021	0.312	0.4	1
Sppl2b	0.129755	0.903585	0.25	0	1
Ccdc167	0.129805	1.0407	0.5	0.2	1
4930581F22Rik	0.129878	1.07611	0.188	0	1
Dock5	0.130046	0.332088	0.188	0	1
Rusc1	0.130153	-2.2314	0.188	0.6	1
Lsm6	0.130267	0.750982	0.375	0.4	1
Wdr82	0.130344	1.27899	0.25	0	1
Ly75	0.130415	1.32478	0.188	0	1
Rab11b	0.13054	-1.73301	0.438	0.8	1
Serinc1	0.131043	1.28366	0.25	0	1
Serpinb6a	0.131115	1.65668	0.188	0	1
Suox	0.13133	1.58668	0.25	0.2	1
Amd2	0.131637	0.522025	0.25	0	1
Zc3h7b	0.131651	0.521729	0.25	0	1
Phrf1	0.131652	1.637	0.375	0.2	1
Tsen34	0.131703	1.61446	0.188	0	1
AW112010	0.131825	1.38878	0.938	0.6	1
Nit1	0.132053	2.28749	0.562	0.2	1
Rheb	0.132159	-0.824039	0.188	0.6	1
Pinx1	0.132362	1.22563	0.188	0	1
Pdlim2	0.132479	1.80873	0.188	0	1
Gm8234	0.1325	0.391822	0.75	0.8	1
Gnpnat1	0.13267	1.67726	0.188	0	1
Cul1	0.133161	0.54414	0.188	0	1
Lnx2	0.133495	1.24217	0.25	0	1
Slc35d2	0.133835	2.05852	0.25	0	1
Tstd2	0.133905	1.93539	0.188	0.4	1
Kdm4a	0.134275	0.662205	0.188	0	1
2410004B18Rik	0.134652	1.71687	0.188	0	1
Bcs1l	0.134731	0.846458	0.188	0	1
Cast	0.134759	-2.14379	0.25	0.6	1
Ap1g1	0.134776	0.294534	0.188	0	1
Snx19	0.134789	1.39799	0.188	0	1
Fam103a1	0.134826	-1.77138	0.188	0.6	1
Mbd5	0.134921	0.874296	0.188	0	1
Lrch1	0.13524	1.26688	0.312	0	1
Ensa	0.135527	-1.87915	0.125	0.6	1
Irak2	0.135544	0.967325	0.312	0.4	1
Rdh9	0.135631	0.363471	0.25	0	1
Sc5d	0.135883	1.49983	0.188	0	1
Stag2	0.136016	0.834755	0.188	0	1
Papd4	0.136287	1.39016	0.188	0	1
Wrn	0.136796	0.911529	0.188	0	1
Gm14391	0.136874	0.53883	0.188	0	1
Ppie	0.136933	-1.88078	0.188	0.6	1
Mrps12	0.136949	1.69693	0.188	0	1
Sfxn4	0.137038	0.261284	0.438	0.2	1
Gas7	0.137139	1.11984	0.188	0	1
Zfp958	0.137586	-2.46752	0.25	0.6	1
Ube2r2	0.137798	0.519352	0.188	0	1
Fam46a	0.137819	0.379934	0.188	0	1
Smc1a	0.13789	0.965176	0.188	0	1
Tapbp	0.138003	1.10676	0.812	0.4	1
Trappc9	0.138026	0.692555	1	0.8	1
G530011O06Rik	0.138817	0.499258	0.688	0.8	1
Rpl9	0.138937	-0.275717	0.938	1	1
B4galnt4	0.138955	1.19362	0.188	0	1
Mapkapk2	0.13919	2.30543	0.188	0	1
Cat	0.139503	1.50059	0.188	0	1
Edf1	0.139505	0.702316	0.688	0.2	1
2610524H06Rik	0.139624	-3.86717	0.188	0.6	1
Rab6a	0.139951	1.18473	0.375	0.2	1
Gm10069	0.140062	0.260487	0.188	0	1
Hmgn2	0.140128	1.98634	0.5	0.2	1
Fam178a	0.140417	0.609766	0.188	0	1
Ftsjd2	0.140485	1.78219	0.188	0	1
Nfe2l2	0.140549	2.071	0.188	0	1
2310039L15Rik	0.140582	0.901944	0.625	0.4	1
Tm6sf1	0.140666	1.1806	0.188	0	1
Ppil3	0.14086	-2.58039	0.062	0.6	1
Txndc5	0.14089	-2.04962	0.188	0.6	1
Secisbp2l	0.141085	1.34811	0.25	0	1
Fam211a	0.141393	1.07455	0.188	0	1
Ctsb	0.141435	-0.785415	0.375	0.8	1
Epc1	0.141797	1.21965	0.188	0	1
Taf1	0.142285	1.49902	0.25	0.2	1
Rfng	0.142477	1.03205	0.188	0	1
Cd82	0.142633	-0.948973	0.562	0.8	1
Ttll12	0.142837	1.10926	0.188	0	1
Klhl28	0.142838	1.76356	0.188	0	1
Clip1	0.142966	-1.00932	0.125	0.6	1
Dusp5	0.142982	1.31403	0.188	0	1
5830418K08Rik	0.14302	-1.85313	0.125	0.6	1
Ciz1	0.143037	0.897643	0.188	0	1
Dnajc2	0.143601	-1.87127	0.25	0.6	1
Sco2	0.143621	1.64287	0.188	0	1
Calm3	0.143914	-1.41041	0.312	0.8	1
Id2	0.144079	1.82448	0.875	0.8	1
Cxcr4	0.144092	0.288088	0.188	0	1
Ctnnbl1	0.144181	1.01706	0.188	0	1
Ankrd44	0.144219	1.18998	0.625	0.6	1
3010026O09Rik	0.144284	2.6216	0.188	0	1
Ahcy	0.145104	-2.0476	0.188	0.6	1
Slc35a2	0.14541	0.767762	0.188	0	1
Krit1	0.145924	0.683823	0.25	0	1
Zfp945	0.14603	0.571121	0.188	0	1
Bfar	0.146085	2.12708	0.25	0.2	1
Epsti1	0.146218	1.00554	0.625	0.4	1
Mgat5	0.14626	1.78275	0.188	0	1
Klhl15	0.146292	0.602778	0.188	0	1
Nt5dc1	0.146368	0.906569	0.188	0	1
Pxn	0.146464	0.86857	0.188	0	1
Trim56	0.146607	0.454562	0.312	0.2	1
Pnn	0.147015	-1.51721	0.25	0.6	1
Orc4	0.14703	1.22853	0.312	0.2	1
Kras	0.147603	1.45677	0.188	0	1
Jkamp	0.147886	1.52339	0.188	0	1
Mcm5	0.147944	1.23694	0.188	0	1
Cul2	0.148	0.2544	0.188	0	1
Krcc1	0.14801	1.35342	0.188	0	1
Ilk	0.148025	-2.06901	0.312	0.6	1
Abcf1	0.14816	-1.75721	0.188	0.6	1
Wdr75	0.148367	0.517156	0.188	0	1
Fbxo11	0.148389	1.52502	0.188	0	1
Snhg6	0.148532	1.23617	0.5	0.2	1
Smek2	0.148754	1.55414	0.375	0.4	1
Slc9a9	0.148951	1.51355	0.438	0.2	1
Oxsr1	0.149081	1.15904	0.188	0	1
Tmpo	0.149115	1.17182	0.188	0	1
Naa16	0.149319	0.408876	0.188	0	1
Ttpal	0.149335	0.528162	0.188	0	1
Aim2	0.149656	-1.50267	0.5	0.6	1
Immt	0.149668	1.21047	0.188	0	1
Jmjd6	0.149681	1.35195	0.25	0.2	1
Mphosph8	0.149836	1.15263	0.188	0	1
Tlk1	0.149902	0.889228	0.188	0	1
Wiz	0.150037	0.371003	0.188	0	1
Cbfb	0.150044	1.26682	0.188	0	1
Manea	0.150046	1.51287	0.25	0	1
Traf6	0.150467	1.8652	0.188	0.4	1
Prps1	0.150613	2.20195	0.188	0	1
2810408M09Rik	0.150772	1.91532	0.188	0.2	1
Endov	0.151147	0.644244	0.438	0.2	1
Rgs1	0.151579	2.19597	0.75	0.4	1
4833439L19Rik	0.151607	1.94601	0.312	0.2	1
Atp1b3	0.152133	-1.80772	0.438	0.8	1
Gps1	0.152226	2.73252	0.188	0	1
Hook2	0.152516	1.6876	0.188	0	1
2510002D24Rik	0.152749	1.48663	0.25	0.2	1
Ppid	0.152767	0.642084	0.188	0	1
Imp3	0.152845	2.555	0.375	0.2	1
Pcm1	0.152971	0.265464	0.188	0.2	1
2410002F23Rik	0.153102	1.34412	0.188	0.2	1
Ovca2	0.153201	0.967179	0.188	0.2	1
Zbtb17	0.153686	-1.20306	0.188	0.6	1
Fam195b	0.153878	2.26895	0.25	0.2	1
Nsmce4a	0.154007	1.99531	0.188	0	1
Zdhhc15	0.154274	0.433891	0.188	0	1
Parp4	0.154293	-0.336733	0.125	0.6	1
Tspyl3	0.154314	1.46916	0.188	0	1
Tars2	0.154404	-1.21076	0.125	0.6	1
Cd52	0.154505	0.907441	1	0.6	1
Trmt10c	0.154742	1.59662	0.188	0.2	1
Mad2l2	0.154832	1.71529	0.188	0	1
Hp1bp3	0.154852	2.0741	0.5	0.4	1
Gm14440	0.155027	1.49295	0.25	0.2	1
Xpo6	0.155218	0.908259	0.188	0	1
Sec61b	0.155478	1.29745	0.562	0.2	1
Gnl3l	0.155517	0.300996	0.562	0.4	1
Tex9	0.155519	1.00762	0.188	0	1
Gm16119	0.155805	-1.82261	0	0.6	1
Atp5f1	0.155833	0.815883	0.625	0.2	1
Snrpe	0.155837	-0.672673	0.438	0.8	1
Ebag9	0.155899	-2.60898	0	0.6	1
Timmdc1	0.156251	0.878716	0.375	0.4	1
R3hdm2	0.156703	0.86794	0.25	0	1
Ap4s1	0.156704	1.56815	0.188	0	1
Birc2	0.156793	0.824285	0.188	0	1
1500032L24Rik	0.157046	1.54138	0.562	0.2	1
Stard3nl	0.157087	1.1473	0.25	0.2	1
8430429K09Rik	0.157137	0.569814	0.188	0	1
Rbbp8	0.157175	1.73421	0.188	0	1
Spata2	0.157446	1.0821	0.188	0	1
Slc15a2	0.157792	1.96008	0.188	0	1
Mob3a	0.157799	-1.19454	0.188	0.6	1
Plek	0.157933	0.602196	0.25	0	1
Dap	0.157943	2.04797	0.312	0.2	1
Phf21a	0.158371	0.260054	0.188	0	1
Mrpl13	0.15889	1.12797	0.188	0	1
Zer1	0.15904	0.628642	0.188	0	1
Ypel5	0.159092	0.739315	0.188	0	1
Fam49a	0.159264	0.967768	0.188	0	1
Parp9	0.159625	1.87155	0.312	0.4	1
Sh3gl1	0.159838	-1.47852	0.188	0.6	1
Klra18	0.16019	0.494963	0.188	0	1
Endod1	0.160304	1.20709	0.188	0	1
Cr1l	0.160544	-1.47416	0.188	0.6	1
Rnf115	0.160566	0.68022	0.25	0	1
Cirbp	0.160987	-1.54453	0.25	0.6	1
Fip1l1	0.16103	-1.2645	0.25	0.8	1
4922501C03Rik	0.161147	0.297044	0.188	0	1
Gcnt1	0.161247	1.05357	0.188	0	1
Zbtb43	0.161459	1.50637	0.188	0	1
Ndufb10	0.161753	-0.914978	0.5	0.8	1
Mbd1	0.161958	-1.70619	0.188	0.6	1
2410015M20Rik	0.161958	-1.31131	0.188	0.6	1
Cab39	0.162332	2.40065	0.188	0.2	1
Sorl1	0.162671	0.676699	0.312	0.2	1
Plcl2	0.162966	0.298947	0.188	0	1
Fam192a	0.163147	1.56665	0.188	0	1
Senp5	0.16335	1.09651	0.188	0	1
Mtfr1	0.163788	0.826311	0.188	0	1
Gstt2	0.163876	1.23077	0.125	0	1
Ttc33	0.163876	2.16185	0.125	0	1
Ppp4r2	0.163876	1.72088	0.125	0	1
Fam222b	0.163877	0.65959	0.125	0	1
2810428I15Rik	0.163878	1.42829	0.125	0	1
2610301B20Rik	0.163878	0.940642	0.125	0	1
Ppm1d	0.163879	0.754683	0.125	0	1
Scap	0.163879	1.16557	0.125	0	1
Ncapd2	0.16388	1.81063	0.125	0	1
Tipin	0.16388	1.58059	0.125	0	1
Zfp58	0.16388	1.10961	0.125	0	1
Ptpn9	0.163881	0.670774	0.125	0	1
Fdxr	0.163881	1.29464	0.125	0	1
Tnfrsf13b	0.163881	0.526871	0.125	0	1
Cers6	0.163882	0.416652	0.125	0	1
Kcna3	0.163882	1.16376	0.125	0	1
Hddc2	0.163889	0.592532	0.125	0	1
Bbs12	0.16389	1.77373	0.125	0	1
Mis18a	0.163891	1.75838	0.125	0	1
Vps35	0.163894	1.45315	0.125	0	1
Casp3	0.163898	1.09795	0.125	0	1
Enoph1	0.163903	1.25549	0.125	0	1
Noa1	0.163905	1.45771	0.125	0	1
Lpcat4	0.163906	1.13909	0.125	0	1
Kdelc1	0.163908	1.20094	0.125	0	1
Ceacam16	0.163915	1.37708	0.125	0	1
Trmt2a	0.163916	0.589105	0.125	0	1
Ccdc43	0.163916	1.39113	0.125	0	1
Abhd8	0.163919	1.20625	0.125	0	1
Eme2	0.163931	0.281271	0.125	0	1
Parp8	0.163932	0.916366	0.125	0	1
Styk1	0.163936	1.593	0.125	0	1
Bloc1s4	0.163937	1.39563	0.125	0	1
4933411K20Rik	0.163941	0.372382	0.125	0	1
Odf2	0.163946	0.341149	0.125	0	1
Gtpbp3	0.163955	1.00698	0.125	0	1
Zfp182	0.163961	0.726098	0.125	0	1
Csf2ra	0.163965	0.697762	0.125	0	1
Rfx1	0.163968	0.785128	0.125	0	1
Timm8a1	0.163972	1.92076	0.125	0	1
Slc2a4rg-ps	0.163982	1.21179	0.125	0	1
Gcsh	0.163988	1.06886	0.125	0	1
Slc9a6	0.163995	0.35483	0.125	0	1
Smim3	0.164001	1.85255	0.125	0	1
Trex1	0.164001	1.81013	0.125	0	1
Srm	0.164003	1.51679	0.125	0	1
Mphosph10	0.164004	3.02646	0.125	0	1
Trmt11	0.164004	1.15725	0.125	0	1
Pdcd11	0.164006	0.464323	0.125	0	1
6430706D22Rik	0.164008	0.731737	0.125	0	1
Lrrc45	0.164008	2.65437	0.125	0	1
Asna1	0.164009	0.456594	0.125	0	1
Zxdc	0.164011	1.5418	0.125	0	1
Zcchc17	0.164015	1.4963	0.125	0	1
Stx18	0.164015	1.17567	0.125	0	1
Slc35b3	0.164022	0.621953	0.125	0	1
Galt	0.164038	1.28418	0.125	0	1
Cyb561d2	0.16404	1.13897	0.125	0	1
Atp5e	0.16405	1.37217	0.562	0.2	1
Hirip3	0.164066	0.506027	0.125	0	1
Ing3	0.164075	0.826694	0.125	0	1
Med20	0.164077	1.59554	0.125	0	1
Surf1	0.164091	1.0927	0.125	0	1
Mad2l1bp	0.164097	1.64591	0.125	0	1
Apoe	0.164114	0.739792	0.125	0	1
F2rl2	0.164133	0.871607	0.125	0	1
Rabgap1	0.164141	0.730744	0.125	0	1
Maea	0.164142	1.01512	0.125	0	1
Nudcd1	0.164144	1.19421	0.125	0	1
H2-Ab1	0.164155	1.34744	0.125	0	1
Nup43	0.16416	2.13175	0.125	0	1
Mmab	0.164164	1.00919	0.125	0	1
Mrpl37	0.164173	1.41027	0.125	0	1
C330007P06Rik	0.164195	1.36505	0.125	0	1
Hdhd2	0.164199	1.29622	0.125	0	1
Mcm7	0.164212	1.41867	0.125	0	1
Mob4	0.164213	0.842908	0.625	0.4	1
Gm608	0.164215	0.540724	0.125	0	1
Fancg	0.164236	1.18169	0.125	0	1
Bag5	0.164247	1.30788	0.125	0	1
Cdkn1a	0.164267	0.664297	0.125	0	1
Cdc40	0.164301	0.864339	0.125	0	1
4930432K21Rik	0.164304	0.828333	0.125	0	1
Rtca	0.164314	1.39832	0.125	0	1
Alg12	0.164335	1.91038	0.125	0	1
Esm1	0.164336	1.9388	0.125	0	1
Zdhhc12	0.164362	0.967673	0.125	0	1
Rpap2	0.164376	0.952599	0.125	0	1
Ctdsp2	0.164394	1.31693	0.125	0	1
Tpgs1	0.164405	1.90102	0.125	0	1
Pip5k1c	0.164416	0.294301	0.125	0	1
Cited2	0.164421	0.51488	0.125	0	1
Mrps11	0.164429	1.46056	0.125	0	1
Dbr1	0.164488	1.05566	0.125	0	1
Ublcp1	0.164526	1.51698	0.125	0	1
C87436	0.164574	0.301955	0.125	0	1
Tamm41	0.164606	1.30835	0.125	0	1
Tmem230	0.164618	1.54563	0.125	0	1
Slc11a2	0.164621	1.0734	0.125	0	1
Uchl3	0.164626	1.60366	0.125	0	1
Smg8	0.164627	0.833344	0.125	0	1
Xrn1	0.164634	-2.06775	0.25	0.6	1
Dynlt1f	0.164652	0.442279	0.125	0	1
Tnfsf9	0.164652	1.45917	0.125	0	1
Gmppa	0.164656	0.490955	0.125	0	1
Oxld1	0.164656	1.75722	0.125	0	1
Kin	0.164663	1.44808	0.125	0	1
Ccdc101	0.164677	1.36918	0.125	0	1
Tsr3	0.164683	1.17925	0.125	0	1
Ndrg3	0.164738	1.36368	0.125	0	1
Coq3	0.164738	0.809874	0.125	0	1
Pno1	0.164748	1.44727	0.125	0	1
Tmem109	0.164804	1.04455	0.125	0	1
Cks1b	0.164817	1.57955	0.125	0	1
Ubfd1	0.164847	1.20282	0.125	0	1
2700049A03Rik	0.164858	0.422568	0.125	0	1
Gm1943	0.164863	1.02714	0.125	0	1
Fam118b	0.164864	2.07	0.125	0	1
Tox	0.164877	1.15661	0.125	0	1
Icam2	0.164888	1.98102	0.125	0	1
Asxl1	0.164908	1.39973	0.125	0	1
Ints9	0.164916	1.01779	0.125	0	1
Stx7	0.164948	1.16514	0.125	0	1
Mlkl	0.165004	1.583	0.125	0	1
Ncbp2	0.165028	1.68998	0.125	0	1
Stk40	0.165036	1.95385	0.125	0	1
Slc25a25	0.16506	1.17016	0.125	0	1
Fam50a	0.165074	1.46685	0.125	0	1
Ranbp3	0.165088	0.899272	0.125	0	1
Usb1	0.165097	1.67837	0.125	0	1
Dak	0.1651	0.481693	0.125	0	1
Chmp6	0.165103	1.10393	0.125	0	1
Wdr6	0.165104	0.686437	0.125	0	1
Gpr146	0.165107	1.53475	0.125	0	1
Actr1a	0.165115	0.924928	0.125	0	1
Dhrs7b	0.165137	1.13845	0.125	0	1
Tnks2	0.165148	1.10319	0.125	0	1
Tbcc	0.165154	1.0494	0.125	0	1
Prdm2	0.165161	0.975078	0.125	0	1
Usp14	0.165203	0.669527	0.125	0	1
Arl3	0.165207	1.07896	0.125	0	1
Golga4	0.165249	0.252557	0.125	0	1
Brd7	0.165275	1.56778	0.188	0	1
Enthd2	0.165281	0.923788	0.125	0	1
Pggt1b	0.165309	1.79817	0.125	0	1
Xlr4a	0.165318	1.38208	0.125	0	1
Pacs2	0.165322	1.17789	0.125	0	1
Pcmtd1	0.165324	0.390013	0.125	0	1
Gsn	0.165359	1.19712	0.125	0	1
Tuba1a	0.165384	2.44528	0.188	0.4	1
Commd10	0.165387	1.1099	0.125	0	1
Dpagt1	0.165398	0.929281	0.125	0	1
Lig3	0.165484	0.804577	0.125	0	1
Ddt	0.1655	1.71064	0.125	0	1
5830432E09Rik	0.165504	1.84368	0.125	0	1
Lrrc61	0.165517	0.958919	0.125	0	1
Dnttip2	0.165519	1.15257	0.125	0	1
Tmem115	0.165553	1.23598	0.125	0	1
Mzt2	0.165554	1.32216	0.125	0	1
Fam53b	0.16557	0.809234	0.125	0	1
Usp53	0.16558	1.14143	0.125	0	1
Araf	0.165591	0.77964	0.125	0	1
Acat2	0.165605	1.94075	0.125	0	1
Sart3	0.165607	1.18295	0.125	0	1
Xpot	0.165651	0.599763	0.188	0	1
Kctd2	0.165661	0.605818	0.125	0	1
C330018D20Rik	0.165677	2.28602	0.125	0	1
Vmn1r-ps79	0.165732	0.629175	0.125	0	1
Oxa1l	0.165795	1.63805	0.125	0	1
l7Rn6	0.165827	1.36956	0.125	0	1
Trim26	0.165833	2.1561	0.312	0.2	1
Tprgl	0.16584	1.91018	0.125	0	1
Mtrr	0.165842	0.821485	0.125	0	1
Ahctf1	0.16587	0.320679	0.125	0	1
Sbk1	0.165916	0.302555	0.125	0	1
Arfip1	0.165942	0.443924	0.125	0	1
Gm19345	0.165944	1.11073	0.125	0	1
Nod1	0.165972	1.22229	0.125	0	1
Map2k4	0.166017	1.16112	0.125	0	1
Alad	0.166025	0.671509	0.125	0	1
Rnh1	0.166033	2.30207	0.125	0	1
Kcnk5	0.166037	1.09257	0.125	0	1
Lztr1	0.166039	-1.98886	0.062	0.6	1
Mrpl12	0.166049	1.51679	0.125	0	1
Jmjd7	0.166082	1.73671	0.125	0	1
Unc119	0.166091	1.75091	0.125	0	1
Map1s	0.166146	1.36555	0.125	0	1
Kansl3	0.166154	0.87781	0.125	0	1
Uqcr10	0.16616	1.87026	0.125	0	1
Ngfrap1	0.166193	1.74446	0.125	0	1
Pwp1	0.166266	1.79734	0.125	0	1
Slc10a3	0.166281	1.06738	0.125	0	1
Adrb2	0.166292	0.833344	0.125	0	1
Wbp1	0.166318	1.74565	0.125	0	1
0610037L13Rik	0.166322	0.290849	0.125	0	1
Enpp1	0.166362	0.437408	0.125	0	1
2610019E17Rik	0.166377	0.575278	0.125	0	1
Fam69a	0.166427	1.3	0.125	0	1
Nt5c2	0.166439	1.68871	0.188	0	1
Cry1	0.166505	0.283392	0.125	0	1
Mcm3	0.166519	1.09795	0.125	0	1
Mllt4	0.166522	0.36772	0.125	0	1
Iah1	0.166544	1.04092	0.125	0	1
Pole3	0.166569	0.510613	0.125	0	1
Ece2	0.166607	1.70343	0.188	0	1
Mettl5	0.166626	1.15083	0.125	0	1
Pycr1	0.166691	1.2809	0.188	0	1
Tspan4	0.166697	1.33674	0.125	0	1
Hint3	0.16673	1.41944	0.125	0	1
Eif2b3	0.166737	0.859535	0.125	0	1
Cmtm3	0.166755	0.673646	0.125	0	1
Impact	0.166781	1.03105	0.125	0	1
Mettl17	0.166824	1.07304	0.125	0	1
Rora	0.16683	2.4811	0.125	0	1
Ccnt1	0.166848	0.736057	0.188	0	1
Akr7a5	0.166869	1.26723	0.125	0	1
Mrpl42	0.166926	2.44521	0.125	0	1
Ets1	0.166963	-1.65848	0.938	1	1
Purb	0.166966	0.264525	0.125	0	1
Errfi1	0.166969	0.979312	0.125	0	1
Cdipt	0.166977	-2.04316	0.25	0.6	1
Rgs11	0.166989	1.05848	0.125	0	1
Gtpbp5	0.167006	1.64643	0.125	0	1
Rpa3	0.167013	1.52794	0.125	0	1
Klra19	0.167038	0.424737	0.125	0	1
Wbscr22	0.167082	2.19102	0.188	0	1
Cep164	0.167085	0.817161	0.125	0	1
Mpv17l2	0.167115	1.56434	0.125	0	1
Gnaq	0.167187	0.832474	0.125	0	1
Med4	0.167246	2.01919	0.125	0	1
Dtd2	0.167247	0.534005	0.188	0	1
Arl1	0.167254	1.43489	0.125	0	1
Cbll1	0.167301	0.725403	0.125	0	1
Zfp157	0.16732	0.955031	0.125	0	1
Pla2g15	0.16734	1.02931	0.125	0	1
Utp18	0.167359	0.488158	0.125	0	1
Sgcb	0.167482	0.97628	0.125	0	1
Mphosph6	0.167488	2.25686	0.125	0	1
Usp25	0.167495	2.43965	0.125	0	1
Slc14a1	0.167503	0.900288	0.125	0	1
Snhg9	0.167549	0.780414	0.125	0	1
Ppp1r2	0.167552	1.11362	0.188	0	1
Taf9b	0.167562	1.37288	0.125	0	1
Acap3	0.167565	1.12357	0.125	0	1
Tnfaip1	0.167594	1.43425	0.125	0	1
Klra6	0.167687	2.17142	0.125	0	1
Bag3	0.167781	1.74155	0.125	0	1
Stk11	0.167852	2.18615	0.125	0	1
1300002E11Rik	0.167864	1.54081	0.125	0	1
Wls	0.168099	1.38224	0.125	0	1
Kti12	0.168108	1.24597	0.125	0	1
Tarbp2	0.16816	0.626707	0.125	0	1
Pnp	0.168164	0.740001	0.125	0	1
Efha1	0.168212	2.0895	0.125	0	1
Plk3	0.16824	1.87232	0.125	0	1
Wipf2	0.168304	0.29249	0.562	0.2	1
Tpd52	0.168334	1.45379	0.125	0	1
Casp8ap2	0.168357	0.345936	0.125	0	1
Gemin7	0.168402	2.10607	0.125	0	1
Gpr89	0.168407	1.11893	0.125	0	1
Ccdc137	0.168438	0.386155	0.125	0	1
Snx4	0.16845	0.276779	0.125	0	1
Ildr1	0.168463	2.12698	0.125	0	1
Ddx42	0.1685	1.65197	0.25	0.2	1
Gpatch8	0.168536	0.377666	0.125	0	1
Lsmd1	0.168597	1.75913	0.125	0	1
Setdb1	0.168632	1.47663	0.188	0	1
Asb6	0.168679	2.18062	0.125	0	1
Idua	0.168759	0.978373	0.125	0	1
Plekha1	0.168812	1.13663	0.125	0	1
Pou2f2	0.168815	0.4966	0.125	0	1
Gm14420	0.168856	0.676197	0.938	0.8	1
Klhl20	0.1689	0.97286	0.125	0	1
Tbc1d17	0.168902	1.59568	0.125	0	1
Atp6ap1	0.16898	2.19186	0.125	0	1
Herc6	0.169044	1.68237	0.188	0	1
Rnmt	0.169065	1.13039	0.125	0	1
Slc39a14	0.169095	0.33128	0.125	0	1
Exosc7	0.169148	2.21636	0.125	0	1
Qdpr	0.169154	1.48335	0.125	0	1
Rock2	0.16921	0.499335	0.125	0	1
Ckb	0.169289	1.04953	0.125	0	1
Wbp5	0.169299	1.63383	0.125	0	1
Lsm10	0.169431	2.4527	0.125	0	1
Slc30a9	0.16945	1.19772	0.125	0	1
Cand1	0.169542	0.486738	0.25	0	1
Pdha1	0.16959	-1.61321	0.25	0.6	1
Psme3	0.169594	0.96715	0.125	0	1
Coq5	0.169635	1.57053	0.125	0	1
Rabepk	0.169671	1.37985	0.125	0.2	1
Mre11a	0.169762	0.911228	0.125	0	1
Rabif	0.169768	1.21876	0.125	0	1
Frg1	0.169787	1.90648	0.125	0	1
Med21	0.169794	1.9333	0.125	0	1
Zfp219	0.169827	1.1968	0.125	0	1
Exosc3	0.169843	1.80419	0.125	0	1
Mfap3	0.169843	1.56034	0.125	0	1
Irf9	0.169889	-1.51516	0.375	0.6	1
Tmem238	0.169898	1.13346	0.125	0	1
Galnt11	0.169904	2.2856	0.188	0	1
Sec24c	0.16998	1.51564	0.438	0.4	1
Proser1	0.169991	0.390732	0.125	0	1
Anapc11	0.170029	-0.906342	0.188	0.6	1
Elof1	0.170083	1.29173	0.125	0	1
Trim41	0.170094	1.17733	0.125	0	1
Cln8	0.170232	0.607956	0.375	0.4	1
Taf10	0.170246	1.14726	0.125	0	1
Ints1	0.170283	0.867442	0.125	0	1
Atpbd4	0.170284	1.27354	0.188	0.2	1
E330033B04Rik	0.170285	0.533795	0.312	0.4	1
Abtb1	0.170291	1.83232	0.125	0	1
Gm11110	0.170297	1.40955	0.125	0	1
Rad17	0.170297	0.654374	0.125	0	1
Pnpo	0.170383	1.15521	0.125	0	1
Pelp1	0.170411	0.683728	0.125	0	1
Mkrn2	0.170438	1.31833	0.125	0	1
3110040N11Rik	0.170523	0.337008	0.125	0	1
Golga3	0.170557	0.29723	0.125	0	1
Dnase1l1	0.170563	1.89482	0.125	0	1
Lrif1	0.170651	1.80928	0.125	0	1
Zfp97	0.170737	2.82005	0.188	0	1
Hadh	0.170749	1.84319	0.125	0	1
Phpt1	0.170788	0.726945	0.125	0	1
Scand1	0.17089	1.39099	0.125	0	1
Zcchc18	0.171002	0.262701	0.125	0	1
Pold3	0.17108	0.887583	0.125	0	1
Ptcd1	0.171137	0.443964	0.125	0	1
Gfer	0.171213	1.38631	0.125	0	1
Cd200r4	0.171236	2.02305	0.125	0	1
Tspan3	0.17126	1.50046	0.188	0	1
Tm9sf4	0.171286	1.20848	0.125	0	1
Wdr4	0.171459	0.51488	0.125	0	1
Ssb	0.171474	-0.556745	0.5	0.8	1
Sars2	0.17148	0.50565	0.125	0	1
Hibadh	0.171537	1.75934	0.125	0	1
C1qb	0.171601	1.04982	0.125	0	1
Nr2c2ap	0.171637	1.36336	0.125	0	1
Osgin1	0.171764	2.13212	0.125	0	1
Klrg1	0.171836	1.23103	0.125	0	1
Klhl18	0.17185	0.286822	0.188	0	1
Trpc4ap	0.171879	0.796155	0.125	0	1
Anapc15	0.171894	0.288884	0.125	0	1
Rgs16	0.171944	2.41124	0.125	0	1
Cdca7	0.171995	0.872783	0.125	0	1
Lamp1	0.172012	1.53881	0.125	0	1
St14	0.172041	0.961957	0.125	0	1
Nhp2	0.172075	-1.14922	0.188	0.6	1
Ap3m2	0.1721	0.815973	0.125	0	1
Mrps35	0.172123	1.85539	0.125	0	1
Agtrap	0.172145	1.46234	0.125	0	1
1110038F14Rik	0.172217	1.99977	0.125	0	1
Cd74	0.172256	0.92975	0.125	0	1
Uap1l1	0.172322	1.39229	0.125	0	1
Map3k14	0.172455	1.07163	0.125	0	1
Tmem57	0.172495	1.25314	0.125	0	1
Mepce	0.172544	1.6414	0.125	0	1
Chtf8	0.172602	0.416982	0.188	0	1
Fam160a2	0.172607	0.458966	0.188	0	1
Mlf2	0.172608	2.33302	0.125	0	1
Cyp20a1	0.172685	1.01267	0.125	0	1
Golph3	0.172691	0.374834	0.125	0	1
Tdp1	0.172705	0.32086	0.125	0	1
Nvl	0.172739	1.62627	0.188	0	1
Rbm43	0.172769	1.15608	0.125	0	1
B3gat3	0.172817	0.752447	0.125	0	1
Crtc2	0.172847	1.91375	0.312	0.2	1
Snapc1	0.172871	1.29958	0.125	0	1
Nle1	0.172927	0.497854	0.125	0	1
Micu1	0.173028	0.782674	0.125	0	1
Plekha3	0.173061	1.1666	0.125	0	1
2210404J11Rik	0.173083	1.76901	0.125	0	1
Luc7l	0.173122	1.71942	0.188	0.2	1
Prkcb	0.173178	-0.533082	0.188	0.6	1
Timm44	0.173267	0.725584	0.125	0	1
Mrps14	0.173306	1.22823	0.125	0	1
Aplp2	0.173327	1.67247	0.188	0	1
Gtf3a	0.173391	0.992418	0.125	0	1
Sp2	0.173476	0.33937	0.125	0	1
AU040320	0.17349	0.396508	0.125	0	1
Farp1	0.173523	1.27826	0.125	0	1
Ap1s2	0.173536	0.736925	0.125	0	1
Alkbh5	0.173632	-1.70171	0.125	0.6	1
Memo1	0.173636	1.24594	0.125	0	1
Pick1	0.173685	1.33057	0.125	0	1
Vps36	0.173752	1.57659	0.125	0	1
2010320M18Rik	0.173772	2.52281	0.125	0	1
Rpp25l	0.173828	1.67153	0.125	0	1
Tax1bp1	0.174009	1.49122	0.125	0	1
Acadm	0.174109	2.1151	0.125	0	1
Zfp524	0.174133	1.49796	0.125	0	1
Ubqln1	0.174227	1.07328	0.188	0.2	1
Flcn	0.17432	-2.88813	0.125	0.8	1
Cir1	0.174356	-1.2287	0.125	0.6	1
Lsm1	0.174404	-1.55186	0.25	0.6	1
Flot2	0.17441	0.739136	0.125	0	1
Rad51d	0.174423	0.970125	0.312	0.4	1
Ifngr1	0.174435	-0.401189	0.938	1	1
Preb	0.174454	0.69199	0.125	0	1
Fam122a	0.174461	1.52891	0.125	0	1
Wdr77	0.174489	0.97489	0.125	0	1
Dpf2	0.174501	1.16919	0.125	0	1
Usp20	0.174542	0.307714	0.125	0	1
Vps52	0.174572	0.570061	0.125	0	1
Entpd4	0.17458	0.365424	0.125	0	1
Fndc9	0.174647	0.305599	0.125	0	1
Nedd9	0.174668	1.09864	0.562	0.2	1
Myd88	0.174873	1.95582	0.25	0.4	1
Sun2	0.174887	1.19576	0.125	0	1
Dock8	0.174974	1.20508	0.625	0.6	1
Lrrfip1	0.175019	-0.486883	0.375	0.8	1
Ranbp10	0.175049	0.968954	0.125	0	1
Kctd20	0.175352	1.81754	0.125	0	1
Gak	0.175357	1.57072	0.5	0.2	1
Elac2	0.175548	0.739315	0.125	0	1
Galnt10	0.175548	0.555715	0.188	0	1
Rnf34	0.175659	1.92615	0.125	0	1
Ptcd3	0.175817	1.48863	0.125	0	1
Snx16	0.175852	0.908208	0.125	0	1
Rsph3b	0.175855	0.846887	0.125	0	1
Abl1	0.175856	1.13919	0.125	0	1
Sp4	0.175898	0.328269	0.125	0	1
Ada	0.175903	2.16595	0.125	0	1
Dok1	0.175916	2.06908	0.125	0	1
Lsr	0.176029	0.797141	0.125	0	1
Lyar	0.176076	1.3237	0.125	0	1
Ccdc6	0.176262	1.46708	0.125	0	1
Man2a2	0.176296	-1.84869	0.188	0.6	1
Prkacb	0.17654	1.07293	0.188	0	1
Sec22a	0.17662	1.1144	0.125	0	1
Hmga1	0.176638	0.541997	0.125	0	1
BC037034	0.176781	0.609188	0.125	0	1
Wdr11	0.176893	0.638427	0.125	0	1
Lin52	0.176965	1.70133	0.125	0	1
Tnfrsf1a	0.176984	-0.625843	0.25	0.6	1
Stag1	0.177077	0.821046	0.125	0	1
Tssc1	0.177141	1.42953	0.125	0	1
Stk11ip	0.177211	0.561293	0.125	0	1
Ostm1	0.177253	-2.50494	0.125	0.6	1
Glb1l	0.17764	1.31482	0.188	0	1
Mblac2	0.177758	0.324888	0.125	0	1
Cnih4	0.177776	0.605613	0.125	0	1
Ddx20	0.177821	-3.19212	0	0.4	1
Zfx	0.177826	-1.78691	0	0.4	1
Kremen1	0.17785	-1.61677	0	0.4	1
Usp12	0.177857	-1.11815	0	0.4	1
Prnp	0.177869	-2.14347	0	0.4	1
Emc3	0.17788	-3.32567	0	0.4	1
Jak1	0.178004	0.952769	0.875	0.4	1
Tm2d3	0.17801	-3.31015	0	0.4	1
Nfkbil1	0.178022	-2.43254	0	0.4	1
H2-Aa	0.178045	0.435307	0.125	0	1
Trip11	0.178157	0.837775	0.188	0.2	1
2810001G20Rik	0.178197	2.1009	0.125	0	1
Alg8	0.178211	-3.09911	0	0.4	1
BC016423	0.178262	0.632733	0.125	0	1
Cbx7	0.178264	2.01757	0.25	0.4	1
Drap1	0.178267	-1.10108	0	0.4	1
Atl2	0.178316	-1.23814	0	0.4	1
Naif1	0.178356	-1.76092	0	0.4	1
Trip6	0.178359	-2.48357	0	0.4	1
Agap2	0.178411	0.32639	0.438	0.4	1
Bcor	0.178438	-1.46714	0	0.4	1
Polr3k	0.178537	-1.00277	0.25	0.6	1
Ccnd2	0.1787	-0.61526	0.75	0.8	1
Usp21	0.178706	1.62962	0.125	0	1
2022-03-07	0.178738	2.08811	0.125	0	1
Rps6kc1	0.178792	-1.83252	0	0.4	1
Nsmf	0.178863	1.79243	0.125	0	1
Mettl4	0.178896	1.14563	0.125	0	1
1700020I14Rik	0.17899	1.44779	0.188	0.2	1
Pacs1	0.178991	-1.88032	0	0.4	1
Cux1	0.179029	0.293462	0.25	0	1
Cdc23	0.179236	-2.24973	0	0.4	1
Nfil3	0.179351	1.5439	0.188	0	1
Zbtb25	0.179403	2.27694	0.125	0	1
Erc1	0.179411	0.346511	0.125	0	1
Dnajc14	0.179429	0.740418	0.125	0	1
Mrpl21	0.179434	0.987355	0.125	0	1
Yipf5	0.179514	1.12375	0.125	0	1
Trim35	0.179726	1.96075	0.125	0	1
Bcl2a1a	0.179748	0.435914	0.125	0	1
Pdk3	0.179848	1.42141	0.125	0	1
Gm17066	0.179882	0.564177	0.188	0	1
Rnf19b	0.180066	0.446807	0.125	0	1
Yipf6	0.180325	-2.20891	0	0.4	1
Taf1a	0.180349	1.22538	0.25	0.4	1
Rhbdd1	0.180385	2.03851	0.125	0	1
Mef2d	0.180528	0.905183	0.312	0.2	1
Zc3h4	0.180615	0.283862	0.125	0	1
Arf2	0.180838	0.769037	0.125	0	1
Eif2s3x	0.181052	1.47019	0.25	0.2	1
Tmem176b	0.181207	2.33025	0.125	0	1
Chchd4	0.181222	-3.45618	0	0.4	1
Sec63	0.181264	-1.19162	0	0.4	1
Syngr2	0.181333	-0.427465	0.438	0.8	1
4930511M06Rik	0.181348	0.613405	1	1	1
Mcu	0.18136	1.05239	0.125	0	1
Il15ra	0.181381	2.03899	0.188	0	1
Smim13	0.181619	0.735428	0.125	0	1
Dpy19l3	0.181824	0.547832	0.125	0	1
Iqgap2	0.18192	1.25795	0.125	0	1
Krtcap3	0.181937	2.31588	0.125	0	1
Hnrnpr	0.181974	-0.896855	0.25	0.6	1
Oasl1	0.182	1.92571	0.125	0	1
Mmgt1	0.182135	1.73639	0.188	0	1
Nek7	0.182155	0.285602	0.312	0	1
Phf15	0.18219	1.0054	0.125	0	1
Ppm1k	0.182234	0.513773	0.688	0.4	1
Gm5595	0.182277	0.688898	0.688	1	1
Knstrn	0.182477	0.721644	0.125	0	1
Foxred2	0.182532	1.61894	0.125	0	1
Akap10	0.182536	0.508924	0.125	0	1
Rtel1	0.182594	0.413309	0.125	0	1
Snapc4	0.182609	1.4059	0.125	0	1
Gnb1	0.182761	-1.15009	0.375	0.8	1
Ormdl2	0.182799	0.845305	0.125	0	1
Slc1a4	0.183215	0.317271	0.125	0	1
Rnf141	0.183311	0.894607	0.125	0	1
Lysmd4	0.183313	0.633895	0.125	0	1
E130102H24Rik	0.183338	1.34914	0.125	0	1
Rhbdf2	0.183363	0.471487	0.125	0	1
Abce1	0.183403	-3.33746	0.062	0.4	1
Smad7	0.183408	0.857787	0.125	0	1
5730455P16Rik	0.183417	0.782988	0.25	0	1
Fyb	0.183446	0.586515	0.75	0.2	1
Gm9855	0.183482	0.45786	0.125	0	1
Nacc1	0.183505	0.270456	0.125	0	1
Fmnl3	0.183509	-1.66195	0	0.4	1
Trib1	0.183523	0.596877	0.125	0	1
Ly6a	0.183547	1.37765	0.875	0.6	1
Phf14	0.183713	0.97427	0.312	0.6	1
Bcl11b	0.183734	0.315039	0.25	0	1
1500011K16Rik	0.183773	0.389844	0.125	0	1
A930041C12Rik	0.183847	0.955439	0.125	0	1
E530011L22Rik	0.184079	0.272886	0.25	0	1
1110065P20Rik	0.184198	1.53106	0.125	0	1
D17H6S53E	0.184244	-1.15009	0.562	1	1
Zfp592	0.184245	0.800739	0.125	0	1
Psmd3	0.184248	0.741342	0.125	0	1
Ubr7	0.184346	0.510951	0.188	0	1
Mapre2	0.184391	-2.18258	0.062	0.6	1
Pias2	0.184414	0.807619	0.125	0	1
Hist1h4m	0.184444	0.744316	0.125	0	1
Abt1	0.184553	0.392116	0.875	0.8	1
Abhd14b	0.184583	2.32768	0.125	0	1
Phf2	0.184688	-1.07165	0	0.4	1
Klrk1	0.184695	-0.972758	0.562	0.8	1
Trappc8	0.184887	0.802646	0.188	0	1
Dnmbp	0.185157	1.79555	0.188	0	1
Dip2b	0.185211	0.255175	0.188	0	1
Dancr	0.185269	1.37381	0.125	0	1
Irf2bp2	0.185277	-2.18688	0.125	0.4	1
Etohd2	0.185291	-1.62791	0	0.4	1
Plin3	0.18531	0.848422	0.25	0.2	1
Hdac8	0.185532	-2.81401	0	0.4	1
Adipor2	0.185581	0.447486	0.125	0	1
Peo1	0.185944	0.589348	0.125	0	1
Apba3	0.186127	1.30759	0.188	0	1
2410006H16Rik	0.186395	1.03409	0.75	0.4	1
Erlin2	0.186406	0.682118	0.125	0	1
Cks2	0.186533	1.0013	0.125	0	1
Ankrd27	0.186613	0.678414	0.125	0	1
Lrrc41	0.186729	1.11635	0.125	0	1
Zcchc10	0.186837	-2.72277	0	0.4	1
Nop58	0.186846	-1.6079	0.375	0.6	1
Rabep1	0.18687	-2.59748	0	0.6	1
Zfp595	0.187041	0.47887	0.125	0	1
Ppp1r18	0.187109	-0.74318	0.562	0.8	1
Tmem106c	0.187178	-2.63476	0	0.4	1
Trim36	0.187256	0.271668	0.438	0.4	1
Ndfip2	0.187654	0.778062	0.125	0	1
Atp5sl	0.187679	1.0091	0.125	0	1
Asns	0.187764	2.51806	0.125	0	1
Tfip11	0.187786	0.345361	0.188	0	1
Csnk1d	0.187832	1.66765	0.375	0.4	1
[truncated: 3,692 more rows]

## Sheet: Los+aPD1 vs aPD1
	p_val	avg_logFC	pct.1	pct.2	p_val_adj
Gzmb	1.3238e-08	2.91182	0.938	0.345	0.000288124
Iqgap1	1.69083e-08	-1.78247	0.375	0.655	0.000368009
Cmtm7	2.25631e-07	-2.59288	0.188	0.707	0.00491087
Ssbp2	4.22033e-07	-1.82049	0	0.431	0.00918554
Cd96	1.68782e-06	-2.97402	0.125	0.483	0.0367355
Izumo4	7.73893e-06	-2.65132	0	0.31	0.168438
Rqcd1	1.44194e-05	-1.96067	0.062	0.362	0.313839
Sit1	2.73873e-05	-2.83096	0	0.31	0.596085
Smyd3	3.05349e-05	-1.24789	0.062	0.379	0.664591
Qsox1	3.29012e-05	-2.2888	0	0.293	0.716096
Fam129a	3.46225e-05	-1.966	0	0.31	0.753559
Snx17	3.61267e-05	-2.62485	0	0.276	0.786297
Psmd7	4.09492e-05	-2.54665	0	0.276	0.891258
Anxa1	5.63319e-05	-2.71174	0.062	0.397	1
Tmem59	7.0505e-05	-1.53911	0.188	0.69	1
St3gal6	7.23533e-05	-2.51064	0.062	0.293	1
Gpr18	7.68749e-05	3.04598	0.688	0.017	1
Cytip	9.80232e-05	1.3855	0.938	0.621	1
Smpd1	9.92116e-05	-2.13423	0	0.241	1
Alkbh5	0.000112643	-0.845337	0.125	0.362	1
Ier3ip1	0.000117927	-2.53165	0	0.259	1
Ebpl	0.000118823	-1.92122	0	0.259	1
Abcg1	0.000128856	-1.25187	0.312	0.707	1
Fam58b	0.0001436	-2.64731	0	0.241	1
Ccni	0.000151366	-1.4519	0	0.276	1
Trim8	0.000162867	-1.18809	0	0.276	1
Manbal	0.00017528	-2.11083	0	0.224	1
Emc3	0.000189295	-2.32238	0	0.241	1
Tor1aip1	0.000196486	-1.93581	0.125	0.328	1
Psmd9	0.000223531	-1.40057	0.375	0.569	1
Cpne8	0.000225292	1.15306	0.938	0.672	1
Sun1	0.000229844	-1.69811	0	0.241	1
Gpr97	0.000233632	-1.81811	0	0.259	1
Il7r	0.000261728	-1.86168	0.375	0.759	1
Rps28	0.000261828	0.636387	1	0.966	1
Hnrnph3	0.000264928	-1.51937	0.062	0.31	1
Socs3	0.000313408	2.23358	0.75	0.086	1
Phb2	0.000314983	-1.86945	0.125	0.414	1
Ppp3cc	0.000335033	-1.61634	0.188	0.379	1
Dhrs7	0.000350188	-2.6891	0	0.207	1
Wdr81	0.000360478	-1.09297	0	0.241	1
Bcl2	0.000371332	2.46303	0.688	0.086	1
Serpinb9	0.000389693	2.07909	0.688	0.103	1
Ap3b1	0.00040695	-1.91699	0.25	0.431	1
Csf1	0.000411707	-1.55069	0	0.207	1
Hid1	0.000415234	-1.79193	0.125	0.31	1
Ly6g5b	0.000428816	-2.32779	0	0.224	1
Klf10	0.000432324	-2.11227	0	0.224	1
Rabac1	0.000440433	-1.46495	0.188	0.638	1
Itpripl1	0.000452667	-1.52458	0.188	0.448	1
Emc7	0.00049433	-2.65511	0.062	0.241	1
Irgm2	0.000505344	-1.28779	0	0.241	1
Crybg3	0.000513139	-1.16089	0	0.31	1
G3bp2	0.000521616	-1.71351	0.312	0.5	1
Bod1l	0.000522108	-1.00129	0	0.224	1
Mbnl3	0.000522146	-0.874146	0	0.241	1
Gm15800	0.000526553	-0.789919	0.125	0.259	1
Mapre2	0.000552422	-1.68767	0.062	0.293	1
Kat7	0.000559046	-1.43492	0	0.224	1
Bcl11b	0.000593113	-1.36033	0.25	0.431	1
Hook3	0.000605027	-0.751676	0.062	0.224	1
Acads	0.000626364	-1.50356	0	0.207	1
Taf1d	0.000634504	-2.06388	0.125	0.345	1
Rgcc	0.000645262	-1.97533	0	0.224	1
Prpf8	0.000655129	-1.29165	0.125	0.293	1
Mrpl41	0.000669037	-1.26409	0	0.19	1
Pex19	0.000738262	-1.87806	0	0.224	1
Sptssa	0.000742652	-2.36676	0.125	0.328	1
Paqr7	0.000760933	-2.09362	0	0.224	1
Lilrb4	0.000777667	1.96526	0.75	0.19	1
Cxcr6	0.000800428	-1.20068	0.5	0.897	1
Ten1	0.000809481	-2.00133	0	0.19	1
Cdk11b	0.000838544	0.877198	0.875	0.379	1
Prkacb	0.000841671	-1.37508	0.188	0.5	1
Dgat1	0.000851162	2.08531	0.688	0.103	1
Serpinb6b	0.00088377	1.97587	0.625	0.103	1
Zmym5	0.000890497	-1.12009	0.188	0.328	1
Tmem191c	0.000940272	-1.13356	0	0.19	1
Ccdc25	0.000979369	-2.39071	0.062	0.224	1
Tbc1d22a	0.000999666	-1.58222	0	0.224	1
Map2k3	0.00103571	-2.13199	0.062	0.207	1
Ncor2	0.00103874	-0.409706	0.062	0.31	1
H2-D1	0.00104488	-0.661737	1	1	1
Pon2	0.00105819	-2.13736	0	0.19	1
Pias4	0.00108906	-1.6893	0	0.19	1
Itgae	0.00109681	-1.98583	0.062	0.328	1
Gp49a	0.0010974	1.96062	0.75	0.172	1
Wdr43	0.00112825	1.20655	0.75	0.241	1
Osgep	0.00120307	-2.02413	0	0.224	1
Setd1b	0.00125378	-0.290815	0	0.241	1
Tbc1d1	0.00125448	-1.26286	0.062	0.19	1
Zc3h13	0.0013026	-1.10545	0	0.19	1
Vps37b	0.00140936	1.49029	0.688	0.172	1
Vopp1	0.00141983	-2.05307	0.062	0.172	1
Lgals8	0.00142164	-2.1375	0.062	0.224	1
Rpl36	0.00144373	0.550643	1	0.931	1
Casp2	0.00148184	-1.77123	0	0.19	1
Zap70	0.00148386	-1.80945	0.375	0.638	1
Ctsd	0.00148813	-1.17959	0.688	0.914	1
Ampd2	0.00149254	-1.4852	0	0.207	1
Gm10845	0.00157972	0.681361	1	0.983	1
Tmem63a	0.00164188	-1.67963	0	0.19	1
Kdsr	0.00169226	-0.601863	0.062	0.293	1
Sumf2	0.00171641	-1.33034	0.562	0.672	1
Plekhf1	0.00180504	-2.17623	0	0.172	1
Cd3d	0.00182224	-0.876521	0.625	0.983	1
Slc4a1ap	0.00182881	-1.71319	0.125	0.224	1
Ly6e	0.00183785	-1.07037	0.875	1	1
Tmem219	0.00184729	-2.125	0	0.172	1
Sys1	0.00185685	-1.65691	0.062	0.362	1
Fam3c	0.0018973	-1.05127	0.125	0.241	1
Mfn2	0.00192603	-1.40836	0	0.241	1
Nipsnap1	0.0019875	-1.73672	0	0.172	1
Twf2	0.00207859	-0.920249	0.062	0.483	1
Itga1	0.00210733	-0.944465	0.188	0.586	1
Cd8b1	0.00211667	-1.04057	0.812	0.948	1
Gle1	0.00212139	-1.36506	0	0.207	1
Scyl3	0.00216885	-1.34213	0	0.207	1
Nagpa	0.00218873	-1.51542	0	0.19	1
H2-K1	0.00219951	-0.532372	1	1	1
Nup88	0.00222697	-1.97992	0.125	0.19	1
Samd9l	0.00224743	-1.58011	0.25	0.345	1
Acat1	0.00227297	-1.73586	0.125	0.241	1
Pygb	0.00227345	-1.77518	0.062	0.207	1
Araf	0.00229139	-1.83823	0.125	0.397	1
Tmem55a	0.00232644	-1.85383	0	0.172	1
Gpr160	0.00235106	-1.86073	0	0.155	1
Hvcn1	0.00235756	-2.11335	0	0.155	1
U2surp	0.00238318	-1.14104	0.125	0.414	1
Snd1	0.0023921	-1.57808	0.125	0.414	1
Pcgf1	0.00242926	-1.82765	0	0.155	1
Cep170b	0.00246209	-0.890824	0	0.172	1
Ndfip1	0.00246693	-1.18752	0.5	0.862	1
Mmadhc	0.00247616	-1.99729	0	0.155	1
Zfx	0.0024833	-1.21388	0	0.172	1
Faim	0.00251097	-2.20844	0	0.155	1
Mterfd1	0.00252659	-1.91813	0	0.155	1
Ifitm10	0.00254041	-0.927831	0.062	0.293	1
Rpl31	0.00254063	0.822612	0.938	0.724	1
Ap5m1	0.00256285	-1.47421	0	0.172	1
Rnf13	0.0025873	-2.33759	0.188	0.31	1
Adi1	0.00259855	-1.75964	0.062	0.414	1
Cnot8	0.00263011	-1.9985	0.125	0.259	1
Pddc1	0.00263899	-2.013	0.062	0.172	1
Bcor	0.00274907	-0.926275	0	0.172	1
Prkaca	0.0027495	-0.640319	0	0.172	1
Cd53	0.00275618	0.344207	0.938	0.759	1
Ccl4	0.00279832	-1.96849	0.5	0.707	1
Seh1l	0.00281136	-1.29021	0	0.155	1
Zbtb8os	0.00286302	-2.26645	0	0.155	1
Nlrc5	0.00291697	0.927837	0.875	0.672	1
Xrcc1	0.00302539	-1.851	0.062	0.224	1
Usp8	0.003083	-1.50333	0	0.155	1
Magohb	0.0031264	-1.98592	0.062	0.224	1
Tex10	0.00315671	-1.86508	0.062	0.259	1
Tceanc2	0.00317825	-1.11376	0.125	0.224	1
Gpr56	0.00325325	-1.28187	0.062	0.19	1
1810035I16Rik	0.00332743	-0.857077	0.25	0.448	1
Klrk1	0.00340756	-1.27784	0.562	0.828	1
Npc2	0.00342705	-1.06335	0.5	0.81	1
Metap1	0.00343832	-1.11902	0	0.207	1
Zyx	0.00360045	-1.15787	0.625	0.828	1
Wdr55	0.00362016	-1.99339	0	0.155	1
Uty	0.00369704	-0.439786	0.125	0.241	1
Arglu1	0.00373438	-1.23485	0.5	0.759	1
Atf7	0.00385581	-0.98741	0.188	0.293	1
Txnip	0.00387823	-1.24879	0.312	0.638	1
Fam63b	0.00387894	-1.00582	0	0.155	1
Triap1	0.00392446	-1.78731	0	0.138	1
Gid4	0.00394488	-1.10328	0.062	0.155	1
Snap23	0.00395569	-2.00793	0	0.155	1
Vdac1	0.00396707	-1.87014	0.062	0.172	1
Hist1h2ao	0.00398848	-1.82324	0	0.138	1
Rap2c	0.00398917	-1.67412	0	0.155	1
Tgfbr3	0.00399816	-0.664597	0	0.172	1
Cog7	0.00400644	-1.83492	0	0.19	1
D630039A03Rik	0.00405064	-1.67196	0	0.155	1
Apoe	0.00415288	-3.06176	0.125	0.31	1
Lrpap1	0.00415866	-1.57663	0	0.138	1
Stard7	0.00418576	-1.66258	0.062	0.224	1
Gimap4	0.00420536	0.624705	1	0.914	1
Parp4	0.00421056	-0.743205	0.125	0.259	1
Lage3	0.00421413	-1.89047	0	0.138	1
Scarb2	0.00425128	-1.80682	0	0.138	1
Cbx6	0.00432586	-0.543386	0	0.172	1
Cnot10	0.00436588	-1.34717	0	0.19	1
Sepp1	0.00440836	-1.94666	0.062	0.207	1
Slc39a9	0.00444334	-0.992485	0	0.138	1
D17Wsu104e	0.00452866	-2.0206	0.062	0.276	1
Ktn1	0.00457813	-1.34415	0.062	0.224	1
Ccng1	0.00473037	-1.63466	0.188	0.414	1
Atp5g2	0.00475425	-0.811752	0.5	0.845	1
Dse	0.00479559	-0.56259	0.062	0.19	1
Crebrf	0.0048178	-0.788645	0	0.172	1
Pgrmc1	0.00487586	-2.08212	0	0.138	1
Prpf3	0.00491249	-1.61034	0	0.172	1
Dnaja4	0.00499766	-1.42749	0.062	0.155	1
Mina	0.0050296	-1.75748	0.062	0.345	1
Zfp263	0.00511277	-1.74199	0.062	0.241	1
Dennd4a	0.00513117	1.12416	0.875	0.328	1
Smg6	0.00516289	-0.910245	0	0.172	1
Gadd45g	0.005266	2.73416	0.5	0.086	1
Acox3	0.00537186	-1.40198	0.062	0.138	1
Dctn1	0.00538115	-1.26535	0.062	0.224	1
Ptpn22	0.00542394	0.635275	0.938	0.655	1
Phf20	0.00550224	-1.11651	0.062	0.172	1
Aimp1	0.00564584	-1.96899	0.062	0.276	1
Ifnar1	0.00566984	0.696214	1	1	1
Rnf38	0.00576735	-1.04808	0.062	0.19	1
Itm2b	0.00577423	-1.06595	0.875	0.948	1
Zhx1	0.00579639	-1.5715	0.062	0.155	1
Bicd2	0.00583798	-1.13231	0	0.155	1
Sp1	0.00590905	-0.78309	0	0.19	1
D5Ertd579e	0.00597854	-0.687854	0.062	0.172	1
Zc3h14	0.00598695	-1.29369	0	0.19	1
Shisa5	0.00598831	-0.862209	0.938	1	1
Lsm12	0.00607888	-1.80824	0.062	0.293	1
Pop7	0.00609225	-2.00374	0	0.138	1
Adnp	0.00610588	-0.791611	0	0.138	1
Slc46a3	0.00612515	-1.61291	0	0.138	1
Rps12	0.00617784	0.495049	1	0.983	1
Jtb	0.0062049	-1.45565	0.062	0.328	1
Mapk3	0.00632343	-1.21021	0	0.138	1
Apip	0.00637091	-1.89063	0	0.138	1
Ube2w	0.00637454	-1.57482	0	0.138	1
Nfkbil1	0.00638543	-1.65327	0	0.138	1
Casp6	0.00646524	-1.80119	0	0.138	1
Mrpl10	0.00648057	-1.70308	0.5	0.69	1
Rpl18a	0.00649955	-0.337112	1	1	1
Fam103a1	0.00650349	-1.58948	0.188	0.431	1
Rc3h2	0.00664558	-0.582633	0.062	0.259	1
Pdcd2	0.006704	-2.19495	0	0.138	1
Tnfrsf1b	0.00676875	-1.32042	0.375	0.552	1
Med13l	0.00680195	-0.700739	0	0.172	1
Msrb1	0.00681786	-0.451482	0	0.138	1
Tmem2	0.00681856	-0.765067	0.125	0.19	1
Stx17	0.00684293	-0.672883	0	0.19	1
2010315B03Rik	0.00687174	-1.61967	0.375	0.552	1
Pdhb	0.00688345	-2.13779	0.125	0.31	1
Rdh1	0.00691362	0.36656	1	0.845	1
Tbrg1	0.00694105	-1.48089	0.375	0.534	1
Fam98c	0.00695706	-1.65277	0.062	0.207	1
Ccdc107	0.00697563	-1.56094	0.125	0.397	1
Thumpd3	0.00708497	-1.72674	0	0.138	1
Man2c1	0.00713045	-1.28217	0.062	0.172	1
Metrn	0.00720092	-1.51409	0	0.138	1
Podnl1	0.00722921	-0.942476	0	0.155	1
Cdkal1	0.00725213	-1.32006	0.062	0.155	1
Glmn	0.00725778	-2.16753	0	0.121	1
Ankrd39	0.00732441	-1.58681	0.062	0.155	1
Echs1	0.00733295	-1.98545	0	0.121	1
Gpr180	0.00737054	-1.53005	0	0.19	1
Ifit2	0.00737731	-1.42851	0	0.138	1
Tnfrsf14	0.0073915	-1.05174	0	0.138	1
Tfpt	0.00739987	-1.66682	0	0.121	1
Dapk2	0.00741443	-2.19461	0	0.121	1
Chm	0.00749707	-0.89753	0	0.172	1
Ctnna1	0.00751545	-1.13426	0	0.138	1
Rmi1	0.00753381	-1.23929	0	0.138	1
Dgcr14	0.00754682	-1.58211	0	0.121	1
Rnf6	0.00757593	-1.67595	0	0.121	1
Alas1	0.00761829	-1.5557	0	0.138	1
Lig1	0.00768999	-1.33221	0	0.138	1
Mdp1	0.00772222	-1.9352	0.188	0.345	1
Ptprj	0.0078154	-0.825253	0.062	0.224	1
Hmox1	0.00783353	-1.71465	0	0.155	1
Drap1	0.00783712	-1.52819	0	0.121	1
2300009A05Rik	0.00783855	-2.06683	0	0.121	1
Cirbp	0.00789544	-1.28588	0.25	0.552	1
Tbk1	0.00795404	-0.96294	0.062	0.138	1
Wdr45	0.0079819	-1.77134	0.062	0.172	1
Ncln	0.00804156	-1.18077	0.062	0.155	1
Fam65b	0.00806971	1.10237	0.75	0.293	1
Snx4	0.00808083	-2.31597	0.125	0.207	1
Tmem66	0.00808694	-0.745491	0.562	0.862	1
Ifitm1	0.00815939	-1.01689	0.438	0.655	1
Fam110a	0.00823111	-1.91017	0	0.155	1
Cmc1	0.00823469	-1.65845	0.125	0.207	1
Sh3gl2	0.00825504	0.486823	0.875	0.517	1
Camta1	0.0082994	-0.950246	0	0.138	1
Brd1	0.00831223	-0.644609	0	0.172	1
Nfkbid	0.00831609	-0.584657	0.25	0.603	1
Usf2	0.00837205	-0.967921	0	0.19	1
Psmg1	0.00854964	-1.88631	0	0.121	1
Hexa	0.00858829	-2.17898	0.062	0.19	1
Hdac8	0.00865517	-1.76752	0	0.121	1
Zranb1	0.00869104	-1.05767	0	0.138	1
Znfx1	0.00870177	-0.8308	0	0.172	1
Elk3	0.00882175	-0.477422	0	0.155	1
Ptcd2	0.0088663	-1.80629	0	0.138	1
Shkbp1	0.00889314	-1.47843	0.125	0.224	1
Pisd-ps3	0.00896049	0.646924	0.938	0.724	1
Tmem223	0.00903209	-1.94409	0.062	0.241	1
Insig2	0.00903962	-1.3628	0	0.121	1
Neu1	0.00905526	-1.39108	0.062	0.224	1
Asxl2	0.00907078	-1.0224	0.375	0.586	1
Atxn2l	0.00907928	0.656838	0.75	0.345	1
Dcun1d4	0.00919434	-1.22431	0	0.121	1
Sike1	0.00926591	-1.45272	0	0.121	1
Xdh	0.00932919	-1.06435	0	0.138	1
Ninj1	0.00950114	-1.77325	0	0.121	1
Gga3	0.00952687	-0.930302	0.062	0.155	1
Glb1	0.00956961	-1.64046	0	0.155	1
Asun	0.00964368	-1.52596	0	0.155	1
Zbtb1	0.00969348	-0.927919	0	0.155	1
Pten	0.00969978	-0.487159	0.062	0.172	1
Lasp1	0.00979838	-1.085	0.5	0.724	1
Usp11	0.00985046	-1.12911	0	0.121	1
Frmd8	0.00987992	-1.52215	0.312	0.483	1
Caml	0.00992457	-1.91788	0	0.121	1
Atg13	0.0100327	-1.24317	0.062	0.224	1
Cyfip1	0.0100344	-0.815243	0	0.121	1
Cdc42ep3	0.010095	-1.62737	0.062	0.276	1
Zfyve26	0.0101052	-0.533312	0	0.121	1
Zfpl1	0.0102353	-1.58524	0	0.121	1
Letm1	0.0102659	-1.52487	0.062	0.293	1
Kpna4	0.0104443	-1.05084	0.062	0.155	1
Tspan31	0.0104938	-1.73657	0.125	0.362	1
Maf1	0.0105727	-1.18471	0.125	0.466	1
Dkkl1	0.0106537	-2.24324	0.125	0.19	1
Tbc1d15	0.0108805	-1.38121	0.062	0.138	1
Nf2	0.0109225	-1.23171	0.125	0.31	1
Nudcd2	0.0109316	-1.65473	0	0.121	1
Nsun2	0.0109706	-0.957221	0	0.121	1
Tmem175	0.0109897	-1.42804	0	0.138	1
Slc25a38	0.0109964	-2.02841	0	0.121	1
Tfg	0.011095	1.82155	0.438	0.069	1
Tyw1	0.0111385	-1.29603	0	0.138	1
Nipa2	0.0112426	-1.14788	0	0.138	1
Cd200	0.0112782	-1.68715	0.125	0.172	1
Rps3	0.0112922	-0.427287	1	1	1
Hps5	0.0113194	-0.952084	0	0.138	1
Acss1	0.0113345	-1.4268	0.062	0.138	1
Esco1	0.01144	-1.44746	0.25	0.293	1
Thoc2	0.0114519	-1.1063	0.25	0.362	1
Rasal3	0.0114613	-0.93626	0.75	0.862	1
Zfp808	0.011547	-1.18455	0	0.19	1
Ttc39b	0.0115878	0.770236	0.688	0.345	1
B4galt5	0.0116161	-0.773593	0.188	0.397	1
Arl6ip6	0.0116805	-1.33518	0	0.121	1
Sec14l1	0.0117554	-1.17436	0	0.121	1
Gmnn	0.0117678	-1.64676	0	0.121	1
Socs1	0.0117878	1.03975	0.562	0.138	1
4933409K07Rik	0.0119377	0.271734	1	0.948	1
Zfp780b	0.0119526	-1.05052	0.188	0.328	1
Rnf166	0.0120171	-1.23845	0.25	0.517	1
Etfdh	0.0120867	-1.50997	0	0.121	1
Cpne1	0.0121433	-1.4632	0	0.138	1
Maea	0.0121617	-1.85781	0.125	0.328	1
Mut	0.0121719	-1.32037	0	0.121	1
Pkd1	0.0121752	-0.377741	0.188	0.138	1
Fkbp3	0.0122622	-1.30401	0.312	0.638	1
Hipk1	0.012269	-1.07158	0.312	0.397	1
Pgap2	0.0125564	-1.29278	0	0.121	1
Tmem185b	0.0125797	-1.53428	0	0.138	1
R3hdm1	0.0125998	-1.11891	0.25	0.224	1
Cenpb	0.0126434	-0.886471	0	0.138	1
Usp32	0.0129406	-0.487236	0	0.172	1
Rps7	0.0130616	-0.641203	0.812	1	1
Mettl16	0.0131567	-1.3	0	0.121	1
Fto	0.0131846	-0.865549	0	0.121	1
Crtap	0.0132426	-1.84653	0	0.103	1
Nfkbiz	0.0132669	1.49416	0.688	0.397	1
Psmd10	0.0132732	-1.73469	0	0.103	1
Mon1b	0.0132839	-0.967233	0	0.121	1
Tmsb15l	0.0134089	-1.56366	0	0.103	1
Tm2d3	0.0134605	-1.87584	0	0.103	1
Lsm14b	0.0134703	-0.53735	0	0.121	1
Selm	0.0134939	-1.37136	0	0.103	1
Dhx29	0.0135221	-0.854261	0	0.121	1
Vkorc1	0.0135483	-2.15518	0	0.103	1
Fcrl6	0.0135498	0.77398	0.75	0.448	1
Zfp64	0.0135586	-1.44992	0	0.121	1
S100a10	0.0135909	-0.705169	0.75	0.966	1
Ddx11	0.0135948	-1.24181	0	0.19	1
Il1rap	0.0136142	-0.578761	0	0.121	1
Ppox	0.0136788	-1.38027	0	0.103	1
Gbp4	0.0137555	0.991081	0.688	0.517	1
Tcf19	0.0137771	-1.93913	0	0.103	1
Zfp944	0.0138029	-1.15233	0	0.19	1
Apbb1	0.013845	-1.16372	0	0.103	1
Chaf1b	0.0140386	-1.7902	0	0.103	1
Lyz2	0.0141071	-2.32065	0	0.121	1
Tmem192	0.0141764	-1.74225	0.062	0.207	1
Narf	0.0142022	-0.970596	0	0.121	1
Zbtb24	0.0143112	-1.29686	0	0.121	1
Glipr1	0.0143378	-1.23291	0.188	0.5	1
Snapc5	0.0143581	-1.73647	0.062	0.276	1
Stx12	0.0144202	-1.74718	0	0.103	1
Apbb3	0.0144467	-1.33216	0	0.121	1
Asnsd1	0.0145231	-1.9529	0.062	0.241	1
Dicer1	0.0145888	-0.542116	0.062	0.224	1
Uxs1	0.0146226	-1.70941	0	0.103	1
Mospd3	0.0146702	-1.61168	0	0.121	1
Scamp2	0.0147309	-1.93034	0.312	0.293	1
Cdkn1b	0.01497	-0.920287	0.688	0.759	1
Trp53i13	0.0149885	-1.58745	0	0.138	1
Abcb9	0.0150165	2.32527	0.375	0.052	1
Zfc3h1	0.0150436	-0.540077	0.125	0.155	1
Nfrkb	0.0150819	-0.863369	0.062	0.19	1
Map4k1	0.0150976	0.635421	0.562	0.19	1
Gm7334	0.0151505	-1.39958	0	0.121	1
Npepl1	0.0152716	-1.09901	0	0.103	1
Timm10b	0.0152913	1.07823	0.562	0.172	1
Grb2	0.0153136	1.77267	0.438	0.052	1
Yif1b	0.0154031	-2.03209	0	0.103	1
Ncdn	0.0155044	-1.0941	0	0.121	1
Tusc3	0.0156224	-1.58489	0	0.103	1
Jak1	0.0156772	0.77904	0.875	0.552	1
Tmem126a	0.0156839	-1.86236	0.125	0.259	1
Tbc1d13	0.0157149	-1.06265	0	0.121	1
Rps15a-ps6	0.0158014	-0.385151	1	1	1
Anxa11	0.0159257	-0.655606	0.188	0.379	1
Thada	0.0159705	0.863703	0.5	0.052	1
Pacs1	0.0159801	-0.905083	0	0.121	1
Med22	0.0160153	-1.52233	0	0.121	1
Emc10	0.0160689	-0.799121	0	0.121	1
Gnal	0.0160997	-0.30976	0.062	0.207	1
Mavs	0.0161548	-1.29465	0	0.138	1
Syne3	0.016208	-0.538417	0	0.121	1
Arid5a	0.0162271	0.947159	0.688	0.345	1
D2hgdh	0.0163555	-0.989765	0	0.103	1
Fgfr3	0.0164702	-0.262709	0	0.121	1
Rnft1	0.0164884	-0.914088	0	0.121	1
Cmc2	0.0164916	-1.29574	0	0.103	1
Gabarapl2	0.016508	-1.12955	0.438	0.655	1
Cdh1	0.0165311	-1.22067	0	0.121	1
Dffa	0.0166093	-1.12343	0	0.103	1
Ppwd1	0.0166265	-1.0206	0.062	0.155	1
Atf1	0.016635	-1.40189	0	0.121	1
Ltb	0.0167228	-1.15962	0.75	0.845	1
Prpf38a	0.0167229	2.38757	0.375	0.034	1
Rac2	0.0169276	-0.612226	0.812	0.983	1
Fam213a	0.0170469	-1.36654	0	0.121	1
Orc3	0.0170723	0.919554	0.562	0.241	1
Pgpep1	0.0171035	-0.624721	0	0.103	1
Sptlc1	0.0171276	-1.74051	0.062	0.138	1
Zfp518a	0.017136	-0.876409	0	0.121	1
Glrx	0.0172495	-0.584941	0.438	0.741	1
Ndor1	0.0172635	-0.874822	0	0.138	1
Tmem189	0.0173067	-1.39904	0	0.103	1
Spty2d1	0.0174392	-0.945344	0.062	0.155	1
Kctd9	0.0175944	-1.01933	0	0.121	1
2810008D09Rik	0.0177673	-1.41317	0	0.103	1
Dclre1b	0.017936	-1.18885	0.062	0.155	1
Phkg2	0.0180316	-1.87651	0.062	0.155	1
Tpm1	0.0182267	1.35008	0.438	0.121	1
Heca	0.0183662	-0.884494	0	0.103	1
Hcfc2	0.0184749	-0.699378	0	0.103	1
Ndufaf2	0.0185662	-1.88196	0	0.103	1
Vwa8	0.0186916	-1.24323	0	0.103	1
AB124611	0.0187641	-1.57611	0.125	0.345	1
Snx15	0.0188175	-1.34194	0	0.103	1
Uqcrfs1	0.0190307	-1.29454	0.25	0.534	1
Trex1	0.0190651	-1.48228	0.125	0.379	1
Cdc23	0.0191379	-1.22799	0	0.103	1
Pank2	0.0192242	-0.409846	0	0.103	1
Nfatc1	0.0192794	-0.856083	0.5	0.672	1
Zfp426	0.0193759	-1.22162	0	0.103	1
Ssbp4	0.0194029	-1.27404	0.062	0.138	1
Rpl3	0.0194934	-0.310212	0.688	1	1
Appl1	0.0195017	-0.648024	0	0.138	1
Npm3	0.0195886	-0.951345	0	0.103	1
Dnttip1	0.0197749	-0.575305	0	0.103	1
BC005537	0.0200768	-0.963292	0.125	0.19	1
Rpe	0.0200838	-1.0369	0	0.103	1
Camk2g	0.0200906	-1.45982	0.188	0.31	1
Otub1	0.0202758	-0.839111	0.312	0.5	1
Slc9a1	0.020332	-1.05529	0.125	0.293	1
Exoc1	0.0203728	-1.11687	0.062	0.121	1
Zfp444	0.0204401	-1.11948	0.25	0.207	1
Iffo1	0.0204517	-1.08936	0.062	0.172	1
Pbdc1	0.0204758	-1.18959	0	0.103	1
Gipc1	0.0204935	-1.30856	0.062	0.155	1
Diablo	0.0206971	-1.77979	0.062	0.19	1
Dgkq	0.0207245	-0.572323	0	0.103	1
Ptpn7	0.0208131	-1.28735	0.375	0.569	1
Lyrm4	0.02082	-1.33368	0.062	0.207	1
Ubxn6	0.020885	-1.46173	0.125	0.31	1
Gins4	0.0210073	-1.59224	0	0.103	1
Gpatch2	0.0210077	-0.719948	0	0.121	1
Scaf11	0.0210373	-0.534746	0.25	0.431	1
Pyroxd1	0.0210552	-1.19421	0	0.121	1
Ttc7	0.0211078	-0.735377	0.125	0.397	1
Gm20594	0.0211575	0.756438	1	1	1
Ak2	0.0212184	1.19408	0.438	0.103	1
Tmem199	0.0212807	-1.53424	0	0.121	1
Kdm4d	0.0212827	-0.734993	0.062	0.155	1
2700050L05Rik	0.0212993	-0.523197	0	0.103	1
[truncated: 4,459 more rows]
